# Supplementary material for: Cinnamomi ramulus inhibits cancer cells growth by inducing G2/M arrest
Source: Front Pharmacol. 2023 Mar 17;14:1121799. doi: 10.3389/fphar.2023.1121799 (PMC10063822; doi:10.3389/fphar.2023.1121799)
Supplement: Supplementary file 1 [file Table3.xlsx]

## Sheet: sheet 1
Table S3: Up and down-regulated DEGs under three concentrations for each cell line with CR treatment.
Up-regulates DEGs										Down-regulated DEGs
A549	ASPC1	HCT116	HELA	HEP3B	HEPG2	MCF7	RBE	SKBR3	SKOV3	A549	ASPC1	HCT116	HELA	HEP3B	HEPG2	MCF7	RBE	SKBR3	SKOV3
ENSG00000069011	ENSG00000069011	ENSG00000167394	ENSG00000069011	ENSG00000069011	ENSG00000178226	ENSG00000069011	ENSG00000167394	ENSG00000124151	ENSG00000069011	ENSG00000127720	ENSG00000127720	ENSG00000197969	ENSG00000109819	ENSG00000127720	ENSG00000272140	ENSG00000127720	ENSG00000127720	ENSG00000197969	ENSG00000144810
ENSG00000167394	ENSG00000160013	ENSG00000163449	ENSG00000167394	ENSG00000167394	ENSG00000127329	ENSG00000167394	ENSG00000101849	ENSG00000101849	ENSG00000167394	ENSG00000152778	ENSG00000152778	ENSG00000248866	ENSG00000152778	ENSG00000109819	ENSG00000081307	ENSG00000109819	ENSG00000109819	ENSG00000161057	ENSG00000152778
ENSG00000182511	ENSG00000167394	ENSG00000128602	ENSG00000177096	ENSG00000051596	ENSG00000189241	ENSG00000267795	ENSG00000128602	ENSG00000109103	ENSG00000177096	ENSG00000161057	ENSG00000197969	ENSG00000172244	ENSG00000197969	ENSG00000197969	ENSG00000172244	ENSG00000152778	ENSG00000152778	ENSG00000189241	ENSG00000197969
ENSG00000128602	ENSG00000124151	ENSG00000109103	ENSG00000109103	ENSG00000128602	ENSG00000065268	ENSG00000109103	ENSG00000109103	ENSG00000136925	ENSG00000101849	ENSG00000081307	ENSG00000081307	ENSG00000167380	ENSG00000161057	ENSG00000154548	ENSG00000167380	ENSG00000197969	ENSG00000197969	ENSG00000135541	ENSG00000161057
ENSG00000109103	ENSG00000267795	ENSG00000105701	ENSG00000135919	ENSG00000135919	ENSG00000142937	ENSG00000006283	ENSG00000135919	ENSG00000006283	ENSG00000128602	ENSG00000127329	ENSG00000179698	ENSG00000136925	ENSG00000081307	ENSG00000081307	ENSG00000095637	ENSG00000161057	ENSG00000161057	ENSG00000143376	ENSG00000081307
ENSG00000006283	ENSG00000095637	ENSG00000141367	ENSG00000105701	ENSG00000006283	ENSG00000103942	ENSG00000105701	ENSG00000006283	ENSG00000113845	ENSG00000109103	ENSG00000172244	ENSG00000127329	ENSG00000240891	ENSG00000135750	ENSG00000012504	ENSG00000100796	ENSG00000081307	ENSG00000154548	ENSG00000172172	ENSG00000135750
ENSG00000105701	ENSG00000109103	ENSG00000142871	ENSG00000062282	ENSG00000105701	ENSG00000105701	ENSG00000159403	ENSG00000105701	ENSG00000105701	ENSG00000006283	ENSG00000167380	ENSG00000172244	ENSG00000169087	ENSG00000172244	ENSG00000124151	ENSG00000256433	ENSG00000135750	ENSG00000081307	ENSG00000186432	ENSG00000127329
ENSG00000175130	ENSG00000006283	ENSG00000134452	ENSG00000175130	ENSG00000270020	ENSG00000139644	ENSG00000062282	ENSG00000159403	ENSG00000159403	ENSG00000105701	ENSG00000095637	ENSG00000189241	ENSG00000260953	ENSG00000095637	ENSG00000172244	ENSG00000142871	ENSG00000172244	ENSG00000012504	ENSG00000272150	ENSG00000172244
ENSG00000233221	ENSG00000240891	ENSG00000180739	ENSG00000233221	ENSG00000196155	ENSG00000152684	ENSG00000233221	ENSG00000260953	ENSG00000062282	ENSG00000159403	ENSG00000189241	ENSG00000163449	ENSG00000256433	ENSG00000189241	ENSG00000167380	ENSG00000271576	ENSG00000167380	ENSG00000188906	ENSG00000139218	ENSG00000189241
ENSG00000100218	ENSG00000105701	ENSG00000176845	ENSG00000176845	ENSG00000157216	ENSG00000146678	ENSG00000180739	ENSG00000142871	ENSG00000233221	ENSG00000062282	ENSG00000163449	ENSG00000136925	ENSG00000062282	ENSG00000100796	ENSG00000163449	ENSG00000100479	ENSG00000189241	ENSG00000127329	ENSG00000178372	ENSG00000136925
ENSG00000176845	ENSG00000157216	ENSG00000163870	ENSG00000163870	ENSG00000175130	ENSG00000141367	ENSG00000176845	ENSG00000175130	ENSG00000115486	ENSG00000175130	ENSG00000136925	ENSG00000135541	ENSG00000006468	ENSG00000135541	ENSG00000135541	ENSG00000132604	ENSG00000224897	ENSG00000172244	ENSG00000133135	ENSG00000240891
ENSG00000163870	ENSG00000175130	ENSG00000143507	ENSG00000115486	ENSG00000213213	ENSG00000142677	ENSG00000163870	ENSG00000100218	ENSG00000184497	ENSG00000233221	ENSG00000135541	ENSG00000120925	ENSG00000172172	ENSG00000106780	ENSG00000169087	ENSG00000261008	ENSG00000100796	ENSG00000167380	ENSG00000131015	ENSG00000100796
ENSG00000115486	ENSG00000233221	ENSG00000136542	ENSG00000143507	ENSG00000176845	ENSG00000277400	ENSG00000107954	ENSG00000176845	ENSG00000183117	ENSG00000176845	ENSG00000163602	ENSG00000169087	ENSG00000104059	ENSG00000141367	ENSG00000062282	ENSG00000259444	ENSG00000135541	ENSG00000095637	ENSG00000131437	ENSG00000135541
ENSG00000107954	ENSG00000176845	ENSG00000107954	ENSG00000107954	ENSG00000163870	ENSG00000176845	ENSG00000131015	ENSG00000163870	ENSG00000112812	ENSG00000163870	ENSG00000256433	ENSG00000256433	ENSG00000100479	ENSG00000165240	ENSG00000006468	ENSG00000258527	ENSG00000106780	ENSG00000163449	ENSG00000162676	ENSG00000120925
ENSG00000177370	ENSG00000163870	ENSG00000131015	ENSG00000177370	ENSG00000178233	ENSG00000163870	ENSG00000177370	ENSG00000115486	ENSG00000005884	ENSG00000115486	ENSG00000172172	ENSG00000006468	ENSG00000139218	ENSG00000172172	ENSG00000165240	ENSG00000226578	ENSG00000120925	ENSG00000240891	ENSG00000218690	ENSG00000143376
ENSG00000142185	ENSG00000131015	ENSG00000177370	ENSG00000142185	ENSG00000124562	ENSG00000126561	ENSG00000184497	ENSG00000270002	ENSG00000133134	ENSG00000104059	ENSG00000186432	ENSG00000271576	ENSG00000261008	ENSG00000196458	ENSG00000172172	ENSG00000058673	ENSG00000143376	ENSG00000100796	ENSG00000168564	ENSG00000163602
ENSG00000184497	ENSG00000177370	ENSG00000184497	ENSG00000184497	ENSG00000177370	ENSG00000162676	ENSG00000122390	ENSG00000177370	ENSG00000100211	ENSG00000107954	ENSG00000143507	ENSG00000258645	ENSG00000243902	ENSG00000100479	ENSG00000196458	ENSG00000279407	ENSG00000048052	ENSG00000135541	ENSG00000058673	ENSG00000048052
ENSG00000122390	ENSG00000184497	ENSG00000070495	ENSG00000122390	ENSG00000122390	ENSG00000132003	ENSG00000158710	ENSG00000184497	ENSG00000117394	ENSG00000177370	ENSG00000100479	ENSG00000172172	ENSG00000133134	ENSG00000122786	ENSG00000122786	ENSG00000149483	ENSG00000172172	ENSG00000279500	ENSG00000279407	ENSG00000141367
ENSG00000103005	ENSG00000122390	ENSG00000103005	ENSG00000070495	ENSG00000158710	ENSG00000158710	ENSG00000070495	ENSG00000122390	ENSG00000120029	ENSG00000142185	ENSG00000029639	ENSG00000100479	ENSG00000136159	ENSG00000029639	ENSG00000029639	ENSG00000272841	ENSG00000186432	ENSG00000120925	ENSG00000149483	ENSG00000165240
ENSG00000130748	ENSG00000158710	ENSG00000228175	ENSG00000149483	ENSG00000103005	ENSG00000183214	ENSG00000103005	ENSG00000103005	ENSG00000174684	ENSG00000122390	ENSG00000166405	ENSG00000272150	ENSG00000159267	ENSG00000139218	ENSG00000139218	ENSG00000136159	ENSG00000143507	ENSG00000143376	ENSG00000130748	ENSG00000172172
ENSG00000112812	ENSG00000070495	ENSG00000114650	ENSG00000130748	ENSG00000243902	ENSG00000223441	ENSG00000149483	ENSG00000232842	ENSG00000132429	ENSG00000158710	ENSG00000170092	ENSG00000136542	ENSG00000205918	ENSG00000131437	ENSG00000133135	ENSG00000167232	ENSG00000100479	ENSG00000048052	ENSG00000215769	ENSG00000186432
ENSG00000005884	ENSG00000103005	ENSG00000174684	ENSG00000112812	ENSG00000130748	ENSG00000005884	ENSG00000130748	ENSG00000005884	ENSG00000230487	ENSG00000070495	ENSG00000162676	ENSG00000261008	ENSG00000136161	ENSG00000154274	ENSG00000168564	ENSG00000101126	ENSG00000139218	ENSG00000172172	ENSG00000153922	ENSG00000196458
ENSG00000133134	ENSG00000101194	ENSG00000109971	ENSG00000005884	ENSG00000005884	ENSG00000187775	ENSG00000112812	ENSG00000133134	ENSG00000129566	ENSG00000103005	ENSG00000131724	ENSG00000131437	ENSG00000153922	ENSG00000131724	ENSG00000058673	ENSG00000136161	ENSG00000168564	ENSG00000196458	ENSG00000120332	ENSG00000143507
ENSG00000183617	ENSG00000130748	ENSG00000167536	ENSG00000260300	ENSG00000183617	ENSG00000205918	ENSG00000005884	ENSG00000183617	ENSG00000145103	ENSG00000130748	ENSG00000168564	ENSG00000154274	ENSG00000184661	ENSG00000168564	ENSG00000279407	ENSG00000141956	ENSG00000058673	ENSG00000143507	ENSG00000169967	ENSG00000100479
ENSG00000175220	ENSG00000005884	ENSG00000099864	ENSG00000100211	ENSG00000175220	ENSG00000178934	ENSG00000133134	ENSG00000175220	ENSG00000099864	ENSG00000112812	ENSG00000279407	ENSG00000168564	ENSG00000137628	ENSG00000058673	ENSG00000133134	ENSG00000153922	ENSG00000279407	ENSG00000100479	ENSG00000163131	ENSG00000122786
ENSG00000117394	ENSG00000274204	ENSG00000046647	ENSG00000183617	ENSG00000228175	ENSG00000085741	ENSG00000100211	ENSG00000117394	ENSG00000100379	ENSG00000005884	ENSG00000128595	ENSG00000243902	ENSG00000264247	ENSG00000128595	ENSG00000128595	ENSG00000258472	ENSG00000129128	ENSG00000122786	ENSG00000184661	ENSG00000029639
ENSG00000114650	ENSG00000183617	ENSG00000107185	ENSG00000175220	ENSG00000117394	ENSG00000158856	ENSG00000183617	ENSG00000114650	ENSG00000183625	ENSG00000100211	ENSG00000140455	ENSG00000279407	ENSG00000243406	ENSG00000129128	ENSG00000136531	ENSG00000184661	ENSG00000168283	ENSG00000166405	ENSG00000114405	ENSG00000139218
ENSG00000034510	ENSG00000175220	ENSG00000183624	ENSG00000117394	ENSG00000114650	ENSG00000123064	ENSG00000175220	ENSG00000120029	ENSG00000159259	ENSG00000183617	ENSG00000136159	ENSG00000136531	ENSG00000241634	ENSG00000136159	ENSG00000129128	ENSG00000279278	ENSG00000124333	ENSG00000139218	ENSG00000152464	ENSG00000131437
ENSG00000187608	ENSG00000188089	ENSG00000164077	ENSG00000114650	ENSG00000085741	ENSG00000089639	ENSG00000117394	ENSG00000187608	ENSG00000227051	ENSG00000175220	ENSG00000168283	ENSG00000129128	ENSG00000165527	ENSG00000167232	ENSG00000168283	ENSG00000243406	ENSG00000153922	ENSG00000133135	ENSG00000119314	ENSG00000131724
ENSG00000230526	ENSG00000117394	ENSG00000243759	ENSG00000085741	ENSG00000034510	ENSG00000187608	ENSG00000114650	ENSG00000174684	ENSG00000071282	ENSG00000117394	ENSG00000101126	ENSG00000136159	ENSG00000241127	ENSG00000168283	ENSG00000016402	ENSG00000090539	ENSG00000169967	ENSG00000167244	ENSG00000165527	ENSG00000168564
ENSG00000256061	ENSG00000114650	ENSG00000159259	ENSG00000187608	ENSG00000187608	ENSG00000141576	ENSG00000217325	ENSG00000173436	ENSG00000008283	ENSG00000114650	ENSG00000141956	ENSG00000168283	ENSG00000152582	ENSG00000101126	ENSG00000153922	ENSG00000256967	ENSG00000184661	ENSG00000131437	ENSG00000231769	ENSG00000058673
ENSG00000174684	ENSG00000085741	ENSG00000214207	ENSG00000064490	ENSG00000174684	ENSG00000274180	ENSG00000149256	ENSG00000064490	ENSG00000158109	ENSG00000034510	ENSG00000258472	ENSG00000205918	ENSG00000214279	ENSG00000124333	ENSG00000169967	ENSG00000270067	ENSG00000137628	ENSG00000168564	ENSG00000050628	ENSG00000128595
ENSG00000064490	ENSG00000187608	ENSG00000071282	ENSG00000230487	ENSG00000173436	ENSG00000221890	ENSG00000174684	ENSG00000230487	ENSG00000151136	ENSG00000187608	ENSG00000184661	ENSG00000101126	ENSG00000130349	ENSG00000136161	ENSG00000184661	ENSG00000165527	ENSG00000279278	ENSG00000058673	ENSG00000184709	ENSG00000152939
ENSG00000230487	ENSG00000075673	ENSG00000142089	ENSG00000182872	ENSG00000064490	ENSG00000173436	ENSG00000064490	ENSG00000182872	ENSG00000163898	ENSG00000174684	ENSG00000132429	ENSG00000016402	ENSG00000197978	ENSG00000153922	ENSG00000185088	ENSG00000088970	ENSG00000185088	ENSG00000279407	ENSG00000113163	ENSG00000136531
ENSG00000167536	ENSG00000064490	ENSG00000151136	ENSG00000167536	ENSG00000141298	ENSG00000230952	ENSG00000230487	ENSG00000167536	ENSG00000130714	ENSG00000064490	ENSG00000114405	ENSG00000136161	ENSG00000261490	ENSG00000169967	ENSG00000241127	ENSG00000207554	ENSG00000119314	ENSG00000129128	ENSG00000134516	ENSG00000129128
ENSG00000099864	ENSG00000182872	ENSG00000163898	ENSG00000131652	ENSG00000230487	ENSG00000230487	ENSG00000182872	ENSG00000099864	ENSG00000107338	ENSG00000230487	ENSG00000109971	ENSG00000163131	ENSG00000164109	ENSG00000184661	ENSG00000088970	ENSG00000266258	ENSG00000165527	ENSG00000136159	ENSG00000125266	ENSG00000136159
ENSG00000046647	ENSG00000131652	ENSG00000135148	ENSG00000099864	ENSG00000182872	ENSG00000011422	ENSG00000167536	ENSG00000046647	ENSG00000161011	ENSG00000182872	ENSG00000259838	ENSG00000174684	ENSG00000105829	ENSG00000109971	ENSG00000152582	ENSG00000153560	ENSG00000088970	ENSG00000167232	ENSG00000065154	ENSG00000167232
ENSG00000107185	ENSG00000099864	ENSG00000001630	ENSG00000046647	ENSG00000167536	ENSG00000139835	ENSG00000099864	ENSG00000107185	ENSG00000106070	ENSG00000183128	ENSG00000168259	ENSG00000184661	ENSG00000226383	ENSG00000171872	ENSG00000130349	ENSG00000280153	ENSG00000050628	ENSG00000112981	ENSG00000164109	ENSG00000168283
ENSG00000213015	ENSG00000107185	ENSG00000161011	ENSG00000107185	ENSG00000131652	ENSG00000099864	ENSG00000046647	ENSG00000213015	ENSG00000155760	ENSG00000167536	ENSG00000185088	ENSG00000137628	ENSG00000175322	ENSG00000279278	ENSG00000115425	ENSG00000197978	ENSG00000159579	ENSG00000168283	ENSG00000105829	ENSG00000159267
ENSG00000183624	ENSG00000213015	ENSG00000155760	ENSG00000213015	ENSG00000099864	ENSG00000256393	ENSG00000107185	ENSG00000183624	ENSG00000135697	ENSG00000131652	ENSG00000102805	ENSG00000230148	ENSG00000165985	ENSG00000168259	ENSG00000113163	ENSG00000236255	ENSG00000153560	ENSG00000124333	ENSG00000164663	ENSG00000124333
ENSG00000164077	ENSG00000124688	ENSG00000110721	ENSG00000124688	ENSG00000107185	ENSG00000082212	ENSG00000213015	ENSG00000164077	ENSG00000088888	ENSG00000099864	ENSG00000241634	ENSG00000264247	ENSG00000244342	ENSG00000081052	ENSG00000197978	ENSG00000236383	ENSG00000113163	ENSG00000136161	ENSG00000131238	ENSG00000136161
ENSG00000100379	ENSG00000183624	ENSG00000167191	ENSG00000183624	ENSG00000213015	ENSG00000133250	ENSG00000183624	ENSG00000100379	ENSG00000178826	ENSG00000046647	ENSG00000256967	ENSG00000279278	ENSG00000165512	ENSG00000162006	ENSG00000261490	ENSG00000215481	ENSG00000011260	ENSG00000153922	ENSG00000106113	ENSG00000153922
ENSG00000214207	ENSG00000134757	ENSG00000148334	ENSG00000164077	ENSG00000183624	ENSG00000115325	ENSG00000164077	ENSG00000071282	ENSG00000167191	ENSG00000107185	ENSG00000119314	ENSG00000243406	ENSG00000176046	ENSG00000119314	ENSG00000145390	ENSG00000175322	ENSG00000197978	ENSG00000169967	ENSG00000088451	ENSG00000169967
ENSG00000142089	ENSG00000164077	ENSG00000087086	ENSG00000100379	ENSG00000164077	ENSG00000158109	ENSG00000100379	ENSG00000008283	ENSG00000139182	ENSG00000090539	ENSG00000270067	ENSG00000241634	ENSG00000123636	ENSG00000196652	ENSG00000065154	ENSG00000164663	ENSG00000125266	ENSG00000163131	ENSG00000165512	ENSG00000184661
ENSG00000158109	ENSG00000100379	ENSG00000173039	ENSG00000142089	ENSG00000214207	ENSG00000185615	ENSG00000214207	ENSG00000142089	ENSG00000087086	ENSG00000213015	ENSG00000100568	ENSG00000109743	ENSG00000115963	ENSG00000100568	ENSG00000123607	ENSG00000213253	ENSG00000145390	ENSG00000258472	ENSG00000115963	ENSG00000137628
ENSG00000225663	ENSG00000142089	ENSG00000170296	ENSG00000158109	ENSG00000142089	ENSG00000135148	ENSG00000071282	ENSG00000158109	ENSG00000233077	ENSG00000183624	ENSG00000241127	ENSG00000241127	ENSG00000178567	ENSG00000108468	ENSG00000105829	ENSG00000212901	ENSG00000065154	ENSG00000149256	ENSG00000154642	ENSG00000132429
ENSG00000102057	ENSG00000158109	ENSG00000140829	ENSG00000225663	ENSG00000101842	ENSG00000013364	ENSG00000158109	ENSG00000225663	ENSG00000196220	ENSG00000164077	ENSG00000108468	ENSG00000108468	ENSG00000165516	ENSG00000136044	ENSG00000226383	ENSG00000222937	ENSG00000132669	ENSG00000184661	ENSG00000178567	ENSG00000114405
ENSG00000130714	ENSG00000134250	ENSG00000125755	ENSG00000130714	ENSG00000225663	ENSG00000001630	ENSG00000225663	ENSG00000163898	ENSG00000125755	ENSG00000100379	ENSG00000151136	ENSG00000231760	ENSG00000106993	ENSG00000159579	ENSG00000139211	ENSG00000154642	ENSG00000123607	ENSG00000137628	ENSG00000141378	ENSG00000109971
ENSG00000001630	ENSG00000054523	ENSG00000077463	ENSG00000107338	ENSG00000135148	ENSG00000183255	ENSG00000184709	ENSG00000135148	ENSG00000215712	ENSG00000008283	ENSG00000152582	ENSG00000136044	ENSG00000005073	ENSG00000155846	ENSG00000106541	ENSG00000178567	ENSG00000164109	ENSG00000114405	ENSG00000227008	ENSG00000168259
ENSG00000107338	ENSG00000225663	ENSG00000224621	ENSG00000161011	ENSG00000130714	ENSG00000161011	ENSG00000135148	ENSG00000130714	ENSG00000122378	ENSG00000142089	ENSG00000159579	ENSG00000214279	ENSG00000172954	ENSG00000121067	ENSG00000248092	ENSG00000141378	ENSG00000175322	ENSG00000279278	ENSG00000172954	ENSG00000152464
ENSG00000135314	ENSG00000135148	ENSG00000140564	ENSG00000213971	ENSG00000155846	ENSG00000106070	ENSG00000102057	ENSG00000001630	ENSG00000099330	ENSG00000158109	ENSG00000155846	ENSG00000153560	ENSG00000279692	ENSG00000153560	ENSG00000088451	ENSG00000227008	ENSG00000106541	ENSG00000185088	ENSG00000185127	ENSG00000185088
ENSG00000161011	ENSG00000130714	ENSG00000003249	ENSG00000141968	ENSG00000107338	ENSG00000125510	ENSG00000130714	ENSG00000107338	ENSG00000155792	ENSG00000225663	ENSG00000121067	ENSG00000130349	ENSG00000234899	ENSG00000115425	ENSG00000176046	ENSG00000172954	ENSG00000248092	ENSG00000241634	ENSG00000197279	ENSG00000102805
ENSG00000213971	ENSG00000001630	ENSG00000273749	ENSG00000106070	ENSG00000161011	ENSG00000107404	ENSG00000107338	ENSG00000161011	ENSG00000163704	ENSG00000135148	ENSG00000153560	ENSG00000115425	ENSG00000132967	ENSG00000113163	ENSG00000123636	ENSG00000185127	ENSG00000088451	ENSG00000081052	ENSG00000132967	ENSG00000081052
ENSG00000088888	ENSG00000155846	ENSG00000174130	ENSG00000107404	ENSG00000088888	ENSG00000275932	ENSG00000161011	ENSG00000213971	ENSG00000162836	ENSG00000102057	ENSG00000115425	ENSG00000280153	ENSG00000145439	ENSG00000011260	ENSG00000115963	ENSG00000228502	ENSG00000165512	ENSG00000256967	ENSG00000145439	ENSG00000119314
ENSG00000107404	ENSG00000107338	ENSG00000213533	ENSG00000167965	ENSG00000107404	ENSG00000255874	ENSG00000213971	ENSG00000106070	ENSG00000160285	ENSG00000130714	ENSG00000011260	ENSG00000011260	ENSG00000198157	ENSG00000197978	ENSG00000155792	ENSG00000279692	ENSG00000156049	ENSG00000119314	ENSG00000134215	ENSG00000196652
ENSG00000167965	ENSG00000161011	ENSG00000160285	ENSG00000148334	ENSG00000167965	ENSG00000177098	ENSG00000141968	ENSG00000088888	ENSG00000105053	ENSG00000107338	ENSG00000197978	ENSG00000197978	ENSG00000188313	ENSG00000065154	ENSG00000154642	ENSG00000272555	ENSG00000225362	ENSG00000100568	ENSG00000184611	ENSG00000100568
ENSG00000178826	ENSG00000107404	ENSG00000105053	ENSG00000087086	ENSG00000139182	ENSG00000148334	ENSG00000107404	ENSG00000107404	ENSG00000227076	ENSG00000161011	ENSG00000134516	ENSG00000155760	ENSG00000078114	ENSG00000132669	ENSG00000178567	ENSG00000250365	ENSG00000115904	ENSG00000165527	ENSG00000168924	ENSG00000108468
ENSG00000148334	ENSG00000167965	ENSG00000100056	ENSG00000173039	ENSG00000148334	ENSG00000115685	ENSG00000167965	ENSG00000167965	ENSG00000213442	ENSG00000141968	ENSG00000125266	ENSG00000135697	ENSG00000253848	ENSG00000123607	ENSG00000165516	ENSG00000243649	ENSG00000154642	ENSG00000241127	ENSG00000167553	ENSG00000164114
ENSG00000187796	ENSG00000148334	ENSG00000249489	ENSG00000053371	ENSG00000187796	ENSG00000053371	ENSG00000139182	ENSG00000178826	ENSG00000125449	ENSG00000241370	ENSG00000261490	ENSG00000234964	ENSG00000274840	ENSG00000164109	ENSG00000141378	ENSG00000134215	ENSG00000178567	ENSG00000108468	ENSG00000135269	ENSG00000054523
ENSG00000087086	ENSG00000087086	ENSG00000183840	ENSG00000170296	ENSG00000087086	ENSG00000170296	ENSG00000148334	ENSG00000139182	ENSG00000121671	ENSG00000088888	ENSG00000234964	ENSG00000184220	ENSG00000205707	ENSG00000139182	ENSG00000106993	ENSG00000180592	ENSG00000141378	ENSG00000164114	ENSG00000180592	ENSG00000136044
ENSG00000179477	ENSG00000273179	ENSG00000266066	ENSG00000169026	ENSG00000173039	ENSG00000106541	ENSG00000087086	ENSG00000232415	ENSG00000154822	ENSG00000107404	ENSG00000065154	ENSG00000132669	ENSG00000117533	ENSG00000273179	ENSG00000172954	ENSG00000181938	ENSG00000106993	ENSG00000152582	ENSG00000263567	ENSG00000159579
ENSG00000173039	ENSG00000173039	ENSG00000168924	ENSG00000134809	ENSG00000053371	ENSG00000158186	ENSG00000173039	ENSG00000148334	ENSG00000107798	ENSG00000167965	ENSG00000184220	ENSG00000123607	ENSG00000236499	ENSG00000175322	ENSG00000185127	ENSG00000260276	ENSG00000227008	ENSG00000214279	ENSG00000082258	ENSG00000121067
ENSG00000053371	ENSG00000053371	ENSG00000167553	ENSG00000125755	ENSG00000140829	ENSG00000125755	ENSG00000053371	ENSG00000187796	ENSG00000100577	ENSG00000178826	ENSG00000132669	ENSG00000164109	ENSG00000082258	ENSG00000196220	ENSG00000279692	ENSG00000082258	ENSG00000172954	ENSG00000155846	ENSG00000214367	ENSG00000153560
ENSG00000170296	ENSG00000170296	ENSG00000165905	ENSG00000077463	ENSG00000169026	ENSG00000077463	ENSG00000170296	ENSG00000087086	ENSG00000124570	ENSG00000139182	ENSG00000164109	ENSG00000178826	ENSG00000245694	ENSG00000184007	ENSG00000197279	ENSG00000148300	ENSG00000228502	ENSG00000115425	ENSG00000213341	ENSG00000130349
ENSG00000169026	ENSG00000140829	ENSG00000142279	ENSG00000140564	ENSG00000158186	ENSG00000122378	ENSG00000140829	ENSG00000179477	ENSG00000067445	ENSG00000148334	ENSG00000139182	ENSG00000105829	ENSG00000248663	ENSG00000122378	ENSG00000213963	ENSG00000215548	ENSG00000279692	ENSG00000113163	ENSG00000264734	ENSG00000115425
ENSG00000134809	ENSG00000169026	ENSG00000196419	ENSG00000135835	ENSG00000125755	ENSG00000188522	ENSG00000233077	ENSG00000173039	ENSG00000204175	ENSG00000187796	ENSG00000226383	ENSG00000175322	ENSG00000214367	ENSG00000088451	ENSG00000234899	ENSG00000214367	ENSG00000196712	ENSG00000197978	ENSG00000047315	ENSG00000113163
ENSG00000125755	ENSG00000134809	ENSG00000186577	ENSG00000003249	ENSG00000077463	ENSG00000134882	ENSG00000160111	ENSG00000053371	ENSG00000177045	ENSG00000087086	ENSG00000175322	ENSG00000165985	ENSG00000229563	ENSG00000081019	ENSG00000132967	ENSG00000156050	ENSG00000116922	ENSG00000134516	ENSG00000255561	ENSG00000011260
ENSG00000077463	ENSG00000125755	ENSG00000105618	ENSG00000176046	ENSG00000003249	ENSG00000003249	ENSG00000134809	ENSG00000170296	ENSG00000181852	ENSG00000173039	ENSG00000106541	ENSG00000196220	ENSG00000203727	ENSG00000115904	ENSG00000145439	ENSG00000255561	ENSG00000138758	ENSG00000125266	ENSG00000051341	ENSG00000134516
ENSG00000140564	ENSG00000077463	ENSG00000197943	ENSG00000099330	ENSG00000115904	ENSG00000173915	ENSG00000125755	ENSG00000140829	ENSG00000106571	ENSG00000166278	ENSG00000184007	ENSG00000139211	ENSG00000051341	ENSG00000178567	ENSG00000134215	ENSG00000051341	ENSG00000132967	ENSG00000236255	ENSG00000143217	ENSG00000125266
ENSG00000003249	ENSG00000140564	ENSG00000154222	ENSG00000101146	ENSG00000099330	ENSG00000115904	ENSG00000077463	ENSG00000169026	ENSG00000163283	ENSG00000053371	ENSG00000088451	ENSG00000131238	ENSG00000143217	ENSG00000154556	ENSG00000198157	ENSG00000260091	ENSG00000145439	ENSG00000261490	ENSG00000162636	ENSG00000145390
ENSG00000176046	ENSG00000003249	ENSG00000125505	ENSG00000182149	ENSG00000163704	ENSG00000099330	ENSG00000140564	ENSG00000158186	ENSG00000157388	ENSG00000170296	ENSG00000165512	ENSG00000106541	ENSG00000106714	ENSG00000164597	ENSG00000078114	ENSG00000164291	ENSG00000134215	ENSG00000234964	ENSG00000152601	ENSG00000065154
ENSG00000099330	ENSG00000099330	ENSG00000120129	ENSG00000105053	ENSG00000081138	ENSG00000273749	ENSG00000003249	ENSG00000125755	ENSG00000105618	ENSG00000140829	ENSG00000213253	ENSG00000248092	ENSG00000271147	ENSG00000172954	ENSG00000205707	ENSG00000106714	ENSG00000188313	ENSG00000145390	ENSG00000198901	ENSG00000184220
ENSG00000163704	ENSG00000099337	ENSG00000100296	ENSG00000100056	ENSG00000131153	ENSG00000102882	ENSG00000099330	ENSG00000077463	ENSG00000197943	ENSG00000160111	ENSG00000222937	ENSG00000184007	ENSG00000169946	ENSG00000154822	ENSG00000180592	ENSG00000188599	ENSG00000078114	ENSG00000132669	ENSG00000256073	ENSG00000132669
ENSG00000101146	ENSG00000101146	ENSG00000110619	ENSG00000249489	ENSG00000101146	ENSG00000111726	ENSG00000163704	ENSG00000140564	ENSG00000204611	ENSG00000169026	ENSG00000178567	ENSG00000122378	ENSG00000158234	ENSG00000107798	ENSG00000117533	ENSG00000177508	ENSG00000205707	ENSG00000123607	ENSG00000180376	ENSG00000123607
ENSG00000162836	ENSG00000213533	ENSG00000255561	ENSG00000213442	ENSG00000198658	ENSG00000174130	ENSG00000101146	ENSG00000003249	ENSG00000142784	ENSG00000196220	ENSG00000165516	ENSG00000165512	ENSG00000175745	ENSG00000196712	ENSG00000082258	ENSG00000212694	ENSG00000082258	ENSG00000164109	ENSG00000187527	ENSG00000164109
ENSG00000127084	ENSG00000182149	ENSG00000186281	ENSG00000125449	ENSG00000127084	ENSG00000163517	ENSG00000127084	ENSG00000176046	ENSG00000144711	ENSG00000134809	ENSG00000141378	ENSG00000156049	ENSG00000174953	ENSG00000138758	ENSG00000165338	ENSG00000135966	ENSG00000165338	ENSG00000246334	ENSG00000186834	ENSG00000105829
ENSG00000058453	ENSG00000058453	ENSG00000085872	ENSG00000280950	ENSG00000058453	ENSG00000164597	ENSG00000182149	ENSG00000099330	ENSG00000142235	ENSG00000125755	ENSG00000106993	ENSG00000213253	ENSG00000125148	ENSG00000132967	ENSG00000107581	ENSG00000136149	ENSG00000116062	ENSG00000105829	ENSG00000186687	ENSG00000164663
ENSG00000160285	ENSG00000160285	ENSG00000142235	ENSG00000121671	ENSG00000105053	ENSG00000105053	ENSG00000160285	ENSG00000155792	ENSG00000044115	ENSG00000077463	ENSG00000227008	ENSG00000155792	ENSG00000089041	ENSG00000198157	ENSG00000157388	ENSG00000274605	ENSG00000107581	ENSG00000175322	ENSG00000159200	ENSG00000139211
ENSG00000105053	ENSG00000105053	ENSG00000044115	ENSG00000100577	ENSG00000100056	ENSG00000049540	ENSG00000105053	ENSG00000163704	ENSG00000177508	ENSG00000180438	ENSG00000164597	ENSG00000154642	ENSG00000261757	ENSG00000169291	ENSG00000168509	ENSG00000263961	ENSG00000248663	ENSG00000164663	ENSG00000077380	ENSG00000184007
ENSG00000100056	ENSG00000100056	ENSG00000177508	ENSG00000262814	ENSG00000249489	ENSG00000213442	ENSG00000100056	ENSG00000101146	ENSG00000102962	ENSG00000140564	ENSG00000172954	ENSG00000178567	ENSG00000155189	ENSG00000078114	ENSG00000245694	ENSG00000220785	ENSG00000214367	ENSG00000088451	ENSG00000115738	ENSG00000088451
ENSG00000249489	ENSG00000213442	ENSG00000173545	ENSG00000100300	ENSG00000213442	ENSG00000107798	ENSG00000249489	ENSG00000279253	ENSG00000130700	ENSG00000003249	ENSG00000228502	ENSG00000165516	ENSG00000261550	ENSG00000205707	ENSG00000188419	ENSG00000272320	ENSG00000156050	ENSG00000165512	ENSG00000254893	ENSG00000165512
ENSG00000227076	ENSG00000125449	ENSG00000122965	ENSG00000266066	ENSG00000125449	ENSG00000173548	ENSG00000213442	ENSG00000182149	ENSG00000100196	ENSG00000176046	ENSG00000116922	ENSG00000227008	ENSG00000145362	ENSG00000135269	ENSG00000051341	ENSG00000198901	ENSG00000213341	ENSG00000115904	ENSG00000137501	ENSG00000081019
ENSG00000213442	ENSG00000005381	ENSG00000184060	ENSG00000177045	ENSG00000121671	ENSG00000100577	ENSG00000125449	ENSG00000160285	ENSG00000125148	ENSG00000099330	ENSG00000132967	ENSG00000174130	ENSG00000186193	ENSG00000180592	ENSG00000162636	ENSG00000182263	ENSG00000188419	ENSG00000123636	ENSG00000211455	ENSG00000115904
ENSG00000125449	ENSG00000121671	ENSG00000117595	ENSG00000181852	ENSG00000183840	ENSG00000262814	ENSG00000183840	ENSG00000105053	ENSG00000165282	ENSG00000155792	ENSG00000134215	ENSG00000164597	ENSG00000161381	ENSG00000156261	ENSG00000139323	ENSG00000137968	ENSG00000047315	ENSG00000115963	ENSG00000041353	ENSG00000123636
ENSG00000121671	ENSG00000100577	ENSG00000198892	ENSG00000167553	ENSG00000100577	ENSG00000136026	ENSG00000100577	ENSG00000100056	ENSG00000130751	ENSG00000163704	ENSG00000188313	ENSG00000172954	ENSG00000220785	ENSG00000082258	ENSG00000271147	ENSG00000260751	ENSG00000150403	ENSG00000154642	ENSG00000145331	ENSG00000115963
ENSG00000100577	ENSG00000262814	ENSG00000070669	ENSG00000116863	ENSG00000262814	ENSG00000126457	ENSG00000262814	ENSG00000213442	ENSG00000197763	ENSG00000099337	ENSG00000234518	ENSG00000228502	ENSG00000225489	ENSG00000165338	ENSG00000158234	ENSG00000219451	ENSG00000128881	ENSG00000178567	ENSG00000166411	ENSG00000154642
ENSG00000262814	ENSG00000080815	ENSG00000108671	ENSG00000096433	ENSG00000100300	ENSG00000124570	ENSG00000231133	ENSG00000125449	ENSG00000143457	ENSG00000131153	ENSG00000205707	ENSG00000154822	ENSG00000137968	ENSG00000116062	ENSG00000155189	ENSG00000226314	ENSG00000143217	ENSG00000141378	ENSG00000139190	ENSG00000178567
ENSG00000124570	ENSG00000100300	ENSG00000204160	ENSG00000076344	ENSG00000266066	ENSG00000100300	ENSG00000124570	ENSG00000107798	ENSG00000136247	ENSG00000101146	ENSG00000135269	ENSG00000107798	ENSG00000251095	ENSG00000107581	ENSG00000274605	ENSG00000205702	ENSG00000162636	ENSG00000154556	ENSG00000175066	ENSG00000165516
ENSG00000100300	ENSG00000279144	ENSG00000172216	ENSG00000142279	ENSG00000234518	ENSG00000089157	ENSG00000100300	ENSG00000183840	ENSG00000198892	ENSG00000198658	ENSG00000180592	ENSG00000279692	ENSG00000145012	ENSG00000157388	ENSG00000145362	ENSG00000102230	ENSG00000115159	ENSG00000106993	ENSG00000115419	ENSG00000141378
ENSG00000204175	ENSG00000266066	ENSG00000115112	ENSG00000186577	ENSG00000177045	ENSG00000257913	ENSG00000181852	ENSG00000100577	ENSG00000147697	ENSG00000127084	ENSG00000181938	ENSG00000258404	ENSG00000182359	ENSG00000245694	ENSG00000106025	ENSG00000179841	ENSG00000139323	ENSG00000227008	ENSG00000185485	ENSG00000154556
ENSG00000266066	ENSG00000177045	ENSG00000131408	ENSG00000105618	ENSG00000206140	ENSG00000113924	ENSG00000167553	ENSG00000262814	ENSG00000070669	ENSG00000182149	ENSG00000156261	ENSG00000138758	ENSG00000257135	ENSG00000170632	ENSG00000100557	ENSG00000230795	ENSG00000227855	ENSG00000172954	ENSG00000221978	ENSG00000106993
ENSG00000177045	ENSG00000206140	ENSG00000167778	ENSG00000008710	ENSG00000196363	ENSG00000186591	ENSG00000165905	ENSG00000136026	ENSG00000145012	ENSG00000058453	ENSG00000082258	ENSG00000213963	ENSG00000123600	ENSG00000223855	ENSG00000176142	ENSG00000180376	ENSG00000164742	ENSG00000185127	ENSG00000092470	ENSG00000164597
ENSG00000206140	ENSG00000168924	ENSG00000136908	ENSG00000154222	ENSG00000167553	ENSG00000116863	ENSG00000116863	ENSG00000124570	ENSG00000025039	ENSG00000160285	ENSG00000165338	ENSG00000132967	ENSG00000206712	ENSG00000214367	ENSG00000198901	ENSG00000268043	ENSG00000271147	ENSG00000154822	ENSG00000250722	ENSG00000172954
ENSG00000181852	ENSG00000181852	ENSG00000096080	ENSG00000125505	ENSG00000165905	ENSG00000181019	ENSG00000096433	ENSG00000100300	ENSG00000198899	ENSG00000105053	ENSG00000116062	ENSG00000145439	ENSG00000104894	ENSG00000204611	ENSG00000182263	ENSG00000186834	ENSG00000158234	ENSG00000279692	ENSG00000125885	ENSG00000122335
ENSG00000116863	ENSG00000167553	ENSG00000101181	ENSG00000120129	ENSG00000116863	ENSG00000132471	ENSG00000076344	ENSG00000266066	ENSG00000228452	ENSG00000100056	ENSG00000245694	ENSG00000198157	ENSG00000173480	ENSG00000124486	ENSG00000182359	ENSG00000008086	ENSG00000088766	ENSG00000197279	ENSG00000101084	ENSG00000228502
ENSG00000163283	ENSG00000165905	ENSG00000165861	ENSG00000100296	ENSG00000142279	ENSG00000196419	ENSG00000196419	ENSG00000177045	ENSG00000132437	ENSG00000249489	ENSG00000170632	ENSG00000188313	ENSG00000214900	ENSG00000213341	ENSG00000016082	ENSG00000206573	ENSG00000174953	ENSG00000196712	ENSG00000204291	ENSG00000154822
ENSG00000096433	ENSG00000116863	ENSG00000103343	ENSG00000142784	ENSG00000186577	ENSG00000070540	ENSG00000186577	ENSG00000206140	ENSG00000007312	ENSG00000213442	ENSG00000214367	ENSG00000234518	ENSG00000180376	ENSG00000119285	ENSG00000173480	ENSG00000141448	ENSG00000089041	ENSG00000138758	ENSG00000136122	ENSG00000107798
ENSG00000142279	ENSG00000163283	ENSG00000114378	ENSG00000110619	ENSG00000105618	ENSG00000186577	ENSG00000105618	ENSG00000181852	ENSG00000172216	ENSG00000125449	ENSG00000213341	ENSG00000078114	ENSG00000268043	ENSG00000078124	ENSG00000265808	ENSG00000074356	ENSG00000155189	ENSG00000132967	ENSG00000225580	ENSG00000196712
ENSG00000186577	ENSG00000096433	ENSG00000260630	ENSG00000159335	ENSG00000125505	ENSG00000229931	ENSG00000197943	ENSG00000116863	ENSG00000105639	ENSG00000121671	ENSG00000119285	ENSG00000205707	ENSG00000206573	ENSG00000047315	ENSG00000180376	ENSG00000140534	ENSG00000106025	ENSG00000145439	ENSG00000213047	ENSG00000116922
ENSG00000178947	ENSG00000273554	ENSG00000261253	ENSG00000085872	ENSG00000100296	ENSG00000142784	ENSG00000154222	ENSG00000096433	ENSG00000170876	ENSG00000100577	ENSG00000047315	ENSG00000156261	ENSG00000085552	ENSG00000203727	ENSG00000268043	ENSG00000144026	ENSG00000152601	ENSG00000134215	ENSG00000151332	ENSG00000138758
ENSG00000125505	ENSG00000186577	ENSG00000267575	ENSG00000142235	ENSG00000142784	ENSG00000113758	ENSG00000125505	ENSG00000196419	ENSG00000119669	ENSG00000262814	ENSG00000150403	ENSG00000082258	ENSG00000186687	ENSG00000171824	ENSG00000206573	ENSG00000115738	ENSG00000214226	ENSG00000198157	ENSG00000145386	ENSG00000198729
ENSG00000142784	ENSG00000148300	ENSG00000143799	ENSG00000100147	ENSG00000159335	ENSG00000165188	ENSG00000100296	ENSG00000186577	ENSG00000131408	ENSG00000124570	ENSG00000255561	ENSG00000165338	ENSG00000184384	ENSG00000051341	ENSG00000102595	ENSG00000254893	ENSG00000073614	ENSG00000078114	ENSG00000134186	ENSG00000132967
ENSG00000159335	ENSG00000008710	ENSG00000167264	ENSG00000143217	ENSG00000229539	ENSG00000154864	ENSG00000142784	ENSG00000148300	ENSG00000123989	ENSG00000100300	ENSG00000051341	ENSG00000116062	ENSG00000102595	ENSG00000117226	ENSG00000115738	ENSG00000256683	ENSG00000182263	ENSG00000137877	ENSG00000231503	ENSG00000145439
ENSG00000229539	ENSG00000154222	ENSG00000103510	ENSG00000118508	ENSG00000085872	ENSG00000142235	ENSG00000110619	ENSG00000197943	ENSG00000141696	ENSG00000266066	ENSG00000164291	ENSG00000245694	ENSG00000213762	ENSG00000013503	ENSG00000130741	ENSG00000196152	ENSG00000125633	ENSG00000205707	ENSG00000163781	ENSG00000134215
ENSG00000142235	ENSG00000125505	ENSG00000115484	ENSG00000146109	ENSG00000142235	ENSG00000129245	ENSG00000159335	ENSG00000178947	ENSG00000158296	ENSG00000177045	ENSG00000013503	ENSG00000111666	ENSG00000146414	ENSG00000106714	ENSG00000144228	ENSG00000139190	ENSG00000219451	ENSG00000180592	ENSG00000151116	ENSG00000198157
ENSG00000100147	ENSG00000120129	ENSG00000104880	ENSG00000177508	ENSG00000173545	ENSG00000198743	ENSG00000142235	ENSG00000154222	ENSG00000280832	ENSG00000206140	ENSG00000143217	ENSG00000170632	ENSG00000240024	ENSG00000162636	ENSG00000211455	ENSG00000121406	ENSG00000104369	ENSG00000117533	ENSG00000198887	ENSG00000188313
ENSG00000118508	ENSG00000142784	ENSG00000175906	ENSG00000155287	ENSG00000137321	ENSG00000128274	ENSG00000100147	ENSG00000125505	ENSG00000010319	ENSG00000196363	ENSG00000162636	ENSG00000215548	ENSG00000115738	ENSG00000115159	ENSG00000256683	ENSG00000101773	ENSG00000118513	ENSG00000156261	ENSG00000278311	ENSG00000078114
ENSG00000196511	ENSG00000144711	ENSG00000105364	ENSG00000127540	ENSG00000127540	ENSG00000140854	ENSG00000106714	ENSG00000100296	ENSG00000143207	ENSG00000181852	ENSG00000115159	ENSG00000214367	ENSG00000137501	ENSG00000111639	ENSG00000116459	ENSG00000196757	ENSG00000179841	ENSG00000082258	ENSG00000184678	ENSG00000175348
ENSG00000155287	ENSG00000159335	ENSG00000183251	ENSG00000170037	ENSG00000180096	ENSG00000164742	ENSG00000118508	ENSG00000142784	ENSG00000213762	ENSG00000167553	ENSG00000139323	ENSG00000184156	ENSG00000256683	ENSG00000158234	ENSG00000107669	ENSG00000188811	ENSG00000256073	ENSG00000165338	ENSG00000124406	ENSG00000205707
ENSG00000130700	ENSG00000085872	ENSG00000176715	ENSG00000130700	ENSG00000144791	ENSG00000044115	ENSG00000173545	ENSG00000110619	ENSG00000130768	ENSG00000165905	ENSG00000188599	ENSG00000119285	ENSG00000163811	ENSG00000175745	ENSG00000163811	ENSG00000148229	ENSG00000214900	ENSG00000116062	ENSG00000184787	ENSG00000135269
ENSG00000255568	ENSG00000142235	ENSG00000060491	ENSG00000180096	ENSG00000125148	ENSG00000104960	ENSG00000155287	ENSG00000159335	ENSG00000188807	ENSG00000116863	ENSG00000275582	ENSG00000171824	ENSG00000041353	ENSG00000088766	ENSG00000145331	ENSG00000175066	ENSG00000180376	ENSG00000107581	ENSG00000175305	ENSG00000180592
ENSG00000180096	ENSG00000100147	ENSG00000065054	ENSG00000125148	ENSG00000114480	ENSG00000183574	ENSG00000170037	ENSG00000142235	ENSG00000240024	ENSG00000163283	ENSG00000158234	ENSG00000150403	ENSG00000279453	ENSG00000174953	ENSG00000139190	ENSG00000185485	ENSG00000268043	ENSG00000245694	ENSG00000096006	ENSG00000117533
ENSG00000165282	ENSG00000143217	ENSG00000105642	ENSG00000165282	ENSG00000165282	ENSG00000173545	ENSG00000255568	ENSG00000118508	ENSG00000129559	ENSG00000096433	ENSG00000088766	ENSG00000255561	ENSG00000174137	ENSG00000197763	ENSG00000101773	ENSG00000221978	ENSG00000206573	ENSG00000214367	ENSG00000204764	ENSG00000156261
ENSG00000130751	ENSG00000281376	ENSG00000070614	ENSG00000130751	ENSG00000130751	ENSG00000137321	ENSG00000180096	ENSG00000173545	ENSG00000123353	ENSG00000142279	ENSG00000186193	ENSG00000128881	ENSG00000261159	ENSG00000106025	ENSG00000196757	ENSG00000092470	ENSG00000186687	ENSG00000204611	ENSG00000136982	ENSG00000082258
ENSG00000184060	ENSG00000118508	ENSG00000088256	ENSG00000130724	ENSG00000122965	ENSG00000063245	ENSG00000165282	ENSG00000273693	ENSG00000156269	ENSG00000186577	ENSG00000143457	ENSG00000051341	ENSG00000101773	ENSG00000143457	ENSG00000188811	ENSG00000125885	ENSG00000102595	ENSG00000124486	ENSG00000165195	ENSG00000165338
ENSG00000130724	ENSG00000156675	ENSG00000119411	ENSG00000167900	ENSG00000130724	ENSG00000127540	ENSG00000130751	ENSG00000180096	ENSG00000137842	ENSG00000148300	ENSG00000100557	ENSG00000164291	ENSG00000109618	ENSG00000156968	ENSG00000115419	ENSG00000242276	ENSG00000077380	ENSG00000213341	ENSG00000172201	ENSG00000116062
ENSG00000167900	ENSG00000146109	ENSG00000184792	ENSG00000132612	ENSG00000167900	ENSG00000100196	ENSG00000122965	ENSG00000165282	ENSG00000121406	ENSG00000105618	ENSG00000180979	ENSG00000117226	ENSG00000221978	ENSG00000152601	ENSG00000109618	ENSG00000118620	ENSG00000101336	ENSG00000188419	ENSG00000170873	ENSG00000107581
ENSG00000272473	ENSG00000173545	ENSG00000223813	ENSG00000189046	ENSG00000132612	ENSG00000125148	ENSG00000183060	ENSG00000130751	ENSG00000143545	ENSG00000197943	ENSG00000145868	ENSG00000013503	ENSG00000250722	ENSG00000130270	ENSG00000185485	ENSG00000136122	ENSG00000240024	ENSG00000229563	ENSG00000104320	ENSG00000245694
ENSG00000174332	ENSG00000155287	ENSG00000198113	ENSG00000163481	ENSG00000163481	ENSG00000114480	ENSG00000130724	ENSG00000130724	ENSG00000130175	ENSG00000178947	ENSG00000198901	ENSG00000106714	ENSG00000118620	ENSG00000073614	ENSG00000221978	ENSG00000115295	ENSG00000144026	ENSG00000078124	ENSG00000064042	ENSG00000170632
ENSG00000132612	ENSG00000180096	ENSG00000063438	ENSG00000136247	ENSG00000141759	ENSG00000134830	ENSG00000167900	ENSG00000132612	ENSG00000100814	ENSG00000154222	ENSG00000219451	ENSG00000162636	ENSG00000136122	ENSG00000164402	ENSG00000250722	ENSG00000132199	ENSG00000115738	ENSG00000047315	ENSG00000065613	ENSG00000214367
ENSG00000189046	ENSG00000125148	ENSG00000106605	ENSG00000135740	ENSG00000198892	ENSG00000130751	ENSG00000132612	ENSG00000189046	ENSG00000119688	ENSG00000125505	ENSG00000183765	ENSG00000115159	ENSG00000132199	ENSG00000145868	ENSG00000119688	ENSG00000161955	ENSG00000144228	ENSG00000150403	ENSG00000272894	ENSG00000124486
ENSG00000136247	ENSG00000110987	ENSG00000185825	ENSG00000219200	ENSG00000108671	ENSG00000122965	ENSG00000189046	ENSG00000163481	ENSG00000183134	ENSG00000120129	ENSG00000183458	ENSG00000188599	ENSG00000132470	ENSG00000198901	ENSG00000118620	ENSG00000251429	ENSG00000137501	ENSG00000128881	ENSG00000214176	ENSG00000213341
ENSG00000259642	ENSG00000165282	ENSG00000213585	ENSG00000070669	ENSG00000198899	ENSG00000184060	ENSG00000163481	ENSG00000132185	ENSG00000091592	ENSG00000100296	ENSG00000182359	ENSG00000227855	ENSG00000213326	ENSG00000182263	ENSG00000136122	ENSG00000213326	ENSG00000211455	ENSG00000051341	ENSG00000186301	ENSG00000188419
ENSG00000198892	ENSG00000130751	ENSG00000141084	ENSG00000198899	ENSG00000187550	ENSG00000240771	ENSG00000141759	ENSG00000136247	ENSG00000149328	ENSG00000142784	ENSG00000118513	ENSG00000271147	ENSG00000134186	ENSG00000251095	ENSG00000132199	ENSG00000253559	ENSG00000256683	ENSG00000164291	ENSG00000170442	ENSG00000119285
ENSG00000135740	ENSG00000122965	ENSG00000084764	ENSG00000178585	ENSG00000134461	ENSG00000225339	ENSG00000136247	ENSG00000259642	ENSG00000173992	ENSG00000110619	ENSG00000185070	ENSG00000196511	ENSG00000268471	ENSG00000125633	ENSG00000139168	ENSG00000228791	ENSG00000107669	ENSG00000126785	ENSG00000225648	ENSG00000078124
ENSG00000170214	ENSG00000080573	ENSG00000212724	ENSG00000187550	ENSG00000077312	ENSG00000130270	ENSG00000259642	ENSG00000225489	ENSG00000115295	ENSG00000159335	ENSG00000206712	ENSG00000135966	ENSG00000186466	ENSG00000145012	ENSG00000122406	ENSG00000225580	ENSG00000048405	ENSG00000117226	ENSG00000061987	ENSG00000047315
ENSG00000219200	ENSG00000184060	ENSG00000253304	ENSG00000077312	ENSG00000145022	ENSG00000206450	ENSG00000198892	ENSG00000198892	ENSG00000132470	ENSG00000085872	ENSG00000179841	ENSG00000158234	ENSG00000198887	ENSG00000016082	ENSG00000138592	ENSG00000187815	ENSG00000163811	ENSG00000106714	ENSG00000152078	ENSG00000150403
ENSG00000070669	ENSG00000130724	ENSG00000136279	ENSG00000145022	ENSG00000276180	ENSG00000163319	ENSG00000135740	ENSG00000135740	ENSG00000176715	ENSG00000142235	ENSG00000117862	ENSG00000136149	ENSG00000205730	ENSG00000123600	ENSG00000213047	ENSG00000109534	ENSG00000204604	ENSG00000162636	ENSG00000178082	ENSG00000128881
ENSG00000025039	ENSG00000167900	ENSG00000197182	ENSG00000105135	ENSG00000105135	ENSG00000138107	ENSG00000219200	ENSG00000219200	ENSG00000060491	ENSG00000100147	ENSG00000186063	ENSG00000175745	ENSG00000124406	ENSG00000179841	ENSG00000187815	ENSG00000185278	ENSG00000041353	ENSG00000115159	ENSG00000117505	ENSG00000051341
ENSG00000198899	ENSG00000117595	ENSG00000170175	ENSG00000229043	ENSG00000269054	ENSG00000115216	ENSG00000070669	ENSG00000070669	ENSG00000182118	ENSG00000281376	ENSG00000265808	ENSG00000088766	ENSG00000139998	ENSG00000104894	ENSG00000151332	ENSG00000145386	ENSG00000279453	ENSG00000139323	ENSG00000129292	ENSG00000164291
ENSG00000178585	ENSG00000132612	ENSG00000110514	ENSG00000142347	ENSG00000160193	ENSG00000198892	ENSG00000025039	ENSG00000198899	ENSG00000122406	ENSG00000118508	ENSG00000180376	ENSG00000144791	ENSG00000168453	ENSG00000247516	ENSG00000145386	ENSG00000204308	ENSG00000145331	ENSG00000111639	ENSG00000172785	ENSG00000117226
ENSG00000187550	ENSG00000189046	ENSG00000222041	ENSG00000160193	ENSG00000204160	ENSG00000167705	ENSG00000198899	ENSG00000132437	ENSG00000065054	ENSG00000146109	ENSG00000186834	ENSG00000114480	ENSG00000267374	ENSG00000173480	ENSG00000066813	ENSG00000066813	ENSG00000166411	ENSG00000198046	ENSG00000163138	ENSG00000013503
ENSG00000134461	ENSG00000163481	ENSG00000186594	ENSG00000132275	ENSG00000119669	ENSG00000070669	ENSG00000178585	ENSG00000134461	ENSG00000089289	ENSG00000177508	ENSG00000206573	ENSG00000155189	ENSG00000257261	ENSG00000186063	ENSG00000134186	ENSG00000134186	ENSG00000139190	ENSG00000158234	ENSG00000186594	ENSG00000106714
ENSG00000077312	ENSG00000176142	ENSG00000137449	ENSG00000204160	ENSG00000131408	ENSG00000108671	ENSG00000134461	ENSG00000077312	ENSG00000212864	ENSG00000173545	ENSG00000074356	ENSG00000197763	ENSG00000136982	ENSG00000265808	ENSG00000164609	ENSG00000231503	ENSG00000228223	ENSG00000174953	ENSG00000139908	ENSG00000162636
ENSG00000145022	ENSG00000136247	ENSG00000133065	ENSG00000172216	ENSG00000123989	ENSG00000162729	ENSG00000077312	ENSG00000145022	ENSG00000070614	ENSG00000155287	ENSG00000085552	ENSG00000236534	ENSG00000132406	ENSG00000180376	ENSG00000198887	ENSG00000268471	ENSG00000069345	ENSG00000155189	ENSG00000115762	ENSG00000115159
ENSG00000276180	ENSG00000198892	ENSG00000126005	ENSG00000115112	ENSG00000167778	ENSG00000250565	ENSG00000145022	ENSG00000276180	ENSG00000124164	ENSG00000170037	ENSG00000077380	ENSG00000106025	ENSG00000111452	ENSG00000186834	ENSG00000165959	ENSG00000163781	ENSG00000101773	ENSG00000274605	ENSG00000122966	ENSG00000139323
ENSG00000105135	ENSG00000219200	ENSG00000197912	ENSG00000270194	ENSG00000141696	ENSG00000157368	ENSG00000105135	ENSG00000105135	ENSG00000135677	ENSG00000130700	ENSG00000179455	ENSG00000186193	ENSG00000186787	ENSG00000008086	ENSG00000175305	ENSG00000262902	ENSG00000196757	ENSG00000106025	ENSG00000173890	ENSG00000158234
ENSG00000229043	ENSG00000025039	ENSG00000204231	ENSG00000131408	ENSG00000136908	ENSG00000187550	ENSG00000229043	ENSG00000142347	ENSG00000166435	ENSG00000180096	ENSG00000140534	ENSG00000156968	ENSG00000104320	ENSG00000206573	ENSG00000088812	ENSG00000198887	ENSG00000175066	ENSG00000152601	ENSG00000126882	ENSG00000138600
ENSG00000142347	ENSG00000198899	ENSG00000249992	ENSG00000123989	ENSG00000171840	ENSG00000105649	ENSG00000142347	ENSG00000204160	ENSG00000169057	ENSG00000165282	ENSG00000115738	ENSG00000152601	ENSG00000065613	ENSG00000186687	ENSG00000267374	ENSG00000162599	ENSG00000115419	ENSG00000100557	ENSG00000173409	ENSG00000088766
ENSG00000204160	ENSG00000178585	ENSG00000188986	ENSG00000167778	ENSG00000096080	ENSG00000139597	ENSG00000160193	ENSG00000172216	ENSG00000173175	ENSG00000130751	ENSG00000254893	ENSG00000130270	ENSG00000173221	ENSG00000184384	ENSG00000204764	ENSG00000278311	ENSG00000109618	ENSG00000198901	ENSG00000152558	ENSG00000174953
ENSG00000172216	ENSG00000196110	ENSG00000063176	ENSG00000141696	ENSG00000010319	ENSG00000138080	ENSG00000132275	ENSG00000105639	ENSG00000167513	ENSG00000130724	ENSG00000130741	ENSG00000164402	ENSG00000128573	ENSG00000159200	ENSG00000257261	ENSG00000069493	ENSG00000185485	ENSG00000182263	ENSG00000136098	ENSG00000155189
ENSG00000105639	ENSG00000187550	ENSG00000143093	ENSG00000136908	ENSG00000101181	ENSG00000105135	ENSG00000204160	ENSG00000119669	ENSG00000123146	ENSG00000167900	ENSG00000137501	ENSG00000225489	ENSG00000186301	ENSG00000102595	ENSG00000107566	ENSG00000248590	ENSG00000221978	ENSG00000260751	ENSG00000258590	ENSG00000145362
ENSG00000119669	ENSG00000077312	ENSG00000124466	ENSG00000230795	ENSG00000141448	ENSG00000277936	ENSG00000172216	ENSG00000131408	ENSG00000114859	ENSG00000130270	ENSG00000116459	ENSG00000170214	ENSG00000170442	ENSG00000077380	ENSG00000132406	ENSG00000160229	ENSG00000092470	ENSG00000219451	ENSG00000211448	ENSG00000106025
ENSG00000131408	ENSG00000145022	ENSG00000083845	ENSG00000171840	ENSG00000085552	ENSG00000136436	ENSG00000270194	ENSG00000123989	ENSG00000107566	ENSG00000174332	ENSG00000107669	ENSG00000198901	ENSG00000225760	ENSG00000146414	ENSG00000189056	ENSG00000175305	ENSG00000125885	ENSG00000145012	ENSG00000113838	ENSG00000186193
ENSG00000123989	ENSG00000276180	ENSG00000148426	ENSG00000096080	ENSG00000165861	ENSG00000114988	ENSG00000131408	ENSG00000167778	ENSG00000184792	ENSG00000132612	ENSG00000163811	ENSG00000137968	ENSG00000014914	ENSG00000140534	ENSG00000165195	ENSG00000267374	ENSG00000170191	ENSG00000104369	ENSG00000116754	ENSG00000143457
ENSG00000237943	ENSG00000105135	ENSG00000135624	ENSG00000158458	ENSG00000175662	ENSG00000204160	ENSG00000123989	ENSG00000141696	ENSG00000111452	ENSG00000189046	ENSG00000145331	ENSG00000125633	ENSG00000143458	ENSG00000144026	ENSG00000172201	ENSG00000257261	ENSG00000136122	ENSG00000182359	ENSG00000172461	ENSG00000152601
ENSG00000167778	ENSG00000142347	ENSG00000132382	ENSG00000101181	ENSG00000149932	ENSG00000174996	ENSG00000167778	ENSG00000136908	ENSG00000167994	ENSG00000163481	ENSG00000143799	ENSG00000219451	ENSG00000175611	ENSG00000115738	ENSG00000196975	ENSG00000165195	ENSG00000213326	ENSG00000226314	ENSG00000112237	ENSG00000100557
ENSG00000141696	ENSG00000160193	ENSG00000084754	ENSG00000007384	ENSG00000130768	ENSG00000149527	ENSG00000141696	ENSG00000096080	ENSG00000168329	ENSG00000141759	ENSG00000101076	ENSG00000145012	ENSG00000129292	ENSG00000130741	ENSG00000150540	ENSG00000172201	ENSG00000139168	ENSG00000118513	ENSG00000214293	ENSG00000180979
ENSG00000136908	ENSG00000132275	ENSG00000137054	ENSG00000165861	ENSG00000174004	ENSG00000131408	ENSG00000136908	ENSG00000158458	ENSG00000063438	ENSG00000136247	ENSG00000214110	ENSG00000219102	ENSG00000172785	ENSG00000144228	ENSG00000104320	ENSG00000150540	ENSG00000247903	ENSG00000256294	ENSG00000170242	ENSG00000073614
ENSG00000096080	ENSG00000064999	ENSG00000116212	ENSG00000175662	ENSG00000188807	ENSG00000123989	ENSG00000096080	ENSG00000142920	ENSG00000110700	ENSG00000259642	ENSG00000166411	ENSG00000104369	ENSG00000237296	ENSG00000116459	ENSG00000065613	ENSG00000104320	ENSG00000138592	ENSG00000185070	ENSG00000087338	ENSG00000164402
ENSG00000158458	ENSG00000204160	ENSG00000115266	ENSG00000149932	ENSG00000260630	ENSG00000110711	ENSG00000158296	ENSG00000007384	ENSG00000261373	ENSG00000198892	ENSG00000139190	ENSG00000183765	ENSG00000122966	ENSG00000107669	ENSG00000116030	ENSG00000241170	ENSG00000213047	ENSG00000185684	ENSG00000136381	ENSG00000145868
ENSG00000142920	ENSG00000172216	ENSG00000278845	ENSG00000110203	ENSG00000122971	ENSG00000274307	ENSG00000280832	ENSG00000165861	ENSG00000173221	ENSG00000135740	ENSG00000069345	ENSG00000182359	ENSG00000173890	ENSG00000163811	ENSG00000173221	ENSG00000214176	ENSG00000187815	ENSG00000179841	ENSG00000138035	ENSG00000198901
ENSG00000007384	ENSG00000115112	ENSG00000113558	ENSG00000103343	ENSG00000129538	ENSG00000171840	ENSG00000165861	ENSG00000175662	ENSG00000163935	ENSG00000170214	ENSG00000101773	ENSG00000016082	ENSG00000149403	ENSG00000006715	ENSG00000186301	ENSG00000187187	ENSG00000185278	ENSG00000173480	ENSG00000271888	ENSG00000182263
ENSG00000165861	ENSG00000131408	ENSG00000206075	ENSG00000114378	ENSG00000101076	ENSG00000096080	ENSG00000149932	ENSG00000149932	ENSG00000106605	ENSG00000219200	ENSG00000188811	ENSG00000118513	ENSG00000151876	ENSG00000041353	ENSG00000164347	ENSG00000186301	ENSG00000151332	ENSG00000186063	ENSG00000070961	ENSG00000125633
ENSG00000175662	ENSG00000123989	ENSG00000073150	ENSG00000188807	ENSG00000214110	ENSG00000280832	ENSG00000130768	ENSG00000130768	ENSG00000185825	ENSG00000070669	ENSG00000185344	ENSG00000132437	ENSG00000168918	ENSG00000143799	ENSG00000147162	ENSG00000185650	ENSG00000145386	ENSG00000265808	ENSG00000189057	ENSG00000145012
ENSG00000149932	ENSG00000167778	ENSG00000104853	ENSG00000260630	ENSG00000174137	ENSG00000153391	ENSG00000103343	ENSG00000103343	ENSG00000198205	ENSG00000198899	ENSG00000221978	ENSG00000123600	ENSG00000173409	ENSG00000101076	ENSG00000143199	ENSG00000147162	ENSG00000134186	ENSG00000180376	ENSG00000152253	ENSG00000183765
ENSG00000130768	ENSG00000136908	ENSG00000100505	ENSG00000261253	ENSG00000167619	ENSG00000010319	ENSG00000114378	ENSG00000114378	ENSG00000159792	ENSG00000178585	ENSG00000092470	ENSG00000185684	ENSG00000152558	ENSG00000214110	ENSG00000138768	ENSG00000178665	ENSG00000119616	ENSG00000268043	ENSG00000265681	ENSG00000196110
ENSG00000267365	ENSG00000096080	ENSG00000115207	ENSG00000122971	ENSG00000167264	ENSG00000142920	ENSG00000188807	ENSG00000188807	ENSG00000084764	ENSG00000134461	ENSG00000125885	ENSG00000179841	ENSG00000253816	ENSG00000166411	ENSG00000144045	ENSG00000168646	ENSG00000231503	ENSG00000206573	ENSG00000242338	ENSG00000185070
ENSG00000103343	ENSG00000101181	ENSG00000232004	ENSG00000123353	ENSG00000078808	ENSG00000127838	ENSG00000129559	ENSG00000260630	ENSG00000014914	ENSG00000077312	ENSG00000244462	ENSG00000136436	ENSG00000251192	ENSG00000139190	ENSG00000259417	ENSG00000232995	ENSG00000164609	ENSG00000074356	ENSG00000011426	ENSG00000163466
ENSG00000114378	ENSG00000007384	ENSG00000168268	ENSG00000162894	ENSG00000103184	ENSG00000173210	ENSG00000260630	ENSG00000261253	ENSG00000197756	ENSG00000145022	ENSG00000118620	ENSG00000104894	ENSG00000136098	ENSG00000228223	ENSG00000225648	ENSG00000212724	ENSG00000268471	ENSG00000186687	ENSG00000047188	ENSG00000179841
ENSG00000188807	ENSG00000165861	ENSG00000169217	ENSG00000226363	ENSG00000130175	ENSG00000154553	ENSG00000261253	ENSG00000122971	ENSG00000144045	ENSG00000276180	ENSG00000136122	ENSG00000170876	ENSG00000020181	ENSG00000069345	ENSG00000184378	ENSG00000225648	ENSG00000163781	ENSG00000184384	ENSG00000156831	ENSG00000136436
ENSG00000129559	ENSG00000175662	ENSG00000143379	ENSG00000155256	ENSG00000106397	ENSG00000077380	ENSG00000235275	ENSG00000123353	ENSG00000171680	ENSG00000105135	ENSG00000132199	ENSG00000117862	ENSG00000153237	ENSG00000101773	ENSG00000113391	ENSG00000198707	ENSG00000151116	ENSG00000102595	ENSG00000100505	ENSG00000115310
ENSG00000260630	ENSG00000149932	ENSG00000007202	ENSG00000174137	ENSG00000104880	ENSG00000179455	ENSG00000122971	ENSG00000155256	ENSG00000143458	ENSG00000229043	ENSG00000261762	ENSG00000223829	ENSG00000178966	ENSG00000196757	ENSG00000104442	ENSG00000076321	ENSG00000198887	ENSG00000077380	ENSG00000275993	ENSG00000117862
ENSG00000261253	ENSG00000159200	ENSG00000179922	ENSG00000137699	ENSG00000183134	ENSG00000143106	ENSG00000123353	ENSG00000101076	ENSG00000169814	ENSG00000142347	ENSG00000213326	ENSG00000256073	ENSG00000138035	ENSG00000188811	ENSG00000170949	ENSG00000163138	ENSG00000162599	ENSG00000146414	ENSG00000144674	ENSG00000173480
ENSG00000122971	ENSG00000114378	ENSG00000168528	ENSG00000167264	ENSG00000105364	ENSG00000171017	ENSG00000155256	ENSG00000167619	ENSG00000136295	ENSG00000160193	ENSG00000182118	ENSG00000214900	ENSG00000189057	ENSG00000175066	ENSG00000106610	ENSG00000080823	ENSG00000278311	ENSG00000144026	ENSG00000051825	ENSG00000186063
ENSG00000123353	ENSG00000174004	ENSG00000141101	ENSG00000103510	ENSG00000132470	ENSG00000134363	ENSG00000137699	ENSG00000167264	ENSG00000010404	ENSG00000132275	ENSG00000139168	ENSG00000180376	ENSG00000186481	ENSG00000143545	ENSG00000061987	ENSG00000139908	ENSG00000124406	ENSG00000115738	ENSG00000128512	ENSG00000265808
ENSG00000162894	ENSG00000188807	ENSG00000169727	ENSG00000078808	ENSG00000126768	ENSG00000213614	ENSG00000167264	ENSG00000103510	ENSG00000148358	ENSG00000204160	ENSG00000122406	ENSG00000268043	ENSG00000011426	ENSG00000221978	ENSG00000076321	ENSG00000237296	ENSG00000120784	ENSG00000254893	ENSG00000082438	ENSG00000256053
ENSG00000155256	ENSG00000169627	ENSG00000184232	ENSG00000041880	ENSG00000176715	ENSG00000122971	ENSG00000103510	ENSG00000078808	ENSG00000170175	ENSG00000172216	ENSG00000225580	ENSG00000186834	ENSG00000175893	ENSG00000092470	ENSG00000151718	ENSG00000153721	ENSG00000069493	ENSG00000144228	ENSG00000064726	ENSG00000180376
ENSG00000174137	ENSG00000129559	ENSG00000104907	ENSG00000110719	ENSG00000161955	ENSG00000024422	ENSG00000078808	ENSG00000137842	ENSG00000227533	ENSG00000105639	ENSG00000168228	ENSG00000206573	ENSG00000047188	ENSG00000250722	ENSG00000129292	ENSG00000196600	ENSG00000130856	ENSG00000137501	ENSG00000165417	ENSG00000268043
ENSG00000137699	ENSG00000260630	ENSG00000204438	ENSG00000130175	ENSG00000060491	ENSG00000203623	ENSG00000137842	ENSG00000276600	ENSG00000222041	ENSG00000131408	ENSG00000109534	ENSG00000186687	ENSG00000184949	ENSG00000125885	ENSG00000172785	ENSG00000149428	ENSG00000102218	ENSG00000211455	ENSG00000146826	ENSG00000186834
ENSG00000167619	ENSG00000261253	ENSG00000266094	ENSG00000106397	ENSG00000103653	ENSG00000101076	ENSG00000276600	ENSG00000103184	ENSG00000110841	ENSG00000123989	ENSG00000151332	ENSG00000108100	ENSG00000166710	ENSG00000244462	ENSG00000214106	ENSG00000122966	ENSG00000180694	ENSG00000256683	ENSG00000005059	ENSG00000008086
ENSG00000167264	ENSG00000122971	ENSG00000164403	ENSG00000100814	ENSG00000065054	ENSG00000166411	ENSG00000110719	ENSG00000041880	ENSG00000091490	ENSG00000167778	ENSG00000145386	ENSG00000242515	ENSG00000051825	ENSG00000170191	ENSG00000135476	ENSG00000151876	ENSG00000175305	ENSG00000107669	ENSG00000103540	ENSG00000074356
ENSG00000103510	ENSG00000123353	ENSG00000244242	ENSG00000104880	ENSG00000212864	ENSG00000135423	ENSG00000130175	ENSG00000110719	ENSG00000126005	ENSG00000141696	ENSG00000134186	ENSG00000184384	ENSG00000231856	ENSG00000155622	ENSG00000198380	ENSG00000168918	ENSG00000115808	ENSG00000048405	ENSG00000166797	ENSG00000143207
ENSG00000078808	ENSG00000162894	ENSG00000171310	ENSG00000175906	ENSG00000070614	ENSG00000137842	ENSG00000106397	ENSG00000130175	ENSG00000160408	ENSG00000136908	ENSG00000119616	ENSG00000102595	ENSG00000229970	ENSG00000204291	ENSG00000152904	ENSG00000130699	ENSG00000204764	ENSG00000163811	ENSG00000109787	ENSG00000186687
ENSG00000103184	ENSG00000129538	ENSG00000092096	ENSG00000149328	ENSG00000225580	ENSG00000276600	ENSG00000260807	ENSG00000106397	ENSG00000204231	ENSG00000230795	ENSG00000231503	ENSG00000140534	ENSG00000164985	ENSG00000136122	ENSG00000196600	ENSG00000125355	ENSG00000136982	ENSG00000204604	ENSG00000148925	ENSG00000184384
ENSG00000110719	ENSG00000176386	ENSG00000177951	ENSG00000105364	ENSG00000249673	ENSG00000115484	ENSG00000264644	ENSG00000100814	ENSG00000091656	ENSG00000171840	ENSG00000268471	ENSG00000144026	ENSG00000125962	ENSG00000132199	ENSG00000122966	ENSG00000197181	ENSG00000165195	ENSG00000041353	ENSG00000125870	ENSG00000102595
ENSG00000130175	ENSG00000155256	ENSG00000236540	ENSG00000099365	ENSG00000275074	ENSG00000103184	ENSG00000175906	ENSG00000104880	ENSG00000063176	ENSG00000096080	ENSG00000163781	ENSG00000115738	ENSG00000276141	ENSG00000139168	ENSG00000173890	ENSG00000145819	ENSG00000172201	ENSG00000279453	ENSG00000074657	ENSG00000077380
ENSG00000106397	ENSG00000101076	ENSG00000126249	ENSG00000173992	ENSG00000169951	ENSG00000266852	ENSG00000149328	ENSG00000175906	ENSG00000238062	ENSG00000158458	ENSG00000198887	ENSG00000130741	ENSG00000204387	ENSG00000247903	ENSG00000151876	ENSG00000272498	ENSG00000066583	ENSG00000145331	ENSG00000011566	ENSG00000146414
ENSG00000260807	ENSG00000137699	ENSG00000105401	ENSG00000132470	ENSG00000262902	ENSG00000112299	ENSG00000105364	ENSG00000149328	ENSG00000173546	ENSG00000101181	ENSG00000278311	ENSG00000137501	ENSG00000103540	ENSG00000138592	ENSG00000173409	ENSG00000258457	ENSG00000150540	ENSG00000166411	ENSG00000049323	ENSG00000112499
ENSG00000101084	ENSG00000167264	ENSG00000116525	ENSG00000126768	ENSG00000088256	ENSG00000131471	ENSG00000173992	ENSG00000105364	ENSG00000235863	ENSG00000142920	ENSG00000229036	ENSG00000116459	ENSG00000166797	ENSG00000213047	ENSG00000152558	ENSG00000113838	ENSG00000104320	ENSG00000139190	ENSG00000082898	ENSG00000144026
ENSG00000175906	ENSG00000103510	ENSG00000130985	ENSG00000176715	ENSG00000119411	ENSG00000104880	ENSG00000132470	ENSG00000099365	ENSG00000083845	ENSG00000141448	ENSG00000069493	ENSG00000107669	ENSG00000109787	ENSG00000187815	ENSG00000251192	ENSG00000223959	ENSG00000064042	ENSG00000101773	ENSG00000142892	ENSG00000115738
ENSG00000091592	ENSG00000078808	ENSG00000163644	ENSG00000060491	ENSG00000167513	ENSG00000091592	ENSG00000126768	ENSG00000173992	ENSG00000224652	ENSG00000007384	ENSG00000102218	ENSG00000163811	ENSG00000106804	ENSG00000105514	ENSG00000145819	ENSG00000116754	ENSG00000251129	ENSG00000196757	ENSG00000131378	ENSG00000130741
ENSG00000149328	ENSG00000276600	ENSG00000176022	ENSG00000103653	ENSG00000176855	ENSG00000149328	ENSG00000176715	ENSG00000132470	ENSG00000125124	ENSG00000165861	ENSG00000162704	ENSG00000006715	ENSG00000164066	ENSG00000151332	ENSG00000134897	ENSG00000273576	ENSG00000055332	ENSG00000105835	ENSG00000198912	ENSG00000144228
ENSG00000105364	ENSG00000115419	ENSG00000203722	ENSG00000065054	ENSG00000166974	ENSG00000269335	ENSG00000161955	ENSG00000126768	ENSG00000148426	ENSG00000149932	ENSG00000180694	ENSG00000041353	ENSG00000143365	ENSG00000145386	ENSG00000113838	ENSG00000157796	ENSG00000241170	ENSG00000188811	ENSG00000116106	ENSG00000137501
ENSG00000099365	ENSG00000041880	ENSG00000068383	ENSG00000164733	ENSG00000123146	ENSG00000176715	ENSG00000103653	ENSG00000176715	ENSG00000121851	ENSG00000110203	ENSG00000175305	ENSG00000279453	ENSG00000118181	ENSG00000134186	ENSG00000116754	ENSG00000214293	ENSG00000116030	ENSG00000175066	ENSG00000138593	ENSG00000211455
ENSG00000173992	ENSG00000110719	ENSG00000175866	ENSG00000212864	ENSG00000130299	ENSG00000182118	ENSG00000065054	ENSG00000161955	ENSG00000132382	ENSG00000103343	ENSG00000115808	ENSG00000143799	ENSG00000142892	ENSG00000119616	ENSG00000157796	ENSG00000266145	ENSG00000173221	ENSG00000115419	ENSG00000136100	ENSG00000256683
ENSG00000132470	ENSG00000130175	ENSG00000102900	ENSG00000105642	ENSG00000273391	ENSG00000103653	ENSG00000226659	ENSG00000060491	ENSG00000021355	ENSG00000114378	ENSG00000267374	ENSG00000214110	ENSG00000111224	ENSG00000108439	ENSG00000214293	ENSG00000178966	ENSG00000111335	ENSG00000109618	ENSG00000174373	ENSG00000116459
ENSG00000126768	ENSG00000106397	ENSG00000137266	ENSG00000204308	ENSG00000196810	ENSG00000065054	ENSG00000164733	ENSG00000103653	ENSG00000137054	ENSG00000188807	ENSG00000164136	ENSG00000137842	ENSG00000152292	ENSG00000268471	ENSG00000121851	ENSG00000146830	ENSG00000187187	ENSG00000185485	ENSG00000106355	ENSG00000107669
ENSG00000176715	ENSG00000007168	ENSG00000150753	ENSG00000249673	ENSG00000167994	ENSG00000164733	ENSG00000089289	ENSG00000065054	ENSG00000116212	ENSG00000129559	ENSG00000136982	ENSG00000228223	ENSG00000184613	ENSG00000163781	ENSG00000178966	ENSG00000138035	ENSG00000164347	ENSG00000221978	ENSG00000242265	ENSG00000163811
ENSG00000060491	ENSG00000260807	ENSG00000114767	ENSG00000166435	ENSG00000198113	ENSG00000099203	ENSG00000212864	ENSG00000089289	ENSG00000144712	ENSG00000260630	ENSG00000107566	ENSG00000101773	ENSG00000164830	ENSG00000137273	ENSG00000189057	ENSG00000269399	ENSG00000147162	ENSG00000092470	ENSG00000163170	ENSG00000204604
ENSG00000103653	ENSG00000101084	ENSG00000124588	ENSG00000275074	ENSG00000063438	ENSG00000212864	ENSG00000070614	ENSG00000212864	ENSG00000115266	ENSG00000073146	ENSG00000165195	ENSG00000188811	ENSG00000179240	ENSG00000151116	ENSG00000069509	ENSG00000189057	ENSG00000138768	ENSG00000250722	ENSG00000135521	ENSG00000176386
ENSG00000065054	ENSG00000104880	ENSG00000180764	ENSG00000267147	ENSG00000110700	ENSG00000159314	ENSG00000204308	ENSG00000135677	ENSG00000163406	ENSG00000261253	ENSG00000172201	ENSG00000148229	ENSG00000163104	ENSG00000198887	ENSG00000069667	ENSG00000157240	ENSG00000143458	ENSG00000112299	ENSG00000037241	ENSG00000006715
ENSG00000263064	ENSG00000175906	ENSG00000175707	ENSG00000169951	ENSG00000261373	ENSG00000139112	ENSG00000249673	ENSG00000204308	ENSG00000278845	ENSG00000122971	ENSG00000066583	ENSG00000115484	ENSG00000165072	ENSG00000162599	ENSG00000152253	ENSG00000278845	ENSG00000263639	ENSG00000125885	ENSG00000168389	ENSG00000145331
ENSG00000212864	ENSG00000149328	ENSG00000121653	ENSG00000160766	ENSG00000185825	ENSG00000105514	ENSG00000166435	ENSG00000249673	ENSG00000140382	ENSG00000123353	ENSG00000064042	ENSG00000175066	ENSG00000106355	ENSG00000278311	ENSG00000265681	ENSG00000186481	ENSG00000225648	ENSG00000170191	ENSG00000166780	ENSG00000143799
ENSG00000105642	ENSG00000105364	ENSG00000103855	ENSG00000167513	ENSG00000159792	ENSG00000135677	ENSG00000275074	ENSG00000166435	ENSG00000113558	ENSG00000126233	ENSG00000035403	ENSG00000109618	ENSG00000242265	ENSG00000124406	ENSG00000204219	ENSG00000151846	ENSG00000113391	ENSG00000118620	ENSG00000152520	ENSG00000166411
ENSG00000204308	ENSG00000173992	ENSG00000157350	ENSG00000139998	ENSG00000084764	ENSG00000125734	ENSG00000267147	ENSG00000275074	ENSG00000181396	ENSG00000155256	ENSG00000251129	ENSG00000221978	ENSG00000138587	ENSG00000120784	ENSG00000011426	ENSG00000167182	ENSG00000104442	ENSG00000204767	ENSG00000253898	ENSG00000069345
ENSG00000172350	ENSG00000154710	ENSG00000176986	ENSG00000123146	ENSG00000171680	ENSG00000196839	ENSG00000169951	ENSG00000169951	ENSG00000174080	ENSG00000137699	ENSG00000013297	ENSG00000092470	ENSG00000247844	ENSG00000229036	ENSG00000047188	ENSG00000011426	ENSG00000250312	ENSG00000136122	ENSG00000138670	ENSG00000101773
ENSG00000249673	ENSG00000132470	ENSG00000126107	ENSG00000168453	ENSG00000136295	ENSG00000108439	ENSG00000262902	ENSG00000262902	ENSG00000204219	ENSG00000167264	ENSG00000235082	ENSG00000250722	ENSG00000168490	ENSG00000166974	ENSG00000156831	ENSG00000157657	ENSG00000061987	ENSG00000213326	ENSG00000117906	ENSG00000196757
ENSG00000166435	ENSG00000126768	ENSG00000226329	ENSG00000184792	ENSG00000136279	ENSG00000167106	ENSG00000173175	ENSG00000160766	ENSG00000197191	ENSG00000103510	ENSG00000116030	ENSG00000112299	ENSG00000163521	ENSG00000184787	ENSG00000113580	ENSG00000243199	ENSG00000076321	ENSG00000139168	ENSG00000158352	ENSG00000188811
ENSG00000275074	ENSG00000176715	ENSG00000105281	ENSG00000167994	ENSG00000178982	ENSG00000275074	ENSG00000119411	ENSG00000184678	ENSG00000143409	ENSG00000078808	ENSG00000173221	ENSG00000125885	ENSG00000167766	ENSG00000130856	ENSG00000119943	ENSG00000176654	ENSG00000152078	ENSG00000138592	ENSG00000249353	ENSG00000175066
ENSG00000267147	ENSG00000060491	ENSG00000106665	ENSG00000167693	ENSG00000010404	ENSG00000186466	ENSG00000167513	ENSG00000167513	ENSG00000073150	ENSG00000276600	ENSG00000004487	ENSG00000242276	ENSG00000164932	ENSG00000102218	ENSG00000171243	ENSG00000223773	ENSG00000145740	ENSG00000213047	ENSG00000145781	ENSG00000115419
ENSG00000169951	ENSG00000103653	ENSG00000104833	ENSG00000198113	ENSG00000222041	ENSG00000167985	ENSG00000176855	ENSG00000123146	ENSG00000243199	ENSG00000041880	ENSG00000186301	ENSG00000119688	ENSG00000150625	ENSG00000162704	ENSG00000166710	ENSG00000273906	ENSG00000151718	ENSG00000187815	ENSG00000108423	ENSG00000185344
ENSG00000262902	ENSG00000065054	ENSG00000130309	ENSG00000128683	ENSG00000094914	ENSG00000119411	ENSG00000170477	ENSG00000169896	ENSG00000188672	ENSG00000110719	ENSG00000164347	ENSG00000136122	ENSG00000203362	ENSG00000180694	ENSG00000051825	ENSG00000144674	ENSG00000129292	ENSG00000185278	ENSG00000114648	ENSG00000109618
ENSG00000160766	ENSG00000263064	ENSG00000240682	ENSG00000110700	ENSG00000091490	ENSG00000136270	ENSG00000139998	ENSG00000167994	ENSG00000142949	ENSG00000130175	ENSG00000232389	ENSG00000132199	ENSG00000145781	ENSG00000175305	ENSG00000128512	ENSG00000051825	ENSG00000172785	ENSG00000151332	ENSG00000138434	ENSG00000143545
ENSG00000119411	ENSG00000212864	ENSG00000100364	ENSG00000261373	ENSG00000126005	ENSG00000197102	ENSG00000123146	ENSG00000198113	ENSG00000232807	ENSG00000106397	ENSG00000147162	ENSG00000261762	ENSG00000260742	ENSG00000115808	ENSG00000082438	ENSG00000144031	ENSG00000163138	ENSG00000145386	ENSG00000115365	ENSG00000221978
ENSG00000184678	ENSG00000105642	ENSG00000196923	ENSG00000073350	ENSG00000141569	ENSG00000165959	ENSG00000168453	ENSG00000110700	ENSG00000207652	ENSG00000260807	ENSG00000168646	ENSG00000213326	ENSG00000197079	ENSG00000088812	ENSG00000164808	ENSG00000082438	ENSG00000110841	ENSG00000134186	ENSG00000198948	ENSG00000092470
ENSG00000167513	ENSG00000070614	ENSG00000185359	ENSG00000214176	ENSG00000177732	ENSG00000224619	ENSG00000184792	ENSG00000261373	ENSG00000169217	ENSG00000101084	ENSG00000225648	ENSG00000139168	ENSG00000226539	ENSG00000204764	ENSG00000064726	ENSG00000164808	ENSG00000024048	ENSG00000119616	ENSG00000146376	ENSG00000125885
ENSG00000176855	ENSG00000172350	ENSG00000103876	ENSG00000185825	ENSG00000239672	ENSG00000123146	ENSG00000167994	ENSG00000073350	ENSG00000143379	ENSG00000104880	ENSG00000184378	ENSG00000247903	ENSG00000105219	ENSG00000164136	ENSG00000165417	ENSG00000164985	ENSG00000173890	ENSG00000231503	ENSG00000009724	ENSG00000244462
ENSG00000170477	ENSG00000249673	ENSG00000105223	ENSG00000162066	ENSG00000244165	ENSG00000180694	ENSG00000167693	ENSG00000106605	ENSG00000204387	ENSG00000175906	ENSG00000104442	ENSG00000122406	ENSG00000253775	ENSG00000136982	ENSG00000164985	ENSG00000276141	ENSG00000151876	ENSG00000164609	ENSG00000062194	ENSG00000223786
ENSG00000123146	ENSG00000166435	ENSG00000272636	ENSG00000159792	ENSG00000204231	ENSG00000168453	ENSG00000167656	ENSG00000185825	ENSG00000164649	ENSG00000091592	ENSG00000146223	ENSG00000225580	ENSG00000138434	ENSG00000111452	ENSG00000134419	ENSG00000103540	ENSG00000152558	ENSG00000163781	ENSG00000240489	ENSG00000170191
ENSG00000169896	ENSG00000275074	ENSG00000241878	ENSG00000141084	ENSG00000126882	ENSG00000165828	ENSG00000223813	ENSG00000162066	ENSG00000076685	ENSG00000149328	ENSG00000106610	ENSG00000187815	ENSG00000120162	ENSG00000189056	ENSG00000125962	ENSG00000230836	ENSG00000175595	ENSG00000151116	ENSG00000196504	ENSG00000118620
ENSG00000168453	ENSG00000169951	ENSG00000138073	ENSG00000084764	ENSG00000188986	ENSG00000273391	ENSG00000128683	ENSG00000159792	ENSG00000147224	ENSG00000105364	ENSG00000137692	ENSG00000145386	ENSG00000231889	ENSG00000165195	ENSG00000276141	ENSG00000243753	ENSG00000134897	ENSG00000198887	ENSG00000125944	ENSG00000136122
ENSG00000267002	ENSG00000119411	ENSG00000170515	ENSG00000115282	ENSG00000063176	ENSG00000139266	ENSG00000063438	ENSG00000141084	ENSG00000007202	ENSG00000173992	ENSG00000178082	ENSG00000280417	ENSG00000163513	ENSG00000150540	ENSG00000109787	ENSG00000231169	ENSG00000211448	ENSG00000162599	ENSG00000134480	ENSG00000115295
ENSG00000257261	ENSG00000184678	ENSG00000105656	ENSG00000197756	ENSG00000238062	ENSG00000111452	ENSG00000110700	ENSG00000084764	ENSG00000197429	ENSG00000126768	ENSG00000117505	ENSG00000231503	ENSG00000115423	ENSG00000104320	ENSG00000076685	ENSG00000076685	ENSG00000113838	ENSG00000278311	ENSG00000146247	ENSG00000170989
ENSG00000184792	ENSG00000163209	ENSG00000265688	ENSG00000124191	ENSG00000173546	ENSG00000242372	ENSG00000261373	ENSG00000115282	ENSG00000065717	ENSG00000176715	ENSG00000172785	ENSG00000108439	ENSG00000146376	ENSG00000064042	ENSG00000106804	ENSG00000261505	ENSG00000116754	ENSG00000120784	ENSG00000070367	ENSG00000132199
ENSG00000167994	ENSG00000167513	ENSG00000249210	ENSG00000139988	ENSG00000105643	ENSG00000176087	ENSG00000073350	ENSG00000197756	ENSG00000280407	ENSG00000060491	ENSG00000163138	ENSG00000268471	ENSG00000009724	ENSG00000055332	ENSG00000125870	ENSG00000164066	ENSG00000157796	ENSG00000069493	ENSG00000205423	ENSG00000213326
ENSG00000167693	ENSG00000166974	ENSG00000167600	ENSG00000131495	ENSG00000083845	ENSG00000224526	ENSG00000185825	ENSG00000185527	ENSG00000179922	ENSG00000103653	ENSG00000186594	ENSG00000163781	ENSG00000179195	ENSG00000116030	ENSG00000011566	ENSG00000175691	ENSG00000247556	ENSG00000130856	ENSG00000153310	ENSG00000139168
ENSG00000223813	ENSG00000123146	ENSG00000161526	ENSG00000136279	ENSG00000106153	ENSG00000063438	ENSG00000213585	ENSG00000171680	ENSG00000143365	ENSG00000065054	ENSG00000139908	ENSG00000162599	ENSG00000196504	ENSG00000173221	ENSG00000093134	ENSG00000118181	ENSG00000112237	ENSG00000102218	ENSG00000146731	ENSG00000247903
ENSG00000198113	ENSG00000180316	ENSG00000187531	ENSG00000178982	ENSG00000148426	ENSG00000117242	ENSG00000170442	ENSG00000124191	ENSG00000141101	ENSG00000212864	ENSG00000137449	ENSG00000205730	ENSG00000125944	ENSG00000004487	ENSG00000142892	ENSG00000049323	ENSG00000214293	ENSG00000160229	ENSG00000112312	ENSG00000122406
ENSG00000128683	ENSG00000184792	ENSG00000241685	ENSG00000010404	ENSG00000135624	ENSG00000173221	ENSG00000162066	ENSG00000169814	ENSG00000143882	ENSG00000105642	ENSG00000223745	ENSG00000175164	ENSG00000134480	ENSG00000187187	ENSG00000111224	ENSG00000257354	ENSG00000087338	ENSG00000180694	ENSG00000211452	ENSG00000138592
ENSG00000063438	ENSG00000265321	ENSG00000143753	ENSG00000172375	ENSG00000132382	ENSG00000073350	ENSG00000159792	ENSG00000066135	ENSG00000178035	ENSG00000204308	ENSG00000162997	ENSG00000124406	ENSG00000166321	ENSG00000164347	ENSG00000100445	ENSG00000242100	ENSG00000136381	ENSG00000175305	ENSG00000102390	ENSG00000168228
ENSG00000110700	ENSG00000167994	ENSG00000116120	ENSG00000170175	ENSG00000144712	ENSG00000163885	ENSG00000084764	ENSG00000136279	ENSG00000123143	ENSG00000249673	ENSG00000122966	ENSG00000229036	ENSG00000165891	ENSG00000147162	ENSG00000165671	ENSG00000079689	ENSG00000178966	ENSG00000115808	ENSG00000153140	ENSG00000213047
ENSG00000261373	ENSG00000167693	ENSG00000130734	ENSG00000250509	ENSG00000115266	ENSG00000111335	ENSG00000115282	ENSG00000178982	ENSG00000104907	ENSG00000166435	ENSG00000173890	ENSG00000165959	ENSG00000188958	ENSG00000178665	ENSG00000146755	ENSG00000256229	ENSG00000138035	ENSG00000267374	ENSG00000179295	ENSG00000187815
ENSG00000073350	ENSG00000198113	ENSG00000225338	ENSG00000222041	ENSG00000164896	ENSG00000185825	ENSG00000197756	ENSG00000110514	ENSG00000145741	ENSG00000275074	ENSG00000151876	ENSG00000069493	ENSG00000102678	ENSG00000168646	ENSG00000133740	ENSG00000210112	ENSG00000070961	ENSG00000204764	ENSG00000139631	ENSG00000185278
ENSG00000185825	ENSG00000128683	ENSG00000204673	ENSG00000105402	ENSG00000168411	ENSG00000123999	ENSG00000197405	ENSG00000108771	ENSG00000204438	ENSG00000169951	ENSG00000173409	ENSG00000184787	ENSG00000169302	ENSG00000138768	ENSG00000198912	ENSG00000231925	ENSG00000189057	ENSG00000164136	ENSG00000189431	ENSG00000151332
ENSG00000162066	ENSG00000110700	ENSG00000175634	ENSG00000094914	ENSG00000108604	ENSG00000213585	ENSG00000187848	ENSG00000105402	ENSG00000138413	ENSG00000262902	ENSG00000136098	ENSG00000180694	ENSG00000144824	ENSG00000143458	ENSG00000164830	ENSG00000165671	ENSG00000138802	ENSG00000136982	ENSG00000166263	ENSG00000145386
ENSG00000159792	ENSG00000261373	ENSG00000105376	ENSG00000091490	ENSG00000181396	ENSG00000198721	ENSG00000124191	ENSG00000141505	ENSG00000197951	ENSG00000088256	ENSG00000118242	ENSG00000175305	ENSG00000150773	ENSG00000270133	ENSG00000157765	ENSG00000146755	ENSG00000157240	ENSG00000165195	ENSG00000144357	ENSG00000134186
ENSG00000084764	ENSG00000073350	ENSG00000072210	ENSG00000126005	ENSG00000151846	ENSG00000135638	ENSG00000169814	ENSG00000094914	ENSG00000184613	ENSG00000160766	ENSG00000148481	ENSG00000196810	ENSG00000139631	ENSG00000225648	ENSG00000123240	ENSG00000198912	ENSG00000265681	ENSG00000172201	ENSG00000279207	ENSG00000119616
ENSG00000115282	ENSG00000214176	ENSG00000111669	ENSG00000115762	ENSG00000229119	ENSG00000084764	ENSG00000136295	ENSG00000091490	ENSG00000169740	ENSG00000173175	ENSG00000211448	ENSG00000267374	ENSG00000110013	ENSG00000184378	ENSG00000119979	ENSG00000179240	ENSG00000116095	ENSG00000150540	ENSG00000180611	ENSG00000231503
ENSG00000197756	ENSG00000185825	ENSG00000015676	ENSG00000249790	ENSG00000145191	ENSG00000137309	ENSG00000136279	ENSG00000126005	ENSG00000171310	ENSG00000119411	ENSG00000116957	ENSG00000204764	ENSG00000083099	ENSG00000113391	ENSG00000139163	ENSG00000165655	ENSG00000163762	ENSG00000104320	ENSG00000076706	ENSG00000108439
ENSG00000185527	ENSG00000213585	ENSG00000125746	ENSG00000239672	ENSG00000131165	ENSG00000197756	ENSG00000178982	ENSG00000141569	ENSG00000188511	ENSG00000167513	ENSG00000113838	ENSG00000136982	ENSG00000279207	ENSG00000104442	ENSG00000136100	ENSG00000005421	ENSG00000011426	ENSG00000064042	ENSG00000091140	ENSG00000164609
ENSG00000171680	ENSG00000170442	ENSG00000154342	ENSG00000160408	ENSG00000167182	ENSG00000081181	ENSG00000105122	ENSG00000177732	ENSG00000154217	ENSG00000176855	ENSG00000223959	ENSG00000107566	ENSG00000176681	ENSG00000101680	ENSG00000163104	ENSG00000174373	ENSG00000175893	ENSG00000065613	ENSG00000267383	ENSG00000268471
ENSG00000124191	ENSG00000162066	ENSG00000122735	ENSG00000244165	ENSG00000197191	ENSG00000171680	ENSG00000105402	ENSG00000149428	ENSG00000172594	ENSG00000139998	ENSG00000116754	ENSG00000132406	ENSG00000167759	ENSG00000146223	ENSG00000248774	ENSG00000136932	ENSG00000047188	ENSG00000055332	ENSG00000115053	ENSG00000163781
ENSG00000169814	ENSG00000159792	ENSG00000156860	ENSG00000177728	ENSG00000143409	ENSG00000176171	ENSG00000094914	ENSG00000166589	ENSG00000070601	ENSG00000123146	ENSG00000170340	ENSG00000066583	ENSG00000114854	ENSG00000061987	ENSG00000106355	ENSG00000121716	ENSG00000156831	ENSG00000116030	ENSG00000147996	ENSG00000151116
ENSG00000105605	ENSG00000084764	ENSG00000120314	ENSG00000204231	ENSG00000133612	ENSG00000140297	ENSG00000091490	ENSG00000160408	ENSG00000236540	ENSG00000130299	ENSG00000157796	ENSG00000196975	ENSG00000149231	ENSG00000076321	ENSG00000242265	ENSG00000169379	ENSG00000092421	ENSG00000187187	ENSG00000136631	ENSG00000198887
ENSG00000136295	ENSG00000115282	ENSG00000140691	ENSG00000168918	ENSG00000073150	ENSG00000118162	ENSG00000126005	ENSG00000244165	ENSG00000204272	ENSG00000168453	ENSG00000112237	ENSG00000150540	ENSG00000166444	ENSG00000179889	ENSG00000139292	ENSG00000242265	ENSG00000113580	ENSG00000186301	ENSG00000213713	ENSG00000162599
ENSG00000136279	ENSG00000197756	ENSG00000198715	ENSG00000249992	ENSG00000100997	ENSG00000197405	ENSG00000197912	ENSG00000177728	ENSG00000101439	ENSG00000267002	ENSG00000178966	ENSG00000104320	ENSG00000158062	ENSG00000145740	ENSG00000135521	ENSG00000139292	ENSG00000166710	ENSG00000138768	ENSG00000178177	ENSG00000278311
ENSG00000178982	ENSG00000171680	ENSG00000158828	ENSG00000188986	ENSG00000198797	ENSG00000137692	ENSG00000011143	ENSG00000204231	ENSG00000122728	ENSG00000114859	ENSG00000138035	ENSG00000064042	ENSG00000076555	ENSG00000117505	ENSG00000134057	ENSG00000138587	ENSG00000051825	ENSG00000232995	ENSG00000111011	ENSG00000205730
ENSG00000172375	ENSG00000121769	ENSG00000143294	ENSG00000149923	ENSG00000092421	ENSG00000137078	ENSG00000239672	ENSG00000168918	ENSG00000163521	ENSG00000184792	ENSG00000189057	ENSG00000175065	ENSG00000244694	ENSG00000151718	ENSG00000037241	ENSG00000135521	ENSG00000128512	ENSG00000143458	ENSG00000155438	ENSG00000124406
ENSG00000197182	ENSG00000170949	ENSG00000178307	ENSG00000063176	ENSG00000104853	ENSG00000136295	ENSG00000160408	ENSG00000188986	ENSG00000196284	ENSG00000167994	ENSG00000138802	ENSG00000263465	ENSG00000147996	ENSG00000129292	ENSG00000167766	ENSG00000134057	ENSG00000078142	ENSG00000225648	ENSG00000184602	ENSG00000120784
ENSG00000105402	ENSG00000136295	ENSG00000023171	ENSG00000143093	ENSG00000115207	ENSG00000136279	ENSG00000244165	ENSG00000063176	ENSG00000137274	ENSG00000167693	ENSG00000069509	ENSG00000223813	ENSG00000183032	ENSG00000172785	ENSG00000196284	ENSG00000163521	ENSG00000138271	ENSG00000198707	ENSG00000107262	ENSG00000130856
ENSG00000094914	ENSG00000136279	ENSG00000230626	ENSG00000124466	ENSG00000261204	ENSG00000178982	ENSG00000177728	ENSG00000083845	ENSG00000237594	ENSG00000198113	ENSG00000152253	ENSG00000146426	ENSG00000168772	ENSG00000186594	ENSG00000163644	ENSG00000037241	ENSG00000159592	ENSG00000113391	ENSG00000135974	ENSG00000102218
ENSG00000126005	ENSG00000178982	ENSG00000164438	ENSG00000105643	ENSG00000168268	ENSG00000171148	ENSG00000204231	ENSG00000148426	ENSG00000176022	ENSG00000063438	ENSG00000168411	ENSG00000055332	ENSG00000164953	ENSG00000214106	ENSG00000152520	ENSG00000137338	ENSG00000081923	ENSG00000104442	ENSG00000128271	ENSG00000162704
ENSG00000197912	ENSG00000172375	ENSG00000143862	ENSG00000083845	ENSG00000169217	ENSG00000172893	ENSG00000249992	ENSG00000135624	ENSG00000203722	ENSG00000110700	ENSG00000151846	ENSG00000272894	ENSG00000197168	ENSG00000137449	ENSG00000164932	ENSG00000167766	ENSG00000082438	ENSG00000170949	ENSG00000122735	ENSG00000175305
ENSG00000162148	ENSG00000197182	ENSG00000117450	ENSG00000106153	ENSG00000164877	ENSG00000108771	ENSG00000188986	ENSG00000132382	ENSG00000261150	ENSG00000073350	ENSG00000265681	ENSG00000013297	ENSG00000267767	ENSG00000110841	ENSG00000171606	ENSG00000117713	ENSG00000064726	ENSG00000175611	ENSG00000198406	ENSG00000115808
ENSG00000177732	ENSG00000140403	ENSG00000109079	ENSG00000148426	ENSG00000174276	ENSG00000086504	ENSG00000063176	ENSG00000084754	ENSG00000105219	ENSG00000214176	ENSG00000206075	ENSG00000116030	ENSG00000268996	ENSG00000153721	ENSG00000138670	ENSG00000168298	ENSG00000165417	ENSG00000250312	ENSG00000091986	ENSG00000088812
ENSG00000239672	ENSG00000222041	ENSG00000129353	ENSG00000135624	ENSG00000170439	ENSG00000023902	ENSG00000235863	ENSG00000137054	ENSG00000162191	ENSG00000185825	ENSG00000011426	ENSG00000128573	ENSG00000170456	ENSG00000122966	ENSG00000117906	ENSG00000152520	ENSG00000164985	ENSG00000061987	ENSG00000108848	ENSG00000267374
ENSG00000166589	ENSG00000186594	ENSG00000138347	ENSG00000132382	ENSG00000007202	ENSG00000105402	ENSG00000083845	ENSG00000115944	ENSG00000168734	ENSG00000162066	ENSG00000243199	ENSG00000111335	ENSG00000231305	ENSG00000024048	ENSG00000179152	ENSG00000146802	ENSG00000125962	ENSG00000152078	ENSG00000116161	ENSG00000204764
ENSG00000160408	ENSG00000105402	ENSG00000213362	ENSG00000115944	ENSG00000065717	ENSG00000110844	ENSG00000148426	ENSG00000115266	ENSG00000137266	ENSG00000159792	ENSG00000184949	ENSG00000106605	ENSG00000082196	ENSG00000173890	ENSG00000145781	ENSG00000117906	ENSG00000103540	ENSG00000178082	ENSG00000176731	ENSG00000164136
ENSG00000244165	ENSG00000133065	ENSG00000232187	ENSG00000115266	ENSG00000179922	ENSG00000091490	ENSG00000135624	ENSG00000164896	ENSG00000124588	ENSG00000084764	ENSG00000156831	ENSG00000187187	ENSG00000155085	ENSG00000129595	ENSG00000079950	ENSG00000249353	ENSG00000166797	ENSG00000117505	ENSG00000112339	ENSG00000136982
ENSG00000177728	ENSG00000094914	ENSG00000174791	ENSG00000164896	ENSG00000168528	ENSG00000141569	ENSG00000132382	ENSG00000108604	ENSG00000117266	ENSG00000115282	ENSG00000095794	ENSG00000198205	ENSG00000121236	ENSG00000269958	ENSG00000105219	ENSG00000213757	ENSG00000230836	ENSG00000151718	ENSG00000169251	ENSG00000107566
ENSG00000204231	ENSG00000126005	ENSG00000178057	ENSG00000069667	ENSG00000014216	ENSG00000112576	ENSG00000084754	ENSG00000181396	ENSG00000175707	ENSG00000197756	ENSG00000112305	ENSG00000186301	ENSG00000072756	ENSG00000126882	ENSG00000090382	ENSG00000166822	ENSG00000106804	ENSG00000129292	ENSG00000107968	ENSG00000165195
ENSG00000126882	ENSG00000197912	ENSG00000170919	ENSG00000108604	ENSG00000231313	ENSG00000011523	ENSG00000115266	ENSG00000174080	ENSG00000121653	ENSG00000171680	ENSG00000100505	ENSG00000164347	ENSG00000178700	ENSG00000151876	ENSG00000136883	ENSG00000231889	ENSG00000125870	ENSG00000172785	ENSG00000081026	ENSG00000172201
ENSG00000249992	ENSG00000149428	ENSG00000075234	ENSG00000181396	ENSG00000063761	ENSG00000133597	ENSG00000164896	ENSG00000139613	ENSG00000103855	ENSG00000124191	ENSG00000275993	ENSG00000147162	ENSG00000186812	ENSG00000112319	ENSG00000115365	ENSG00000136883	ENSG00000112183	ENSG00000163138	ENSG00000143315	ENSG00000151746
ENSG00000188986	ENSG00000160408	ENSG00000184857	ENSG00000174080	ENSG00000178035	ENSG00000197879	ENSG00000004864	ENSG00000229119	ENSG00000104728	ENSG00000136295	ENSG00000166710	ENSG00000168646	ENSG00000091986	ENSG00000173409	ENSG00000062194	ENSG00000277534	ENSG00000198346	ENSG00000214106	ENSG00000134265	ENSG00000066583
ENSG00000063176	ENSG00000244165	ENSG00000174243	ENSG00000229119	ENSG00000169727	ENSG00000244165	ENSG00000108604	ENSG00000131165	ENSG00000275234	ENSG00000136279	ENSG00000078142	ENSG00000106278	ENSG00000108848	ENSG00000152558	ENSG00000179195	ENSG00000062194	ENSG00000074657	ENSG00000234928	ENSG00000187514	ENSG00000104320
ENSG00000124466	ENSG00000177728	ENSG00000154309	ENSG00000131165	ENSG00000123143	ENSG00000234147	ENSG00000181396	ENSG00000167182	ENSG00000169302	ENSG00000178982	ENSG00000164808	ENSG00000014914	ENSG00000254166	ENSG00000108406	ENSG00000196504	ENSG00000240489	ENSG00000143970	ENSG00000237296	ENSG00000135776	ENSG00000065613
ENSG00000235863	ENSG00000204231	ENSG00000188681	ENSG00000167182	ENSG00000184232	ENSG00000204231	ENSG00000229119	ENSG00000204219	ENSG00000144824	ENSG00000172375	ENSG00000229970	ENSG00000232995	ENSG00000176731	ENSG00000247199	ENSG00000125944	ENSG00000179195	ENSG00000118181	ENSG00000162997	ENSG00000139116	ENSG00000064042
ENSG00000083845	ENSG00000168918	ENSG00000184106	ENSG00000259230	ENSG00000139874	ENSG00000126882	ENSG00000145191	ENSG00000259230	ENSG00000074219	ENSG00000231064	ENSG00000220842	ENSG00000143458	ENSG00000116574	ENSG00000232630	ENSG00000177173	ENSG00000071054	ENSG00000011566	ENSG00000152904	ENSG00000139697	ENSG00000035403
ENSG00000106153	ENSG00000249992	ENSG00000136630	ENSG00000197191	ENSG00000104907	ENSG00000122986	ENSG00000131165	ENSG00000197191	ENSG00000246877	ENSG00000197182	ENSG00000064726	ENSG00000198707	ENSG00000185477	ENSG00000134897	ENSG00000071054	ENSG00000165891	ENSG00000257354	ENSG00000122966	ENSG00000115524	ENSG00000146426
ENSG00000148426	ENSG00000188986	ENSG00000205356	ENSG00000143409	ENSG00000204438	ENSG00000103490	ENSG00000197191	ENSG00000143409	ENSG00000105281	ENSG00000110514	ENSG00000230373	ENSG00000184378	ENSG00000226200	ENSG00000211448	ENSG00000134480	ENSG00000205423	ENSG00000082898	ENSG00000024048	ENSG00000102879	ENSG00000055332
ENSG00000135624	ENSG00000063176	ENSG00000277791	ENSG00000133612	ENSG00000266094	ENSG00000159479	ENSG00000143409	ENSG00000133612	ENSG00000106665	ENSG00000108771	ENSG00000125962	ENSG00000113391	ENSG00000143315	ENSG00000113838	ENSG00000235609	ENSG00000211452	ENSG00000142892	ENSG00000173890	ENSG00000138639	ENSG00000116030
ENSG00000132382	ENSG00000251192	ENSG00000160401	ENSG00000073150	ENSG00000164403	ENSG00000233871	ENSG00000073150	ENSG00000073150	ENSG00000104833	ENSG00000105402	ENSG00000103540	ENSG00000104442	ENSG00000135776	ENSG00000116754	ENSG00000146247	ENSG00000214223	ENSG00000170396	ENSG00000269958	ENSG00000133624	ENSG00000004487
ENSG00000166664	ENSG00000173546	ENSG00000116337	ENSG00000100997	ENSG00000244242	ENSG00000187994	ENSG00000100997	ENSG00000100997	ENSG00000103429	ENSG00000133065	ENSG00000134308	ENSG00000253304	ENSG00000198860	ENSG00000170340	ENSG00000070367	ENSG00000198932	ENSG00000133740	ENSG00000173409	ENSG00000072401	ENSG00000164347
ENSG00000132026	ENSG00000124466	ENSG00000092068	ENSG00000223773	ENSG00000197951	ENSG00000188986	ENSG00000223773	ENSG00000198797	ENSG00000130309	ENSG00000094914	ENSG00000166797	ENSG00000146223	ENSG00000165810	ENSG00000157796	ENSG00000242247	ENSG00000147174	ENSG00000105426	ENSG00000152558	ENSG00000171862	ENSG00000147162
ENSG00000115266	ENSG00000235863	ENSG00000116809	ENSG00000187266	ENSG00000272512	ENSG00000042286	ENSG00000104853	ENSG00000187266	ENSG00000267480	ENSG00000091490	ENSG00000164649	ENSG00000124191	ENSG00000139116	ENSG00000247556	ENSG00000092931	ENSG00000139631	ENSG00000164830	ENSG00000232630	ENSG00000174442	ENSG00000138768
ENSG00000164896	ENSG00000083845	ENSG00000111321	ENSG00000104853	ENSG00000196453	ENSG00000084731	ENSG00000111652	ENSG00000104853	ENSG00000196923	ENSG00000126005	ENSG00000076685	ENSG00000175611	ENSG00000276952	ENSG00000112237	ENSG00000205423	ENSG00000166263	ENSG00000138593	ENSG00000251192	ENSG00000151881	ENSG00000143458
ENSG00000249396	ENSG00000110427	ENSG00000105298	ENSG00000111652	ENSG00000154217	ENSG00000100353	ENSG00000158864	ENSG00000111652	ENSG00000103876	ENSG00000197912	ENSG00000148925	ENSG00000106610	ENSG00000168936	ENSG00000170242	ENSG00000112312	ENSG00000120662	ENSG00000139163	ENSG00000145819	ENSG00000171100	ENSG00000225648
ENSG00000108604	ENSG00000148426	ENSG00000022567	ENSG00000158864	ENSG00000165655	ENSG00000105707	ENSG00000115207	ENSG00000275993	ENSG00000111319	ENSG00000162148	ENSG00000228742	ENSG00000250312	ENSG00000143333	ENSG00000087338	ENSG00000102390	ENSG00000279207	ENSG00000136100	ENSG00000136098	ENSG00000165494	ENSG00000198707
ENSG00000181396	ENSG00000105695	ENSG00000023909	ENSG00000115207	ENSG00000099617	ENSG00000125657	ENSG00000168268	ENSG00000158864	ENSG00000180385	ENSG00000011143	ENSG00000125870	ENSG00000152078	ENSG00000175395	ENSG00000136381	ENSG00000013619	ENSG00000176681	ENSG00000172594	ENSG00000134897	ENSG00000180806	ENSG00000184378
ENSG00000174080	ENSG00000132382	ENSG00000198925	ENSG00000149600	ENSG00000236540	ENSG00000100226	ENSG00000149600	ENSG00000119943	ENSG00000105223	ENSG00000249790	ENSG00000113384	ENSG00000100987	ENSG00000249242	ENSG00000178966	ENSG00000214456	ENSG00000260290	ENSG00000163104	ENSG00000152763	ENSG00000114529	ENSG00000113391
ENSG00000229119	ENSG00000021355	ENSG00000127663	ENSG00000095321	ENSG00000139637	ENSG00000124466	ENSG00000095321	ENSG00000115207	ENSG00000100802	ENSG00000239672	ENSG00000112183	ENSG00000151718	ENSG00000119922	ENSG00000172765	ENSG00000153140	ENSG00000129472	ENSG00000174373	ENSG00000223959	ENSG00000136522	ENSG00000104442
ENSG00000131165	ENSG00000115266	ENSG00000109919	ENSG00000144031	ENSG00000137384	ENSG00000106366	ENSG00000231856	ENSG00000142949	ENSG00000242071	ENSG00000166589	ENSG00000074657	ENSG00000163138	ENSG00000144452	ENSG00000138035	ENSG00000198756	ENSG00000149231	ENSG00000048392	ENSG00000116754	ENSG00000241472	ENSG00000101680
ENSG00000257605	ENSG00000164896	ENSG00000170522	ENSG00000169217	ENSG00000126249	ENSG00000105643	ENSG00000169217	ENSG00000149600	ENSG00000269190	ENSG00000160408	ENSG00000186297	ENSG00000069849	ENSG00000104381	ENSG00000254783	ENSG00000144824	ENSG00000167701	ENSG00000121716	ENSG00000157796	ENSG00000168454	ENSG00000231924
ENSG00000167182	ENSG00000108604	ENSG00000154832	ENSG00000146826	ENSG00000105401	ENSG00000083845	ENSG00000146826	ENSG00000095321	ENSG00000168243	ENSG00000244165	ENSG00000118181	ENSG00000223745	ENSG00000129295	ENSG00000189057	ENSG00000204444	ENSG00000186376	ENSG00000169379	ENSG00000112237	ENSG00000168743	ENSG00000146223
ENSG00000197191	ENSG00000181396	ENSG00000228818	ENSG00000164877	ENSG00000204272	ENSG00000171097	ENSG00000143379	ENSG00000231856	ENSG00000126353	ENSG00000177728	ENSG00000257354	ENSG00000153721	ENSG00000164258	ENSG00000138668	ENSG00000198498	ENSG00000169249	ENSG00000106355	ENSG00000153237	ENSG00000129003	ENSG00000170949
ENSG00000143409	ENSG00000174080	ENSG00000105568	ENSG00000204387	ENSG00000110697	ENSG00000112237	ENSG00000164877	ENSG00000169217	ENSG00000167925	ENSG00000204231	ENSG00000242100	ENSG00000162997	ENSG00000174442	ENSG00000138802	ENSG00000113083	ENSG00000277972	ENSG00000242265	ENSG00000214293	ENSG00000197822	ENSG00000106610
ENSG00000133612	ENSG00000131165	ENSG00000101464	ENSG00000174276	ENSG00000101439	ENSG00000184304	ENSG00000174276	ENSG00000143379	ENSG00000126464	ENSG00000249992	ENSG00000111785	ENSG00000141569	ENSG00000165494	ENSG00000069509	ENSG00000139631	ENSG00000076555	ENSG00000135521	ENSG00000170242	ENSG00000140632	ENSG00000061987
ENSG00000073150	ENSG00000167182	ENSG00000167578	ENSG00000115694	ENSG00000247844	ENSG00000162517	ENSG00000170439	ENSG00000164877	ENSG00000076555	ENSG00000188986	ENSG00000082898	ENSG00000122966	ENSG00000129317	ENSG00000152253	ENSG00000188266	ENSG00000244694	ENSG00000120992	ENSG00000087338	ENSG00000180008	ENSG00000137692
ENSG00000100997	ENSG00000259230	ENSG00000154764	ENSG00000047579	ENSG00000116525	ENSG00000106153	ENSG00000115694	ENSG00000174276	ENSG00000167600	ENSG00000063176	ENSG00000142892	ENSG00000173890	ENSG00000276710	ENSG00000004864	ENSG00000110013	ENSG00000249210	ENSG00000037241	ENSG00000136381	ENSG00000242125	ENSG00000076321
ENSG00000223773	ENSG00000143409	ENSG00000228288	ENSG00000197345	ENSG00000168490	ENSG00000167986	ENSG00000147224	ENSG00000170439	ENSG00000074276	ENSG00000173546	ENSG00000087263	ENSG00000129595	ENSG00000246090	ENSG00000105948	ENSG00000166263	ENSG00000248429	ENSG00000135090	ENSG00000178966	ENSG00000166896	ENSG00000152078
ENSG00000187266	ENSG00000133612	ENSG00000243725	ENSG00000065717	ENSG00000130985	ENSG00000135624	ENSG00000007202	ENSG00000115694	ENSG00000105289	ENSG00000124466	ENSG00000131378	ENSG00000271270	ENSG00000180008	ENSG00000265681	ENSG00000120915	ENSG00000147996	ENSG00000167766	ENSG00000138035	ENSG00000247092	ENSG00000145740
ENSG00000169122	ENSG00000073150	ENSG00000197417	ENSG00000179922	ENSG00000116151	ENSG00000084754	ENSG00000065717	ENSG00000007202	ENSG00000180891	ENSG00000105643	ENSG00000145248	ENSG00000151876	ENSG00000188488	ENSG00000242338	ENSG00000068305	ENSG00000136631	ENSG00000091831	ENSG00000105967	ENSG00000102349	ENSG00000117505
ENSG00000104853	ENSG00000100997	ENSG00000160633	ENSG00000168528	ENSG00000106852	ENSG00000172765	ENSG00000179922	ENSG00000065717	ENSG00000143753	ENSG00000235863	ENSG00000133740	ENSG00000173409	ENSG00000153064	ENSG00000011426	ENSG00000120662	ENSG00000246451	ENSG00000163644	ENSG00000070961	ENSG00000111845	ENSG00000151718
ENSG00000254016	ENSG00000187266	ENSG00000227376	ENSG00000235643	ENSG00000176022	ENSG00000163682	ENSG00000168528	ENSG00000179922	ENSG00000101255	ENSG00000083845	ENSG00000198912	ENSG00000152558	ENSG00000213889	ENSG00000157657	ENSG00000176681	ENSG00000278619	ENSG00000152520	ENSG00000269399	ENSG00000170522	ENSG00000129292
ENSG00000158864	ENSG00000104853	ENSG00000073008	ENSG00000141101	ENSG00000149564	ENSG00000160703	ENSG00000165140	ENSG00000168528	ENSG00000168772	ENSG00000106153	ENSG00000136100	ENSG00000108406	ENSG00000111845	ENSG00000243199	ENSG00000085832	ENSG00000165923	ENSG00000138670	ENSG00000189057	ENSG00000158571	ENSG00000172785
ENSG00000119943	ENSG00000275993	ENSG00000140326	ENSG00000014216	ENSG00000068383	ENSG00000136813	ENSG00000143365	ENSG00000141101	ENSG00000130734	ENSG00000148426	ENSG00000172594	ENSG00000273058	ENSG00000173581	ENSG00000156928	ENSG00000091140	ENSG00000196876	ENSG00000146802	ENSG00000157240	ENSG00000196865	ENSG00000163138
ENSG00000168268	ENSG00000158864	ENSG00000101997	ENSG00000063761	ENSG00000160055	ENSG00000115266	ENSG00000141101	ENSG00000014216	ENSG00000071242	ENSG00000135624	ENSG00000163104	ENSG00000253816	ENSG00000100575	ENSG00000175893	ENSG00000149231	ENSG00000164953	ENSG00000117906	ENSG00000069509	ENSG00000272821	ENSG00000110841
ENSG00000149600	ENSG00000115207	ENSG00000251593	ENSG00000178035	ENSG00000175866	ENSG00000108604	ENSG00000014216	ENSG00000063761	ENSG00000198624	ENSG00000132382	ENSG00000121716	ENSG00000145819	ENSG00000196865	ENSG00000047188	ENSG00000167701	ENSG00000197168	ENSG00000203362	ENSG00000152253	ENSG00000166451	ENSG00000152904
ENSG00000095321	ENSG00000168268	ENSG00000011304	ENSG00000169727	ENSG00000162191	ENSG00000265681	ENSG00000231313	ENSG00000178035	ENSG00000177628	ENSG00000115944	ENSG00000169379	ENSG00000136098	ENSG00000271254	ENSG00000184949	ENSG00000186376	ENSG00000166860	ENSG00000249353	ENSG00000274877	ENSG00000145687	ENSG00000122966
ENSG00000277200	ENSG00000095321	ENSG00000175550	ENSG00000123143	ENSG00000102900	ENSG00000145191	ENSG00000063761	ENSG00000169727	ENSG00000156587	ENSG00000132026	ENSG00000106355	ENSG00000134897	ENSG00000135951	ENSG00000156831	ENSG00000147905	ENSG00000103546	ENSG00000145781	ENSG00000265681	ENSG00000127528	ENSG00000024048
ENSG00000169217	ENSG00000169217	ENSG00000038532	ENSG00000275882	ENSG00000168734	ENSG00000171858	ENSG00000178035	ENSG00000123143	ENSG00000127507	ENSG00000115266	ENSG00000242265	ENSG00000258837	ENSG00000229491	ENSG00000092421	ENSG00000084110	ENSG00000266369	ENSG00000166822	ENSG00000231013	ENSG00000238279	ENSG00000173890
ENSG00000143379	ENSG00000170921	ENSG00000182771	ENSG00000184232	ENSG00000272829	ENSG00000131165	ENSG00000169727	ENSG00000184232	ENSG00000164011	ENSG00000164896	ENSG00000163170	ENSG00000116957	ENSG00000170854	ENSG00000113580	ENSG00000166598	ENSG00000279602	ENSG00000150764	ENSG00000116095	ENSG00000147679	ENSG00000091656
ENSG00000174276	ENSG00000146826	ENSG00000166478	ENSG00000104907	ENSG00000123136	ENSG00000129946	ENSG00000123143	ENSG00000104907	ENSG00000266904	ENSG00000108604	ENSG00000138587	ENSG00000258457	ENSG00000228278	ENSG00000051825	ENSG00000165209	ENSG00000184602	ENSG00000261150	ENSG00000242338	ENSG00000153201	ENSG00000151876
ENSG00000170439	ENSG00000174276	ENSG00000166289	ENSG00000204438	ENSG00000207926	ENSG00000142733	ENSG00000275882	ENSG00000204438	ENSG00000072210	ENSG00000181396	ENSG00000135521	ENSG00000116754	ENSG00000145687	ENSG00000159592	ENSG00000096088	ENSG00000274561	ENSG00000079950	ENSG00000163762	ENSG00000166478	ENSG00000112319
ENSG00000115694	ENSG00000170439	ENSG00000135900	ENSG00000220517	ENSG00000168884	ENSG00000259230	ENSG00000152049	ENSG00000138413	ENSG00000183397	ENSG00000174080	ENSG00000134057	ENSG00000157796	ENSG00000198563	ENSG00000082438	ENSG00000147996	ENSG00000082196	ENSG00000138434	ENSG00000011426	ENSG00000186132	ENSG00000173409
ENSG00000065717	ENSG00000065717	ENSG00000082146	ENSG00000100445	ENSG00000105254	ENSG00000073150	ENSG00000104907	ENSG00000100445	ENSG00000181894	ENSG00000229119	ENSG00000107165	ENSG00000125124	ENSG00000127124	ENSG00000164808	ENSG00000225889	ENSG00000167840	ENSG00000115365	ENSG00000243199	ENSG00000151239	ENSG00000152558
ENSG00000179922	ENSG00000179922	ENSG00000188051	ENSG00000210112	ENSG00000172531	ENSG00000095794	ENSG00000204438	ENSG00000210112	ENSG00000089060	ENSG00000145191	ENSG00000120992	ENSG00000247556	ENSG00000175147	ENSG00000065883	ENSG00000165923	ENSG00000186812	ENSG00000146376	ENSG00000175893	ENSG00000138050	ENSG00000108406
ENSG00000168528	ENSG00000168528	ENSG00000086015	ENSG00000164403	ENSG00000114767	ENSG00000112305	ENSG00000100445	ENSG00000164403	ENSG00000198908	ENSG00000131165	ENSG00000115761	ENSG00000177119	ENSG00000236204	ENSG00000207652	ENSG00000178177	ENSG00000268218	ENSG00000062194	ENSG00000047188	ENSG00000100578	ENSG00000250919
ENSG00000014216	ENSG00000165140	ENSG00000169738	ENSG00000244242	ENSG00000124588	ENSG00000163001	ENSG00000210112	ENSG00000244242	ENSG00000125746	ENSG00000167182	ENSG00000037241	ENSG00000087338	ENSG00000145476	ENSG00000064726	ENSG00000111011	ENSG00000005471	ENSG00000240489	ENSG00000184949	ENSG00000158773	ENSG00000136098
ENSG00000063761	ENSG00000141101	ENSG00000161243	ENSG00000197951	ENSG00000117266	ENSG00000261204	ENSG00000164403	ENSG00000197951	ENSG00000167840	ENSG00000259230	ENSG00000235174	ENSG00000178966	ENSG00000263006	ENSG00000165417	ENSG00000170044	ENSG00000177602	ENSG00000179195	ENSG00000144674	ENSG00000138663	ENSG00000118242
ENSG00000178035	ENSG00000014216	ENSG00000182378	ENSG00000196453	ENSG00000180764	ENSG00000168268	ENSG00000244242	ENSG00000196453	ENSG00000217026	ENSG00000197191	ENSG00000146802	ENSG00000146830	ENSG00000214960	ENSG00000164985	ENSG00000155438	ENSG00000108848	ENSG00000196504	ENSG00000166710	ENSG00000135317	ENSG00000134897
ENSG00000169727	ENSG00000058668	ENSG00000145194	ENSG00000171310	ENSG00000175707	ENSG00000142949	ENSG00000131378	ENSG00000092096	ENSG00000198715	ENSG00000143409	ENSG00000117906	ENSG00000138035	ENSG00000107159	ENSG00000125962	ENSG00000158985	ENSG00000180346	ENSG00000125944	ENSG00000051825	ENSG00000104218	ENSG00000152763
ENSG00000123143	ENSG00000063761	ENSG00000087087	ENSG00000188511	ENSG00000121653	ENSG00000197157	ENSG00000272523	ENSG00000154217	ENSG00000137124	ENSG00000133612	ENSG00000075945	ENSG00000189057	ENSG00000147679	ENSG00000103540	ENSG00000113811	ENSG00000152219	ENSG00000134480	ENSG00000078142	ENSG00000137812	ENSG00000211448
ENSG00000226174	ENSG00000134571	ENSG00000271780	ENSG00000154217	ENSG00000103855	ENSG00000166595	ENSG00000196453	ENSG00000131187	ENSG00000005471	ENSG00000073150	ENSG00000249353	ENSG00000163406	ENSG00000162458	ENSG00000048740	ENSG00000080822	ENSG00000241429	ENSG00000165891	ENSG00000081923	ENSG00000011295	ENSG00000116957
ENSG00000184232	ENSG00000178035	ENSG00000116128	ENSG00000131187	ENSG00000157350	ENSG00000095321	ENSG00000092096	ENSG00000177951	ENSG00000158828	ENSG00000100997	ENSG00000145781	ENSG00000157240	ENSG00000114126	ENSG00000166797	ENSG00000170456	ENSG00000214135	ENSG00000235609	ENSG00000082438	ENSG00000112029	ENSG00000113838
ENSG00000104907	ENSG00000169727	ENSG00000167977	ENSG00000228436	ENSG00000198837	ENSG00000078142	ENSG00000154217	ENSG00000125875	ENSG00000179344	ENSG00000121797	ENSG00000023734	ENSG00000140382	ENSG00000271013	ENSG00000164649	ENSG00000082196	ENSG00000085511	ENSG00000271643	ENSG00000220842	ENSG00000143033	ENSG00000116754
ENSG00000204438	ENSG00000123143	ENSG00000035862	ENSG00000177951	ENSG00000187147	ENSG00000231856	ENSG00000131187	ENSG00000236540	ENSG00000023171	ENSG00000223773	ENSG00000166822	ENSG00000152253	ENSG00000241962	ENSG00000076685	ENSG00000155085	ENSG00000128159	ENSG00000070367	ENSG00000064726	ENSG00000196123	ENSG00000170340
ENSG00000135929	ENSG00000275882	ENSG00000159884	ENSG00000125875	ENSG00000117013	ENSG00000138449	ENSG00000228436	ENSG00000139637	ENSG00000117450	ENSG00000187266	ENSG00000150764	ENSG00000004864	ENSG00000204334	ENSG00000106804	ENSG00000164296	ENSG00000075391	ENSG00000205423	ENSG00000165417	ENSG00000120705	ENSG00000157796
ENSG00000100445	ENSG00000184232	ENSG00000280287	ENSG00000139637	ENSG00000182379	ENSG00000170006	ENSG00000177951	ENSG00000165644	ENSG00000101000	ENSG00000164736	ENSG00000108423	ENSG00000151846	ENSG00000148680	ENSG00000088756	ENSG00000145808	ENSG00000183474	ENSG00000153310	ENSG00000164985	ENSG00000280173	ENSG00000247556
ENSG00000210112	ENSG00000104907	ENSG00000161091	ENSG00000165644	ENSG00000160963	ENSG00000265660	ENSG00000125875	ENSG00000126249	ENSG00000179967	ENSG00000169122	ENSG00000138434	ENSG00000105948	ENSG00000230500	ENSG00000125870	ENSG00000072756	ENSG00000167981	ENSG00000112312	ENSG00000125962	ENSG00000077782	ENSG00000112237
ENSG00000164403	ENSG00000066056	ENSG00000134470	ENSG00000126249	ENSG00000074219	ENSG00000207652	ENSG00000139637	ENSG00000204272	ENSG00000099284	ENSG00000104853	ENSG00000120162	ENSG00000265681	ENSG00000141642	ENSG00000113384	ENSG00000135974	ENSG00000196917	ENSG00000102390	ENSG00000276141	ENSG00000154898	ENSG00000177119
ENSG00000244242	ENSG00000204438	ENSG00000076248	ENSG00000105401	ENSG00000246877	ENSG00000130520	ENSG00000165644	ENSG00000110697	ENSG00000104823	ENSG00000275993	ENSG00000050438	ENSG00000231013	ENSG00000006282	ENSG00000261505	ENSG00000088386	ENSG00000076356	ENSG00000153140	ENSG00000103540	ENSG00000223764	ENSG00000170242
ENSG00000197951	ENSG00000100445	ENSG00000215187	ENSG00000204272	ENSG00000126107	ENSG00000102032	ENSG00000126249	ENSG00000172059	ENSG00000213362	ENSG00000158864	ENSG00000115365	ENSG00000204219	ENSG00000239467	ENSG00000197429	ENSG00000186812	ENSG00000172955	ENSG00000144824	ENSG00000048740	ENSG00000078304	ENSG00000087338
ENSG00000152292	ENSG00000266094	ENSG00000212695	ENSG00000110697	ENSG00000226329	ENSG00000164877	ENSG00000105401	ENSG00000101439	ENSG00000125744	ENSG00000119943	ENSG00000277534	ENSG00000163762	ENSG00000151617	ENSG00000198346	ENSG00000086666	ENSG00000270605	ENSG00000197312	ENSG00000166797	ENSG00000178381	ENSG00000136381
ENSG00000272523	ENSG00000210112	ENSG00000162300	ENSG00000101439	ENSG00000095906	ENSG00000134419	ENSG00000204272	ENSG00000116525	ENSG00000232187	ENSG00000115207	ENSG00000150753	ENSG00000011426	ENSG00000095587	ENSG00000136261	ENSG00000005471	ENSG00000204311	ENSG00000179295	ENSG00000148925	ENSG00000151466	ENSG00000178966
ENSG00000196453	ENSG00000164403	ENSG00000107874	ENSG00000116525	ENSG00000105281	ENSG00000154655	ENSG00000110697	ENSG00000168490	ENSG00000076356	ENSG00000168268	ENSG00000240489	ENSG00000243199	ENSG00000267185	ENSG00000118181	ENSG00000108848	ENSG00000170919	ENSG00000172575	ENSG00000106804	ENSG00000068615	ENSG00000172765
ENSG00000276924	ENSG00000244242	ENSG00000137825	ENSG00000242612	ENSG00000106665	ENSG00000130592	ENSG00000134057	ENSG00000242612	ENSG00000173812	ENSG00000149600	ENSG00000234362	ENSG00000175893	ENSG00000138050	ENSG00000011566	ENSG00000180346	ENSG00000274422	ENSG00000198498	ENSG00000125870	ENSG00000256870	ENSG00000138035
ENSG00000092096	ENSG00000152292	ENSG00000175221	ENSG00000168298	ENSG00000104833	ENSG00000198736	ENSG00000101439	ENSG00000130985	ENSG00000129187	ENSG00000095321	ENSG00000179195	ENSG00000047188	ENSG00000100578	ENSG00000049323	ENSG00000152219	ENSG00000172171	ENSG00000180543	ENSG00000261505	ENSG00000182944	ENSG00000070961
ENSG00000154217	ENSG00000171360	ENSG00000119125	ENSG00000130985	ENSG00000137073	ENSG00000122176	ENSG00000116525	ENSG00000136827	ENSG00000174791	ENSG00000231856	ENSG00000196504	ENSG00000184949	ENSG00000226435	ENSG00000058668	ENSG00000109466	ENSG00000229097	ENSG00000139631	ENSG00000112183	ENSG00000106415	ENSG00000189057
ENSG00000131187	ENSG00000196453	ENSG00000135454	ENSG00000233559	ENSG00000130309	ENSG00000196132	ENSG00000242612	ENSG00000131370	ENSG00000178057	ENSG00000169217	ENSG00000125944	ENSG00000156831	ENSG00000110066	ENSG00000140943	ENSG00000104760	ENSG00000175395	ENSG00000110013	ENSG00000198346	ENSG00000196591	ENSG00000139668
ENSG00000228436	ENSG00000276924	ENSG00000168883	ENSG00000137274	ENSG00000271737	ENSG00000126458	ENSG00000130985	ENSG00000198722	ENSG00000110536	ENSG00000146826	ENSG00000134480	ENSG00000171243	ENSG00000153363	ENSG00000139874	ENSG00000214135	ENSG00000133624	ENSG00000166263	ENSG00000164066	ENSG00000174720	ENSG00000138802
ENSG00000125875	ENSG00000154217	ENSG00000185803	ENSG00000176022	ENSG00000221821	ENSG00000188735	ENSG00000137274	ENSG00000176022	ENSG00000070729	ENSG00000143379	ENSG00000165891	ENSG00000166710	ENSG00000104231	ENSG00000111785	ENSG00000227719	ENSG00000240857	ENSG00000144357	ENSG00000011566	ENSG00000198668	ENSG00000069509
ENSG00000139637	ENSG00000131187	ENSG00000186352	ENSG00000149564	ENSG00000100364	ENSG00000197345	ENSG00000237594	ENSG00000137522	ENSG00000115129	ENSG00000164877	ENSG00000242247	ENSG00000051825	ENSG00000134769	ENSG00000082898	ENSG00000176731	ENSG00000137776	ENSG00000180801	ENSG00000082898	ENSG00000164329	ENSG00000140382
ENSG00000165644	ENSG00000070601	ENSG00000165688	ENSG00000137522	ENSG00000196923	ENSG00000131669	ENSG00000176022	ENSG00000203722	ENSG00000184857	ENSG00000174276	ENSG00000101558	ENSG00000078142	ENSG00000115841	ENSG00000138413	ENSG00000112339	ENSG00000125834	ENSG00000068305	ENSG00000080493	ENSG00000260103	ENSG00000152253
ENSG00000204272	ENSG00000177951	ENSG00000173868	ENSG00000146556	ENSG00000181031	ENSG00000112183	ENSG00000149564	ENSG00000146556	ENSG00000138207	ENSG00000170439	ENSG00000180764	ENSG00000081923	ENSG00000143127	ENSG00000142892	ENSG00000169251	ENSG00000127804	ENSG00000083099	ENSG00000177483	ENSG00000067167	ENSG00000265681
ENSG00000110697	ENSG00000125875	ENSG00000108846	ENSG00000172508	ENSG00000185359	ENSG00000197548	ENSG00000137522	ENSG00000160055	ENSG00000137818	ENSG00000115694	ENSG00000205423	ENSG00000082438	ENSG00000137812	ENSG00000166689	ENSG00000107968	ENSG00000269858	ENSG00000120662	ENSG00000142892	ENSG00000119912	ENSG00000206075
ENSG00000101439	ENSG00000139637	ENSG00000112599	ENSG00000160055	ENSG00000165152	ENSG00000168528	ENSG00000203722	ENSG00000175866	ENSG00000187109	ENSG00000197345	ENSG00000153310	ENSG00000174151	ENSG00000111077	ENSG00000170396	ENSG00000185477	ENSG00000174442	ENSG00000279207	ENSG00000256229	ENSG00000167460	ENSG00000116095
ENSG00000116525	ENSG00000165644	ENSG00000133424	ENSG00000175866	ENSG00000103876	ENSG00000174744	ENSG00000146556	ENSG00000262172	ENSG00000172878	ENSG00000007202	ENSG00000146731	ENSG00000164808	ENSG00000161395	ENSG00000165671	ENSG00000075391	ENSG00000172878	ENSG00000165355	ENSG00000111224	ENSG00000168275	ENSG00000011426
ENSG00000258655	ENSG00000125844	ENSG00000188229	ENSG00000162191	ENSG00000180385	ENSG00000014216	ENSG00000160055	ENSG00000162191	ENSG00000260196	ENSG00000065717	ENSG00000112312	ENSG00000229970	ENSG00000101311	ENSG00000131378	ENSG00000229155	ENSG00000165494	ENSG00000085832	ENSG00000120051	ENSG00000134758	ENSG00000175893
ENSG00000242612	ENSG00000204272	ENSG00000068615	ENSG00000127241	ENSG00000237214	ENSG00000125912	ENSG00000175866	ENSG00000127241	ENSG00000125485	ENSG00000179922	ENSG00000101265	ENSG00000064726	ENSG00000130701	ENSG00000133740	ENSG00000134265	ENSG00000132716	ENSG00000149231	ENSG00000164830	ENSG00000265241	ENSG00000047188
ENSG00000168298	ENSG00000110697	ENSG00000166169	ENSG00000168734	ENSG00000260290	ENSG00000178035	ENSG00000120162	ENSG00000168734	ENSG00000125037	ENSG00000168528	ENSG00000102390	ENSG00000005059	ENSG00000112029	ENSG00000105426	ENSG00000167981	ENSG00000129317	ENSG00000186376	ENSG00000138593	ENSG00000236814	ENSG00000184949
ENSG00000130985	ENSG00000101439	ENSG00000078246	ENSG00000123136	ENSG00000076706	ENSG00000169727	ENSG00000162191	ENSG00000136883	ENSG00000111321	ENSG00000143365	ENSG00000261533	ENSG00000164985	ENSG00000234390	ENSG00000164830	ENSG00000153066	ENSG00000280077	ENSG00000147905	ENSG00000139163	ENSG00000135374	ENSG00000156831
ENSG00000116151	ENSG00000116525	ENSG00000073060	ENSG00000137266	ENSG00000204099	ENSG00000123143	ENSG00000102900	ENSG00000237489	ENSG00000022567	ENSG00000081059	ENSG00000104728	ENSG00000134419	ENSG00000088035	ENSG00000138593	ENSG00000198860	ENSG00000277791	ENSG00000115053	ENSG00000179240	ENSG00000117133	ENSG00000095794
ENSG00000101445	ENSG00000168490	ENSG00000185950	ENSG00000168884	ENSG00000105223	ENSG00000244242	ENSG00000123136	ENSG00000137266	ENSG00000162551	ENSG00000235643	ENSG00000275234	ENSG00000276141	ENSG00000081721	ENSG00000139163	ENSG00000139116	ENSG00000276710	ENSG00000248429	ENSG00000136100	ENSG00000171940	ENSG00000092421
ENSG00000176022	ENSG00000258655	ENSG00000188026	ENSG00000105254	ENSG00000242071	ENSG00000117448	ENSG00000168884	ENSG00000168884	ENSG00000165474	ENSG00000141101	ENSG00000197329	ENSG00000103540	ENSG00000280173	ENSG00000179240	ENSG00000115825	ENSG00000234743	ENSG00000147996	ENSG00000163104	ENSG00000280433	ENSG00000113580
ENSG00000203722	ENSG00000168389	ENSG00000144959	ENSG00000172531	ENSG00000269190	ENSG00000205269	ENSG00000105254	ENSG00000105254	ENSG00000162391	ENSG00000014216	ENSG00000153140	ENSG00000166797	ENSG00000111911	ENSG00000136100	ENSG00000187546	ENSG00000144852	ENSG00000183032	ENSG00000174373	ENSG00000147669	ENSG00000112305
ENSG00000146556	ENSG00000130985	ENSG00000111737	ENSG00000114767	ENSG00000168243	ENSG00000197150	ENSG00000172531	ENSG00000172531	ENSG00000153779	ENSG00000063761	ENSG00000144824	ENSG00000164649	ENSG00000259146	ENSG00000163104	ENSG00000117519	ENSG00000246090	ENSG00000246451	ENSG00000048392	ENSG00000104671	ENSG00000144674
ENSG00000172508	ENSG00000131370	ENSG00000169564	ENSG00000124588	ENSG00000162825	ENSG00000159842	ENSG00000114767	ENSG00000114767	ENSG00000002586	ENSG00000178035	ENSG00000155629	ENSG00000273024	ENSG00000125977	ENSG00000121716	ENSG00000172955	ENSG00000140632	ENSG00000213713	ENSG00000169379	ENSG00000279519	ENSG00000166710
ENSG00000160055	ENSG00000078549	ENSG00000213214	ENSG00000177989	ENSG00000167925	ENSG00000154016	ENSG00000124588	ENSG00000124588	ENSG00000162976	ENSG00000169727	ENSG00000114999	ENSG00000231169	ENSG00000213420	ENSG00000165072	ENSG00000204311	ENSG00000139675	ENSG00000187172	ENSG00000138138	ENSG00000165501	ENSG00000051825
ENSG00000175866	ENSG00000176022	ENSG00000198515	ENSG00000117266	ENSG00000125319	ENSG00000123240	ENSG00000177989	ENSG00000117266	ENSG00000160949	ENSG00000123143	ENSG00000172575	ENSG00000106804	ENSG00000163354	ENSG00000106355	ENSG00000175395	ENSG00000118271	ENSG00000164953	ENSG00000106355	ENSG00000171202	ENSG00000078142
ENSG00000262172	ENSG00000149564	ENSG00000176909	ENSG00000121653	ENSG00000170515	ENSG00000274853	ENSG00000117266	ENSG00000079277	ENSG00000248508	ENSG00000184232	ENSG00000198498	ENSG00000197429	ENSG00000223764	ENSG00000242265	ENSG00000138639	ENSG00000242125	ENSG00000111011	ENSG00000242265	ENSG00000114520	ENSG00000159592
ENSG00000162191	ENSG00000137522	ENSG00000047578	ENSG00000108839	ENSG00000158062	ENSG00000229422	ENSG00000079277	ENSG00000137880	ENSG00000196743	ENSG00000104907	ENSG00000180543	ENSG00000112183	ENSG00000151466	ENSG00000135521	ENSG00000138386	ENSG00000091844	ENSG00000225830	ENSG00000163170	ENSG00000182400	ENSG00000082438
ENSG00000168734	ENSG00000203722	ENSG00000100395	ENSG00000103855	ENSG00000126464	ENSG00000131187	ENSG00000139714	ENSG00000121653	ENSG00000101276	ENSG00000066056	ENSG00000139631	ENSG00000074657	ENSG00000101901	ENSG00000280816	ENSG00000133624	ENSG00000247092	ENSG00000155438	ENSG00000138587	ENSG00000183814	ENSG00000081923
ENSG00000228889	ENSG00000068383	ENSG00000163132	ENSG00000157350	ENSG00000105656	ENSG00000145506	ENSG00000092931	ENSG00000108839	ENSG00000023909	ENSG00000204438	ENSG00000162441	ENSG00000136261	ENSG00000134864	ENSG00000120992	ENSG00000121481	ENSG00000154914	ENSG00000158985	ENSG00000135521	ENSG00000180263	ENSG00000164808
ENSG00000136883	ENSG00000146556	ENSG00000164366	ENSG00000198837	ENSG00000265688	ENSG00000126522	ENSG00000137880	ENSG00000148468	ENSG00000198925	ENSG00000104213	ENSG00000103429	ENSG00000164066	ENSG00000117600	ENSG00000247844	ENSG00000137776	ENSG00000111445	ENSG00000281649	ENSG00000120992	ENSG00000204954	ENSG00000065883
ENSG00000237489	ENSG00000261150	ENSG00000097021	ENSG00000197588	ENSG00000116670	ENSG00000099617	ENSG00000175707	ENSG00000103855	ENSG00000105143	ENSG00000135929	ENSG00000234171	ENSG00000011566	ENSG00000129071	ENSG00000115761	ENSG00000067066	ENSG00000170482	ENSG00000080822	ENSG00000115761	ENSG00000176714	ENSG00000220842
ENSG00000123136	ENSG00000172508	ENSG00000169174	ENSG00000187147	ENSG00000249210	ENSG00000177674	ENSG00000121653	ENSG00000157350	ENSG00000178718	ENSG00000100445	ENSG00000240682	ENSG00000179935	ENSG00000174720	ENSG00000135090	ENSG00000010610	ENSG00000186446	ENSG00000170456	ENSG00000037241	ENSG00000136824	ENSG00000064726
ENSG00000137266	ENSG00000160055	ENSG00000167460	ENSG00000182379	ENSG00000204590	ENSG00000143774	ENSG00000103855	ENSG00000198837	ENSG00000127663	ENSG00000266094	ENSG00000083099	ENSG00000049323	ENSG00000204147	ENSG00000137338	ENSG00000171862	ENSG00000111845	ENSG00000112996	ENSG00000135090	ENSG00000095002	ENSG00000165417
ENSG00000168884	ENSG00000114648	ENSG00000070371	ENSG00000055950	ENSG00000261559	ENSG00000139637	ENSG00000176986	ENSG00000013619	ENSG00000172922	ENSG00000210112	ENSG00000120662	ENSG00000140943	ENSG00000196653	ENSG00000163644	ENSG00000164258	ENSG00000080947	ENSG00000198908	ENSG00000137338	ENSG00000170540	ENSG00000170921
ENSG00000105254	ENSG00000175866	ENSG00000197568	ENSG00000262089	ENSG00000196204	ENSG00000115286	ENSG00000182379	ENSG00000187147	ENSG00000167578	ENSG00000164403	ENSG00000165355	ENSG00000257354	ENSG00000236397	ENSG00000152520	ENSG00000174442	ENSG00000182985	ENSG00000145808	ENSG00000167766	ENSG00000155330	ENSG00000005059
ENSG00000172531	ENSG00000162191	ENSG00000165197	ENSG00000160963	ENSG00000105289	ENSG00000137384	ENSG00000126107	ENSG00000176986	ENSG00000139239	ENSG00000244242	ENSG00000281789	ENSG00000242100	ENSG00000101888	ENSG00000138670	ENSG00000151881	ENSG00000137496	ENSG00000072756	ENSG00000186310	ENSG00000132773	ENSG00000164985
ENSG00000114767	ENSG00000273340	ENSG00000106263	ENSG00000074219	ENSG00000180891	ENSG00000126249	ENSG00000204444	ENSG00000182379	ENSG00000099338	ENSG00000197951	ENSG00000255893	ENSG00000111785	ENSG00000188001	ENSG00000146802	ENSG00000121578	ENSG00000100575	ENSG00000178700	ENSG00000270589	ENSG00000146918	ENSG00000103540
ENSG00000124588	ENSG00000102900	ENSG00000132591	ENSG00000126107	ENSG00000169105	ENSG00000105401	ENSG00000059915	ENSG00000262089	ENSG00000167004	ENSG00000152292	ENSG00000260290	ENSG00000082898	ENSG00000188549	ENSG00000117906	ENSG00000171100	ENSG00000158571	ENSG00000135974	ENSG00000163644	ENSG00000146425	ENSG00000166797
ENSG00000177989	ENSG00000137266	ENSG00000134684	ENSG00000204444	ENSG00000175213	ENSG00000110697	ENSG00000095906	ENSG00000160963	ENSG00000228278	ENSG00000272512	ENSG00000129472	ENSG00000138413	ENSG00000163840	ENSG00000075945	ENSG00000165494	ENSG00000196865	ENSG00000186812	ENSG00000152520	ENSG00000169851	ENSG00000164649
ENSG00000117266	ENSG00000168884	ENSG00000099364	ENSG00000095906	ENSG00000140104	ENSG00000249572	ENSG00000105281	ENSG00000074219	ENSG00000197530	ENSG00000196453	ENSG00000147905	ENSG00000142892	ENSG00000167393	ENSG00000178184	ENSG00000136522	ENSG00000139239	ENSG00000213145	ENSG00000146802	ENSG00000263335	ENSG00000076685
ENSG00000139714	ENSG00000105254	ENSG00000113048	ENSG00000105281	ENSG00000130734	ENSG00000172059	ENSG00000106665	ENSG00000246877	ENSG00000123154	ENSG00000092096	ENSG00000214548	ENSG00000109861	ENSG00000006047	ENSG00000249353	ENSG00000085788	ENSG00000100583	ENSG00000108848	ENSG00000117906	ENSG00000235363	ENSG00000148925
ENSG00000270049	ENSG00000172531	ENSG00000183020	ENSG00000106665	ENSG00000204673	ENSG00000137767	ENSG00000188266	ENSG00000126107	ENSG00000089009	ENSG00000154217	ENSG00000115053	ENSG00000166689	ENSG00000012048	ENSG00000023734	ENSG00000163735	ENSG00000166451	ENSG00000152219	ENSG00000203362	ENSG00000105926	ENSG00000125870
ENSG00000121653	ENSG00000114767	ENSG00000108788	ENSG00000137073	ENSG00000167468	ENSG00000182782	ENSG00000104833	ENSG00000204444	ENSG00000167971	ENSG00000131187	ENSG00000123472	ENSG00000243155	ENSG00000164815	ENSG00000260742	ENSG00000129003	ENSG00000176593	ENSG00000109466	ENSG00000249353	ENSG00000267519	ENSG00000113384
ENSG00000108839	ENSG00000071054	ENSG00000151240	ENSG00000106479	ENSG00000177628	ENSG00000002079	ENSG00000137073	ENSG00000059915	ENSG00000009950	ENSG00000165655	ENSG00000241506	ENSG00000133740	ENSG00000140367	ENSG00000251664	ENSG00000159650	ENSG00000123411	ENSG00000107789	ENSG00000145781	ENSG00000066279	ENSG00000197429
ENSG00000103855	ENSG00000124588	ENSG00000141526	ENSG00000221821	ENSG00000175634	ENSG00000174428	ENSG00000267480	ENSG00000226329	ENSG00000178821	ENSG00000228436	ENSG00000147996	ENSG00000169740	ENSG00000158079	ENSG00000150764	ENSG00000197822	ENSG00000198563	ENSG00000107864	ENSG00000260742	ENSG00000233098	ENSG00000112183
ENSG00000157350	ENSG00000177989	ENSG00000160752	ENSG00000100364	ENSG00000105376	ENSG00000125246	ENSG00000100364	ENSG00000095906	ENSG00000227376	ENSG00000177951	ENSG00000136631	ENSG00000164830	ENSG00000170017	ENSG00000261150	ENSG00000246090	ENSG00000224273	ENSG00000176731	ENSG00000166822	ENSG00000227066	ENSG00000074657
ENSG00000198837	ENSG00000117266	ENSG00000101298	ENSG00000196923	ENSG00000072210	ENSG00000130985	ENSG00000196923	ENSG00000105281	ENSG00000218891	ENSG00000125875	ENSG00000246451	ENSG00000179240	ENSG00000162620	ENSG00000108423	ENSG00000162976	ENSG00000282056	ENSG00000116574	ENSG00000108423	ENSG00000043591	ENSG00000164066
ENSG00000013619	ENSG00000079277	ENSG00000104419	ENSG00000181031	ENSG00000090674	ENSG00000230461	ENSG00000181031	ENSG00000106665	ENSG00000182195	ENSG00000236540	ENSG00000213713	ENSG00000136100	ENSG00000172748	ENSG00000079950	ENSG00000166896	ENSG00000198868	ENSG00000112339	ENSG00000079950	ENSG00000259943	ENSG00000143970
ENSG00000187147	ENSG00000175707	ENSG00000223361	ENSG00000185359	ENSG00000205578	ENSG00000181781	ENSG00000185359	ENSG00000104833	ENSG00000185519	ENSG00000139637	ENSG00000215414	ENSG00000172594	ENSG00000108187	ENSG00000138434	ENSG00000137944	ENSG00000215883	ENSG00000169251	ENSG00000138434	ENSG00000214391	ENSG00000118181
ENSG00000182379	ENSG00000121653	ENSG00000198363	ENSG00000165152	ENSG00000111669	ENSG00000106348	ENSG00000103876	ENSG00000130309	ENSG00000162458	ENSG00000165644	ENSG00000132463	ENSG00000163104	ENSG00000117133	ENSG00000120162	ENSG00000015153	ENSG00000272240	ENSG00000173193	ENSG00000124491	ENSG00000154813	ENSG00000011566
ENSG00000055950	ENSG00000103855	ENSG00000184677	ENSG00000103876	ENSG00000169976	ENSG00000104687	ENSG00000111319	ENSG00000120915	ENSG00000156471	ENSG00000105401	ENSG00000196876	ENSG00000099617	ENSG00000099250	ENSG00000163513	ENSG00000164904	ENSG00000263006	ENSG00000081026	ENSG00000231889	ENSG00000167183	ENSG00000058668
ENSG00000262089	ENSG00000198837	ENSG00000076928	ENSG00000237214	ENSG00000183397	ENSG00000181513	ENSG00000237214	ENSG00000188056	ENSG00000114126	ENSG00000204272	ENSG00000166860	ENSG00000121716	ENSG00000188747	ENSG00000110917	ENSG00000170482	ENSG00000205116	ENSG00000183474	ENSG00000115423	ENSG00000225521	ENSG00000111785
ENSG00000160963	ENSG00000013619	ENSG00000103496	ENSG00000114854	ENSG00000268996	ENSG00000127585	ENSG00000279227	ENSG00000221821	ENSG00000127578	ENSG00000110697	ENSG00000111011	ENSG00000124788	ENSG00000155090	ENSG00000115365	ENSG00000111845	ENSG00000142867	ENSG00000134265	ENSG00000115365	ENSG00000125482	ENSG00000082898
ENSG00000074219	ENSG00000188958	ENSG00000171621	ENSG00000106245	ENSG00000210127	ENSG00000107331	ENSG00000105223	ENSG00000100364	ENSG00000198888	ENSG00000101439	ENSG00000078618	ENSG00000169379	ENSG00000147669	ENSG00000146376	ENSG00000170522	ENSG00000257800	ENSG00000135776	ENSG00000198948	ENSG00000162616	ENSG00000138413
ENSG00000246877	ENSG00000223461	ENSG00000005238	ENSG00000105223	ENSG00000015676	ENSG00000105048	ENSG00000100802	ENSG00000196923	ENSG00000166289	ENSG00000116525	ENSG00000155438	ENSG00000106355	ENSG00000279519	ENSG00000240489	ENSG00000100575	ENSG00000147679	ENSG00000139116	ENSG00000146376	ENSG00000132952	ENSG00000142892
ENSG00000126107	ENSG00000176986	ENSG00000079432	ENSG00000172732	ENSG00000089060	ENSG00000067225	ENSG00000242071	ENSG00000181031	ENSG00000261183	ENSG00000242612	ENSG00000184432	ENSG00000242265	ENSG00000203943	ENSG00000179195	ENSG00000196865	ENSG00000178917	ENSG00000115825	ENSG00000062194	ENSG00000170381	ENSG00000087263
ENSG00000204444	ENSG00000182379	ENSG00000185627	ENSG00000241878	ENSG00000173141	ENSG00000116260	ENSG00000269190	ENSG00000185359	ENSG00000169696	ENSG00000168389	ENSG00000114491	ENSG00000163170	ENSG00000182400	ENSG00000196504	ENSG00000099338	ENSG00000240616	ENSG00000120262	ENSG00000240489	ENSG00000112033	ENSG00000256229
ENSG00000059915	ENSG00000262089	ENSG00000167657	ENSG00000140675	ENSG00000128271	ENSG00000233621	ENSG00000168243	ENSG00000165152	ENSG00000082146	ENSG00000168298	ENSG00000080822	ENSG00000139292	ENSG00000133878	ENSG00000125944	ENSG00000198300	ENSG00000198824	ENSG00000119888	ENSG00000179195	ENSG00000137804	ENSG00000166689
ENSG00000226329	ENSG00000137507	ENSG00000134107	ENSG00000269190	ENSG00000156860	ENSG00000102178	ENSG00000102125	ENSG00000103876	ENSG00000173262	ENSG00000130985	ENSG00000112996	ENSG00000138587	ENSG00000183814	ENSG00000071054	ENSG00000166451	ENSG00000111364	ENSG00000115524	ENSG00000196504	ENSG00000131797	ENSG00000165671
ENSG00000095906	ENSG00000126107	ENSG00000100075	ENSG00000100104	ENSG00000103495	ENSG00000131482	ENSG00000166444	ENSG00000111319	ENSG00000006282	ENSG00000181781	ENSG00000121236	ENSG00000172059	ENSG00000159445	ENSG00000134480	ENSG00000101974	ENSG00000187720	ENSG00000175395	ENSG00000125944	ENSG00000198015	ENSG00000133740
ENSG00000105281	ENSG00000204444	ENSG00000160746	ENSG00000102125	ENSG00000140691	ENSG00000122861	ENSG00000138073	ENSG00000204947	ENSG00000086015	ENSG00000106852	ENSG00000198908	ENSG00000135521	ENSG00000136824	ENSG00000165891	ENSG00000170854	ENSG00000198650	ENSG00000138639	ENSG00000134480	ENSG00000006634	ENSG00000198912
ENSG00000106665	ENSG00000095906	ENSG00000129696	ENSG00000138073	ENSG00000276547	ENSG00000138028	ENSG00000277972	ENSG00000237214	ENSG00000114779	ENSG00000078549	ENSG00000072756	ENSG00000134057	ENSG00000135960	ENSG00000146247	ENSG00000066455	ENSG00000127586	ENSG00000138386	ENSG00000166321	ENSG00000166159	ENSG00000164830
ENSG00000104833	ENSG00000105281	ENSG00000130522	ENSG00000072832	ENSG00000198715	ENSG00000280516	ENSG00000167925	ENSG00000105223	ENSG00000104361	ENSG00000176022	ENSG00000135974	ENSG00000120992	ENSG00000183542	ENSG00000070367	ENSG00000228278	ENSG00000119596	ENSG00000133624	ENSG00000165891	ENSG00000161654	ENSG00000116106
ENSG00000137073	ENSG00000147174	ENSG00000176182	ENSG00000277972	ENSG00000158828	ENSG00000175866	ENSG00000125319	ENSG00000172732	ENSG00000128394	ENSG00000149564	ENSG00000237917	ENSG00000247844	ENSG00000165476	ENSG00000242247	ENSG00000122870	ENSG00000198521	ENSG00000249242	ENSG00000146247	ENSG00000083123	ENSG00000123240
ENSG00000120915	ENSG00000106665	ENSG00000165802	ENSG00000167925	ENSG00000143294	ENSG00000275223	ENSG00000158062	ENSG00000100802	ENSG00000114423	ENSG00000137522	ENSG00000198406	ENSG00000137338	ENSG00000095002	ENSG00000101558	ENSG00000089009	ENSG00000173262	ENSG00000121481	ENSG00000070367	ENSG00000244479	ENSG00000138593
ENSG00000271737	ENSG00000104833	ENSG00000179943	ENSG00000125319	ENSG00000254166	ENSG00000178623	ENSG00000076555	ENSG00000125864	ENSG00000161243	ENSG00000203722	ENSG00000091986	ENSG00000235174	ENSG00000164484	ENSG00000205423	ENSG00000198563	ENSG00000163697	ENSG00000119922	ENSG00000242247	ENSG00000273328	ENSG00000119979
ENSG00000221821	ENSG00000221821	ENSG00000179361	ENSG00000158062	ENSG00000178307	ENSG00000162191	ENSG00000265688	ENSG00000242071	ENSG00000167202	ENSG00000146556	ENSG00000134001	ENSG00000196284	ENSG00000170540	ENSG00000178935	ENSG00000282056	ENSG00000135318	ENSG00000067066	ENSG00000118473	ENSG00000245648	ENSG00000019995
ENSG00000100364	ENSG00000100364	ENSG00000124216	ENSG00000126464	ENSG00000179344	ENSG00000108840	ENSG00000116670	ENSG00000140675	ENSG00000272419	ENSG00000160055	ENSG00000108848	ENSG00000188765	ENSG00000274414	ENSG00000146731	ENSG00000047932	ENSG00000149554	ENSG00000072401	ENSG00000205423	ENSG00000177889	ENSG00000139163
ENSG00000196923	ENSG00000196923	ENSG00000198746	ENSG00000105656	ENSG00000230626	ENSG00000127241	ENSG00000249210	ENSG00000269190	ENSG00000157911	ENSG00000105219	ENSG00000152219	ENSG00000130649	ENSG00000155330	ENSG00000112312	ENSG00000145476	ENSG00000164512	ENSG00000171862	ENSG00000153310	ENSG00000145287	ENSG00000136100
ENSG00000181031	ENSG00000185359	ENSG00000272933	ENSG00000265688	ENSG00000167397	ENSG00000235560	ENSG00000167600	ENSG00000164488	ENSG00000153363	ENSG00000175866	ENSG00000241429	ENSG00000198722	ENSG00000204623	ENSG00000101265	ENSG00000142867	ENSG00000170100	ENSG00000104381	ENSG00000146731	ENSG00000121350	ENSG00000163104
ENSG00000185359	ENSG00000103876	ENSG00000197965	ENSG00000116670	ENSG00000143862	ENSG00000009724	ENSG00000161526	ENSG00000102125	ENSG00000196510	ENSG00000162191	ENSG00000116161	ENSG00000146802	ENSG00000169851	ENSG00000106086	ENSG00000214960	ENSG00000231369	ENSG00000187109	ENSG00000112312	ENSG00000196873	ENSG00000174373
ENSG00000165152	ENSG00000111319	ENSG00000189077	ENSG00000249210	ENSG00000179967	ENSG00000063854	ENSG00000204590	ENSG00000166444	ENSG00000185100	ENSG00000102900	ENSG00000214135	ENSG00000117906	ENSG00000263335	ENSG00000104728	ENSG00000272168	ENSG00000268205	ENSG00000174442	ENSG00000102390	ENSG00000091527	ENSG00000048392
ENSG00000103876	ENSG00000167759	ENSG00000239306	ENSG00000167600	ENSG00000099284	ENSG00000150753	ENSG00000187531	ENSG00000138073	ENSG00000116128	ENSG00000168734	ENSG00000176731	ENSG00000249353	ENSG00000197841	ENSG00000153140	ENSG00000267680	ENSG00000215559	ENSG00000151881	ENSG00000214223	ENSG00000234545	ENSG00000124788
ENSG00000111319	ENSG00000237214	ENSG00000043591	ENSG00000161526	ENSG00000129353	ENSG00000172531	ENSG00000105289	ENSG00000277972	ENSG00000248375	ENSG00000136883	ENSG00000112339	ENSG00000179152	ENSG00000019505	ENSG00000144824	ENSG00000147679	ENSG00000267185	ENSG00000171100	ENSG00000197329	ENSG00000215817	ENSG00000169379
ENSG00000237214	ENSG00000114854	ENSG00000079393	ENSG00000204590	ENSG00000272333	ENSG00000114767	ENSG00000180891	ENSG00000167925	ENSG00000226243	ENSG00000272829	ENSG00000023171	ENSG00000145781	ENSG00000204252	ENSG00000179295	ENSG00000146085	ENSG00000138050	ENSG00000095015	ENSG00000153140	ENSG00000108055	ENSG00000138138
ENSG00000226738	ENSG00000106245	ENSG00000214391	ENSG00000196204	ENSG00000104823	ENSG00000136367	ENSG00000169105	ENSG00000126464	ENSG00000280287	ENSG00000123136	ENSG00000225912	ENSG00000260742	ENSG00000269559	ENSG00000114999	ENSG00000135698	ENSG00000237649	ENSG00000136522	ENSG00000144824	ENSG00000104412	ENSG00000106355
ENSG00000114854	ENSG00000105223	ENSG00000135063	ENSG00000187531	ENSG00000213362	ENSG00000130810	ENSG00000101255	ENSG00000105656	ENSG00000161091	ENSG00000137266	ENSG00000107968	ENSG00000213757	ENSG00000066279	ENSG00000198498	ENSG00000132300	ENSG00000100024	ENSG00000129317	ENSG00000197312	ENSG00000152061	ENSG00000242265
ENSG00000106245	ENSG00000241878	ENSG00000167487	ENSG00000180891	ENSG00000125744	ENSG00000124588	ENSG00000175213	ENSG00000265688	ENSG00000233411	ENSG00000168884	ENSG00000212789	ENSG00000166822	ENSG00000100385	ENSG00000139631	ENSG00000198650	ENSG00000204531	ENSG00000164172	ENSG00000179295	ENSG00000177613	ENSG00000163170
ENSG00000105223	ENSG00000242071	ENSG00000142453	ENSG00000244558	ENSG00000185507	ENSG00000177989	ENSG00000130734	ENSG00000249210	ENSG00000076248	ENSG00000105254	ENSG00000150477	ENSG00000108423	ENSG00000197142	ENSG00000110013	ENSG00000102054	ENSG00000104231	ENSG00000140632	ENSG00000198498	ENSG00000117620	ENSG00000138587
ENSG00000272636	ENSG00000167701	ENSG00000099849	ENSG00000169105	ENSG00000226976	ENSG00000117266	ENSG00000204673	ENSG00000167600	ENSG00000184481	ENSG00000172531	ENSG00000018510	ENSG00000079950	ENSG00000233098	ENSG00000166263	ENSG00000186132	ENSG00000087087	ENSG00000180008	ENSG00000113083	ENSG00000152455	ENSG00000135521
ENSG00000140675	ENSG00000100104	ENSG00000107104	ENSG00000101255	ENSG00000151948	ENSG00000164576	ENSG00000167468	ENSG00000204590	ENSG00000107874	ENSG00000114767	ENSG00000183474	ENSG00000138434	ENSG00000279184	ENSG00000162441	ENSG00000149084	ENSG00000118507	ENSG00000117281	ENSG00000139631	ENSG00000176208	ENSG00000134057
ENSG00000269190	ENSG00000102125	ENSG00000161013	ENSG00000175213	ENSG00000232187	ENSG00000101558	ENSG00000071242	ENSG00000187531	ENSG00000175221	ENSG00000124588	ENSG00000134265	ENSG00000120162	ENSG00000163216	ENSG00000144357	ENSG00000198521	ENSG00000115841	ENSG00000166896	ENSG00000110013	ENSG00000174792	ENSG00000120992
ENSG00000102125	ENSG00000138073	ENSG00000248593	ENSG00000140104	ENSG00000158717	ENSG00000137880	ENSG00000182057	ENSG00000244558	ENSG00000119125	ENSG00000177989	ENSG00000167981	ENSG00000231889	ENSG00000137500	ENSG00000083099	ENSG00000197496	ENSG00000116128	ENSG00000165219	ENSG00000166263	ENSG00000163347	ENSG00000115761
ENSG00000138073	ENSG00000167925	ENSG00000164535	ENSG00000130734	ENSG00000102030	ENSG00000148468	ENSG00000177628	ENSG00000101255	ENSG00000135454	ENSG00000117266	ENSG00000187514	ENSG00000163513	ENSG00000115616	ENSG00000120662	ENSG00000135318	ENSG00000130749	ENSG00000137944	ENSG00000144357	ENSG00000056097	ENSG00000037241
ENSG00000277972	ENSG00000125319	ENSG00000033011	ENSG00000171735	ENSG00000235961	ENSG00000131910	ENSG00000156587	ENSG00000175213	ENSG00000073670	ENSG00000079277	ENSG00000135776	ENSG00000168734	ENSG00000162669	ENSG00000279207	ENSG00000146070	ENSG00000143375	ENSG00000091844	ENSG00000180801	ENSG00000038210	ENSG00000135090
ENSG00000167925	ENSG00000158062	ENSG00000165006	ENSG00000204673	ENSG00000197852	ENSG00000101265	ENSG00000127507	ENSG00000130734	ENSG00000105136	ENSG00000137880	ENSG00000153162	ENSG00000254996	ENSG00000272686	ENSG00000165355	ENSG00000084734	ENSG00000249565	ENSG00000154914	ENSG00000234171	ENSG00000198843	ENSG00000137338
ENSG00000125319	ENSG00000126464	ENSG00000104723	ENSG00000167468	ENSG00000180089	ENSG00000184470	ENSG00000164011	ENSG00000204673	ENSG00000279406	ENSG00000270049	ENSG00000165810	ENSG00000110917	ENSG00000124279	ENSG00000085832	ENSG00000239467	ENSG00000104218	ENSG00000132915	ENSG00000083099	ENSG00000146433	ENSG00000093167
ENSG00000158062	ENSG00000105656	ENSG00000111667	ENSG00000182057	ENSG00000140511	ENSG00000147872	ENSG00000175634	ENSG00000167468	ENSG00000108846	ENSG00000175707	ENSG00000116874	ENSG00000090382	ENSG00000167183	ENSG00000198846	ENSG00000104361	ENSG00000137812	ENSG00000102349	ENSG00000120662	ENSG00000197172	ENSG00000167766
ENSG00000126464	ENSG00000162366	ENSG00000163362	ENSG00000112715	ENSG00000174791	ENSG00000173156	ENSG00000090674	ENSG00000071242	ENSG00000197081	ENSG00000121653	ENSG00000276952	ENSG00000115365	ENSG00000114120	ENSG00000076706	ENSG00000138050	ENSG00000226243	ENSG00000273301	ENSG00000165355	ENSG00000149503	ENSG00000091831
ENSG00000105656	ENSG00000265688	ENSG00000044090	ENSG00000177628	ENSG00000168936	ENSG00000168282	ENSG00000111669	ENSG00000198624	ENSG00000101213	ENSG00000108839	ENSG00000117519	ENSG00000146376	ENSG00000227467	ENSG00000168952	ENSG00000110066	ENSG00000280287	ENSG00000213889	ENSG00000281789	ENSG00000115504	ENSG00000163644
ENSG00000162366	ENSG00000116670	ENSG00000103249	ENSG00000164011	ENSG00000178057	ENSG00000110046	ENSG00000169976	ENSG00000177628	ENSG00000179178	ENSG00000103855	ENSG00000172955	ENSG00000150753	ENSG00000132274	ENSG00000091140	ENSG00000180917	ENSG00000112029	ENSG00000015153	ENSG00000168952	ENSG00000099901	ENSG00000152520
ENSG00000265688	ENSG00000167600	ENSG00000055070	ENSG00000175634	ENSG00000102879	ENSG00000187147	ENSG00000110955	ENSG00000156587	ENSG00000166169	ENSG00000157350	ENSG00000119888	ENSG00000240489	ENSG00000219481	ENSG00000149231	ENSG00000167554	ENSG00000237499	ENSG00000111845	ENSG00000274718	ENSG00000136603	ENSG00000249306
ENSG00000116670	ENSG00000161526	ENSG00000105339	ENSG00000105376	ENSG00000168765	ENSG00000100304	ENSG00000125531	ENSG00000164011	ENSG00000134864	ENSG00000198837	ENSG00000270605	ENSG00000179195	ENSG00000170381	ENSG00000115053	ENSG00000158773	ENSG00000279716	ENSG00000170522	ENSG00000091140	ENSG00000117174	ENSG00000171606
ENSG00000249210	ENSG00000204590	ENSG00000162616	ENSG00000090674	ENSG00000143570	ENSG00000167676	ENSG00000268996	ENSG00000175634	ENSG00000127399	ENSG00000197588	ENSG00000115524	ENSG00000196504	ENSG00000137804	ENSG00000076555	ENSG00000153363	ENSG00000132793	ENSG00000182985	ENSG00000149231	ENSG00000183569	ENSG00000146802
ENSG00000167600	ENSG00000261559	ENSG00000142186	ENSG00000202198	ENSG00000115129	ENSG00000114573	ENSG00000015676	ENSG00000266904	ENSG00000027075	ENSG00000187147	ENSG00000172171	ENSG00000125944	ENSG00000131797	ENSG00000166598	ENSG00000104231	ENSG00000088035	ENSG00000196865	ENSG00000186376	ENSG00000233994	ENSG00000117906
ENSG00000204590	ENSG00000196204	ENSG00000112033	ENSG00000111669	ENSG00000075234	ENSG00000147883	ENSG00000089060	ENSG00000072210	ENSG00000188026	ENSG00000176986	ENSG00000229097	ENSG00000166321	ENSG00000198015	ENSG00000165209	ENSG00000135317	ENSG00000081721	ENSG00000135951	ENSG00000147905	ENSG00000093009	ENSG00000075945
ENSG00000187531	ENSG00000187531	ENSG00000105556	ENSG00000169976	ENSG00000007541	ENSG00000262089	ENSG00000125746	ENSG00000090674	ENSG00000145495	ENSG00000182379	ENSG00000175395	ENSG00000235609	ENSG00000182141	ENSG00000136631	ENSG00000124198	ENSG00000104714	ENSG00000100583	ENSG00000115053	ENSG00000147526	ENSG00000249353
ENSG00000105289	ENSG00000074276	ENSG00000165868	ENSG00000110955	ENSG00000174243	ENSG00000126107	ENSG00000156860	ENSG00000230438	ENSG00000176909	ENSG00000055950	ENSG00000257497	ENSG00000253187	ENSG00000186409	ENSG00000246451	ENSG00000118507	ENSG00000280173	ENSG00000166451	ENSG00000166598	ENSG00000141279	ENSG00000179152
ENSG00000188037	ENSG00000105289	ENSG00000104892	ENSG00000183397	ENSG00000174177	ENSG00000226329	ENSG00000103495	ENSG00000108797	ENSG00000047578	ENSG00000262089	ENSG00000133624	ENSG00000101558	ENSG00000083123	ENSG00000213713	ENSG00000115841	ENSG00000258559	ENSG00000101974	ENSG00000165209	ENSG00000280798	ENSG00000145781
ENSG00000244558	ENSG00000188037	ENSG00000173320	ENSG00000268996	ENSG00000188681	ENSG00000095906	ENSG00000140691	ENSG00000111669	ENSG00000164366	ENSG00000160963	ENSG00000121481	ENSG00000178935	ENSG00000169064	ENSG00000137872	ENSG00000280623	ENSG00000100836	ENSG00000170854	ENSG00000164283	ENSG00000134256	ENSG00000213757
ENSG00000169105	ENSG00000169105	ENSG00000163902	ENSG00000015676	ENSG00000137818	ENSG00000090238	ENSG00000276547	ENSG00000197024	ENSG00000010539	ENSG00000126107	ENSG00000072401	ENSG00000146731	ENSG00000245648	ENSG00000261188	ENSG00000104218	ENSG00000247372	ENSG00000066455	ENSG00000147996	ENSG00000143190	ENSG00000150764
ENSG00000101255	ENSG00000101255	ENSG00000113194	ENSG00000089060	ENSG00000260018	ENSG00000176058	ENSG00000198715	ENSG00000169976	ENSG00000070371	ENSG00000204444	ENSG00000164258	ENSG00000112312	ENSG00000096746	ENSG00000164953	ENSG00000137812	ENSG00000134453	ENSG00000198563	ENSG00000136631	ENSG00000228409	ENSG00000108423
ENSG00000175213	ENSG00000175213	ENSG00000131459	ENSG00000173141	ENSG00000205356	ENSG00000130309	ENSG00000164087	ENSG00000110955	ENSG00000167393	ENSG00000059915	ENSG00000176871	ENSG00000148468	ENSG00000276449	ENSG00000225830	ENSG00000171530	ENSG00000156463	ENSG00000176771	ENSG00000246451	ENSG00000143401	ENSG00000114648
ENSG00000278619	ENSG00000264425	ENSG00000130054	ENSG00000134291	ENSG00000167992	ENSG00000204435	ENSG00000158828	ENSG00000183397	ENSG00000197568	ENSG00000095906	ENSG00000127804	ENSG00000214223	ENSG00000185567	ENSG00000078618	ENSG00000112029	ENSG00000151466	ENSG00000282056	ENSG00000137872	ENSG00000120658	ENSG00000079950
ENSG00000130734	ENSG00000130734	ENSG00000128191	ENSG00000164296	ENSG00000260196	ENSG00000100364	ENSG00000143294	ENSG00000268996	ENSG00000165197	ENSG00000105281	ENSG00000187109	ENSG00000153140	ENSG00000121350	ENSG00000155438	ENSG00000143033	ENSG00000249855	ENSG00000198740	ENSG00000241494	ENSG00000240344	ENSG00000138434
ENSG00000204673	ENSG00000171735	ENSG00000279191	ENSG00000125746	ENSG00000108523	ENSG00000196923	ENSG00000179344	ENSG00000210127	ENSG00000184012	ENSG00000106665	ENSG00000174442	ENSG00000155629	ENSG00000196873	ENSG00000153395	ENSG00000088035	ENSG00000229180	ENSG00000138757	ENSG00000178177	ENSG00000093144	ENSG00000163513
ENSG00000167468	ENSG00000204673	ENSG00000198324	ENSG00000167748	ENSG00000172269	ENSG00000181031	ENSG00000023171	ENSG00000015676	ENSG00000141526	ENSG00000104833	ENSG00000167325	ENSG00000114999	ENSG00000206337	ENSG00000279425	ENSG00000196369	ENSG00000027075	ENSG00000198142	ENSG00000164953	ENSG00000144840	ENSG00000124356
ENSG00000071242	ENSG00000167468	ENSG00000131653	ENSG00000156860	ENSG00000160401	ENSG00000185359	ENSG00000230626	ENSG00000089060	ENSG00000149292	ENSG00000137073	ENSG00000095015	ENSG00000198498	ENSG00000166250	ENSG00000184432	ENSG00000131503	ENSG00000111266	ENSG00000233930	ENSG00000111011	ENSG00000106537	ENSG00000110917
ENSG00000182057	ENSG00000071242	ENSG00000125447	ENSG00000103495	ENSG00000135441	ENSG00000103876	ENSG00000166228	ENSG00000125746	ENSG00000160752	ENSG00000106479	ENSG00000136522	ENSG00000168077	ENSG00000259209	ENSG00000158985	ENSG00000118520	ENSG00000129071	ENSG00000047932	ENSG00000279602	ENSG00000147601	ENSG00000050438
ENSG00000198624	ENSG00000198624	ENSG00000153714	ENSG00000140691	ENSG00000116337	ENSG00000111319	ENSG00000163882	ENSG00000156860	ENSG00000223361	ENSG00000120915	ENSG00000035681	ENSG00000150773	ENSG00000108055	ENSG00000281649	ENSG00000123096	ENSG00000174720	ENSG00000145476	ENSG00000172292	ENSG00000120833	ENSG00000115365
ENSG00000177628	ENSG00000177628	ENSG00000107140	ENSG00000198715	ENSG00000213024	ENSG00000204947	ENSG00000167397	ENSG00000103495	ENSG00000198363	ENSG00000271737	ENSG00000163735	ENSG00000139631	ENSG00000204271	ENSG00000170456	ENSG00000174599	ENSG00000145736	ENSG00000142867	ENSG00000155438	ENSG00000131174	ENSG00000198948
ENSG00000156587	ENSG00000156587	ENSG00000197483	ENSG00000164087	ENSG00000125037	ENSG00000141458	ENSG00000143862	ENSG00000140691	ENSG00000198938	ENSG00000221821	ENSG00000177576	ENSG00000189431	ENSG00000064270	ENSG00000198908	ENSG00000091138	ENSG00000204147	ENSG00000147679	ENSG00000279425	ENSG00000198130	ENSG00000146376
ENSG00000127507	ENSG00000164011	ENSG00000104368	ENSG00000158828	ENSG00000226415	ENSG00000105223	ENSG00000117450	ENSG00000231683	ENSG00000188322	ENSG00000267480	ENSG00000164172	ENSG00000110013	ENSG00000163032	ENSG00000136895	ENSG00000119125	ENSG00000164329	ENSG00000146085	ENSG00000246596	ENSG00000178691	ENSG00000277534
ENSG00000164011	ENSG00000175634	ENSG00000137819	ENSG00000143294	ENSG00000131477	ENSG00000213465	ENSG00000179967	ENSG00000276547	ENSG00000163703	ENSG00000100364	ENSG00000140632	ENSG00000166263	ENSG00000152061	ENSG00000072756	ENSG00000125977	ENSG00000260103	ENSG00000111364	ENSG00000158985	ENSG00000248245	ENSG00000062194
ENSG00000175634	ENSG00000105376	ENSG00000249628	ENSG00000178307	ENSG00000116809	ENSG00000056678	ENSG00000109079	ENSG00000198715	ENSG00000124226	ENSG00000196923	ENSG00000166896	ENSG00000180801	ENSG00000117620	ENSG00000135974	ENSG00000078304	ENSG00000121989	ENSG00000187720	ENSG00000281649	ENSG00000187068	ENSG00000240489
ENSG00000105376	ENSG00000232907	ENSG00000101444	ENSG00000023171	ENSG00000111321	ENSG00000140675	ENSG00000099284	ENSG00000005471	ENSG00000255823	ENSG00000181031	ENSG00000137944	ENSG00000006837	ENSG00000138311	ENSG00000091986	ENSG00000152779	ENSG00000243302	ENSG00000166478	ENSG00000080822	ENSG00000162688	ENSG00000179195
ENSG00000149609	ENSG00000153395	ENSG00000234825	ENSG00000164438	ENSG00000214012	ENSG00000269190	ENSG00000129353	ENSG00000158828	ENSG00000141506	ENSG00000185359	ENSG00000247092	ENSG00000234171	ENSG00000152455	ENSG00000137124	ENSG00000105136	ENSG00000229056	ENSG00000186132	ENSG00000170456	ENSG00000122033	ENSG00000196504
ENSG00000090674	ENSG00000149609	ENSG00000127824	ENSG00000166228	ENSG00000105298	ENSG00000168243	ENSG00000104823	ENSG00000143294	ENSG00000139197	ENSG00000165152	ENSG00000153064	ENSG00000083099	ENSG00000246273	ENSG00000134001	ENSG00000154114	ENSG00000178458	ENSG00000046604	ENSG00000121236	ENSG00000182405	ENSG00000125944
ENSG00000202198	ENSG00000090674	ENSG00000140859	ENSG00000163882	ENSG00000146013	ENSG00000071967	ENSG00000168894	ENSG00000230626	ENSG00000129116	ENSG00000103876	ENSG00000154914	ENSG00000120662	ENSG00000176208	ENSG00000108848	ENSG00000151466	ENSG00000251247	ENSG00000112096	ENSG00000072756	ENSG00000196950	ENSG00000164168
ENSG00000111669	ENSG00000205578	ENSG00000139636	ENSG00000167397	ENSG00000162551	ENSG00000102125	ENSG00000213362	ENSG00000166228	ENSG00000076928	ENSG00000111319	ENSG00000111445	ENSG00000279207	ENSG00000175197	ENSG00000180346	ENSG00000138036	ENSG00000102287	ENSG00000249421	ENSG00000186812	ENSG00000100852	ENSG00000071054
ENSG00000169976	ENSG00000202198	ENSG00000146535	ENSG00000143862	ENSG00000002586	ENSG00000138073	ENSG00000125744	ENSG00000143862	ENSG00000225518	ENSG00000237214	ENSG00000015153	ENSG00000259172	ENSG00000164169	ENSG00000152219	ENSG00000101901	ENSG00000012048	ENSG00000255438	ENSG00000198406	ENSG00000136108	ENSG00000134480
ENSG00000203497	ENSG00000111669	ENSG00000103066	ENSG00000101000	ENSG00000234743	ENSG00000227232	ENSG00000165792	ENSG00000101000	ENSG00000084693	ENSG00000105223	ENSG00000111845	ENSG00000176681	ENSG00000274026	ENSG00000254166	ENSG00000236039	ENSG00000236814	ENSG00000148680	ENSG00000186009	ENSG00000159593	ENSG00000146247
ENSG00000125531	ENSG00000197024	ENSG00000175602	ENSG00000143771	ENSG00000106089	ENSG00000167925	ENSG00000232187	ENSG00000129353	ENSG00000134107	ENSG00000172732	ENSG00000182985	ENSG00000260290	ENSG00000151532	ENSG00000116161	ENSG00000134864	ENSG00000158079	ENSG00000198521	ENSG00000091986	ENSG00000149781	ENSG00000070367
ENSG00000268996	ENSG00000169976	ENSG00000244005	ENSG00000179967	ENSG00000160949	ENSG00000167476	ENSG00000102030	ENSG00000272333	ENSG00000160746	ENSG00000100802	ENSG00000007944	ENSG00000168952	ENSG00000153563	ENSG00000214135	ENSG00000106415	ENSG00000184517	ENSG00000197496	ENSG00000268218	ENSG00000162980	ENSG00000242247
ENSG00000089060	ENSG00000203497	ENSG00000059691	ENSG00000129353	ENSG00000139546	ENSG00000116670	ENSG00000173812	ENSG00000104823	ENSG00000100221	ENSG00000241878	ENSG00000077092	ENSG00000125864	ENSG00000038210	ENSG00000176731	ENSG00000196591	ENSG00000162620	ENSG00000135318	ENSG00000134001	ENSG00000078237	ENSG00000101558
ENSG00000015676	ENSG00000183397	ENSG00000138162	ENSG00000272333	ENSG00000183386	ENSG00000204590	ENSG00000129187	ENSG00000168894	ENSG00000130522	ENSG00000242071	ENSG00000137496	ENSG00000164124	ENSG00000198843	ENSG00000116574	ENSG00000129071	ENSG00000172748	ENSG00000245970	ENSG00000108848	ENSG00000029993	ENSG00000205423
ENSG00000173141	ENSG00000125531	ENSG00000155876	ENSG00000138347	ENSG00000121775	ENSG00000180891	ENSG00000174791	ENSG00000250282	ENSG00000178597	ENSG00000140675	ENSG00000100575	ENSG00000091140	ENSG00000135519	ENSG00000112339	ENSG00000174720	ENSG00000280383	ENSG00000170100	ENSG00000180346	ENSG00000182010	ENSG00000153310
ENSG00000125746	ENSG00000113811	ENSG00000109089	ENSG00000104823	ENSG00000121068	ENSG00000127743	ENSG00000178057	ENSG00000213362	ENSG00000165802	ENSG00000269190	ENSG00000100583	ENSG00000149231	ENSG00000239883	ENSG00000180011	ENSG00000106049	ENSG00000161021	ENSG00000151239	ENSG00000152219	ENSG00000143633	ENSG00000146731
ENSG00000156860	ENSG00000089060	ENSG00000273117	ENSG00000168894	ENSG00000153012	ENSG00000135902	ENSG00000170919	ENSG00000125744	ENSG00000179943	ENSG00000102125	ENSG00000228158	ENSG00000186376	ENSG00000215190	ENSG00000116793	ENSG00000164329	ENSG00000272374	ENSG00000151617	ENSG00000109466	ENSG00000189308	ENSG00000112312
ENSG00000103495	ENSG00000015676	ENSG00000063244	ENSG00000213362	ENSG00000023909	ENSG00000143753	ENSG00000143333	ENSG00000185507	ENSG00000205517	ENSG00000134259	ENSG00000166451	ENSG00000115053	ENSG00000235750	ENSG00000107968	ENSG00000145495	ENSG00000279519	ENSG00000104361	ENSG00000116161	ENSG00000134198	ENSG00000148468
ENSG00000276936	ENSG00000125746	ENSG00000106853	ENSG00000125744	ENSG00000198925	ENSG00000110080	ENSG00000185361	ENSG00000232187	ENSG00000181027	ENSG00000166444	ENSG00000170854	ENSG00000076555	ENSG00000115504	ENSG00000185477	ENSG00000198515	ENSG00000204385	ENSG00000110066	ENSG00000107864	ENSG00000118707	ENSG00000101265
ENSG00000140691	ENSG00000243819	ENSG00000175182	ENSG00000185507	ENSG00000173065	ENSG00000105963	ENSG00000102879	ENSG00000102030	ENSG00000197142	ENSG00000138073	ENSG00000171055	ENSG00000123472	ENSG00000266869	ENSG00000085511	ENSG00000067167	ENSG00000013573	ENSG00000080819	ENSG00000176731	ENSG00000067900	ENSG00000106086
ENSG00000276547	ENSG00000167748	ENSG00000178922	ENSG00000165792	ENSG00000178718	ENSG00000101255	ENSG00000168765	ENSG00000173812	ENSG00000197965	ENSG00000277972	ENSG00000089009	ENSG00000165209	ENSG00000136603	ENSG00000173193	ENSG00000121989	ENSG00000165501	ENSG00000180917	ENSG00000112339	ENSG00000116473	ENSG00000102390
ENSG00000198715	ENSG00000156860	ENSG00000198909	ENSG00000232187	ENSG00000127663	ENSG00000243479	ENSG00000143570	ENSG00000129187	ENSG00000155016	ENSG00000167925	ENSG00000198563	ENSG00000110900	ENSG00000117174	ENSG00000081026	ENSG00000101888	ENSG00000127311	ENSG00000104231	ENSG00000225912	ENSG00000149212	ENSG00000104728
ENSG00000164087	ENSG00000103495	ENSG00000137267	ENSG00000158717	ENSG00000154832	ENSG00000130734	ENSG00000115129	ENSG00000197852	ENSG00000196628	ENSG00000125319	ENSG00000176771	ENSG00000143753	ENSG00000230797	ENSG00000018510	ENSG00000188549	ENSG00000220201	ENSG00000138663	ENSG00000169251	ENSG00000005469	ENSG00000169302
ENSG00000213145	ENSG00000198406	ENSG00000244045	ENSG00000102030	ENSG00000228818	ENSG00000154930	ENSG00000204176	ENSG00000180089	ENSG00000138286	ENSG00000158062	ENSG00000118217	ENSG00000136631	ENSG00000147234	ENSG00000075391	ENSG00000163840	ENSG00000224114	ENSG00000135317	ENSG00000107968	ENSG00000196730	ENSG00000153140
ENSG00000158828	ENSG00000140691	ENSG00000130811	ENSG00000173812	ENSG00000042753	ENSG00000064961	ENSG00000075234	ENSG00000174791	ENSG00000079393	ENSG00000147206	ENSG00000164924	ENSG00000116120	ENSG00000279863	ENSG00000143315	ENSG00000168275	ENSG00000265917	ENSG00000124198	ENSG00000185477	ENSG00000168615	ENSG00000144824
ENSG00000230626	ENSG00000196611	ENSG00000203879	ENSG00000272734	ENSG00000105568	ENSG00000101473	ENSG00000007541	ENSG00000168936	ENSG00000167543	ENSG00000126464	ENSG00000138757	ENSG00000213713	ENSG00000134245	ENSG00000134265	ENSG00000140367	ENSG00000255823	ENSG00000118507	ENSG00000173193	ENSG00000082458	ENSG00000197312
ENSG00000166228	ENSG00000198715	ENSG00000183971	ENSG00000235961	ENSG00000134686	ENSG00000204673	ENSG00000184857	ENSG00000178057	ENSG00000183943	ENSG00000105656	ENSG00000164294	ENSG00000168772	ENSG00000205129	ENSG00000167981	ENSG00000158079	ENSG00000185651	ENSG00000185716	ENSG00000081026	ENSG00000156011	ENSG00000179295
ENSG00000167397	ENSG00000164087	ENSG00000171443	ENSG00000129187	ENSG00000101464	ENSG00000182057	ENSG00000174177	ENSG00000160888	ENSG00000167487	ENSG00000162366	ENSG00000272168	ENSG00000165923	ENSG00000144827	ENSG00000187514	ENSG00000135374	ENSG00000183814	ENSG00000122591	ENSG00000018510	ENSG00000178338	ENSG00000114999
ENSG00000143862	ENSG00000158828	ENSG00000214914	ENSG00000197852	ENSG00000239521	ENSG00000177628	ENSG00000188681	ENSG00000185361	ENSG00000107104	ENSG00000265688	ENSG00000121897	ENSG00000261188	ENSG00000175471	ENSG00000135776	ENSG00000170017	ENSG00000180263	ENSG00000125375	ENSG00000075391	ENSG00000145715	ENSG00000198498
ENSG00000129353	ENSG00000143294	ENSG00000141971	ENSG00000180089	ENSG00000172922	ENSG00000129255	ENSG00000137818	ENSG00000169919	ENSG00000161082	ENSG00000116670	ENSG00000147679	ENSG00000241494	ENSG00000188452	ENSG00000139116	ENSG00000162620	ENSG00000176714	ENSG00000104218	ENSG00000183474	ENSG00000197601	ENSG00000139631
ENSG00000272333	ENSG00000178307	ENSG00000102312	ENSG00000174791	ENSG00000171067	ENSG00000166333	ENSG00000184106	ENSG00000168765	ENSG00000214113	ENSG00000249210	ENSG00000240616	ENSG00000178177	ENSG00000225345	ENSG00000115825	ENSG00000172748	ENSG00000127993	ENSG00000213025	ENSG00000229155	ENSG00000139291	ENSG00000110013
ENSG00000104823	ENSG00000179344	ENSG00000173898	ENSG00000178057	ENSG00000168452	ENSG00000179817	ENSG00000260018	ENSG00000143570	ENSG00000248593	ENSG00000167600	ENSG00000128262	ENSG00000164953	ENSG00000205809	ENSG00000117519	ENSG00000108187	ENSG00000229017	ENSG00000137812	ENSG00000134265	ENSG00000068745	ENSG00000166263
ENSG00000168894	ENSG00000230626	ENSG00000072274	ENSG00000160888	ENSG00000173581	ENSG00000072210	ENSG00000205356	ENSG00000115129	ENSG00000164535	ENSG00000185168	ENSG00000111364	ENSG00000172292	ENSG00000196081	ENSG00000139697	ENSG00000117133	ENSG00000159445	ENSG00000171530	ENSG00000135776	ENSG00000174640	ENSG00000162441
ENSG00000213362	ENSG00000166228	ENSG00000124587	ENSG00000170919	ENSG00000172830	ENSG00000090674	ENSG00000108523	ENSG00000204176	ENSG00000171084	ENSG00000204590	ENSG00000013374	ENSG00000072210	ENSG00000228409	ENSG00000115524	ENSG00000171940	ENSG00000136824	ENSG00000101311	ENSG00000139116	ENSG00000121579	ENSG00000144357
ENSG00000125744	ENSG00000167397	ENSG00000162231	ENSG00000143333	ENSG00000167578	ENSG00000143554	ENSG00000005243	ENSG00000075234	ENSG00000160209	ENSG00000187531	ENSG00000135698	ENSG00000215256	ENSG00000143401	ENSG00000274422	ENSG00000168143	ENSG00000095002	ENSG00000112029	ENSG00000115825	ENSG00000188985	ENSG00000180801
ENSG00000185507	ENSG00000143862	ENSG00000110958	ENSG00000102879	ENSG00000272821	ENSG00000111669	ENSG00000277791	ENSG00000007541	ENSG00000232445	ENSG00000105289	ENSG00000132300	ENSG00000113734	ENSG00000188343	ENSG00000138386	ENSG00000147669	ENSG00000170540	ENSG00000143033	ENSG00000117519	ENSG00000077157	ENSG00000068305
ENSG00000165792	ENSG00000117450	ENSG00000141279	ENSG00000169919	ENSG00000125901	ENSG00000169976	ENSG00000172269	ENSG00000154309	ENSG00000233922	ENSG00000180891	ENSG00000166478	ENSG00000173214	ENSG00000240344	ENSG00000133624	ENSG00000144891	ENSG00000105854	ENSG00000196369	ENSG00000139697	ENSG00000175063	ENSG00000083099
ENSG00000280208	ENSG00000179967	ENSG00000101365	ENSG00000018408	ENSG00000169750	ENSG00000110955	ENSG00000135441	ENSG00000188681	ENSG00000173153	ENSG00000244558	ENSG00000102054	ENSG00000170456	ENSG00000093144	ENSG00000121481	ENSG00000104671	ENSG00000121101	ENSG00000217165	ENSG00000119888	ENSG00000138778	ENSG00000120662
ENSG00000232187	ENSG00000109079	ENSG00000205940	ENSG00000168765	ENSG00000105677	ENSG00000183397	ENSG00000116337	ENSG00000137818	ENSG00000120725	ENSG00000169105	ENSG00000186132	ENSG00000141542	ENSG00000125841	ENSG00000119922	ENSG00000163703	ENSG00000204623	ENSG00000228137	ENSG00000115524	ENSG00000215386	ENSG00000279207
ENSG00000102030	ENSG00000129353	ENSG00000172530	ENSG00000143570	ENSG00000172009	ENSG00000100243	ENSG00000125037	ENSG00000184106	ENSG00000033011	ENSG00000101255	ENSG00000134121	ENSG00000112996	ENSG00000101384	ENSG00000137776	ENSG00000114520	ENSG00000171604	ENSG00000259488	ENSG00000172171	ENSG00000117475	ENSG00000165355
ENSG00000173812	ENSG00000272333	ENSG00000138622	ENSG00000075234	ENSG00000197530	ENSG00000163931	ENSG00000226415	ENSG00000136630	ENSG00000136848	ENSG00000175213	ENSG00000170961	ENSG00000082196	ENSG00000120833	ENSG00000174243	ENSG00000265917	ENSG00000184983	ENSG00000120705	ENSG00000175395	ENSG00000197498	ENSG00000085832
ENSG00000235961	ENSG00000138347	ENSG00000124201	ENSG00000007541	ENSG00000131899	ENSG00000281709	ENSG00000092068	ENSG00000205356	ENSG00000185686	ENSG00000140104	ENSG00000149554	ENSG00000121236	ENSG00000131174	ENSG00000171862	ENSG00000182400	ENSG00000146918	ENSG00000129515	ENSG00000138639	ENSG00000159082	ENSG00000198846
ENSG00000129187	ENSG00000104823	ENSG00000204469	ENSG00000184857	ENSG00000123154	ENSG00000229589	ENSG00000116809	ENSG00000260196	ENSG00000165006	ENSG00000278619	ENSG00000267742	ENSG00000198908	ENSG00000117115	ENSG00000104381	ENSG00000175928	ENSG00000111605	ENSG00000280173	ENSG00000138386	ENSG00000260418	ENSG00000180611
ENSG00000174791	ENSG00000168894	ENSG00000010165	ENSG00000174177	ENSG00000176771	ENSG00000196972	ENSG00000111321	ENSG00000108523	ENSG00000128218	ENSG00000130734	ENSG00000245970	ENSG00000134291	ENSG00000076770	ENSG00000164258	ENSG00000102038	ENSG00000197841	ENSG00000258559	ENSG00000133624	ENSG00000250995	ENSG00000186566
ENSG00000168936	ENSG00000153066	ENSG00000085831	ENSG00000138207	ENSG00000197417	ENSG00000129103	ENSG00000214012	ENSG00000005243	ENSG00000121807	ENSG00000171735	ENSG00000170100	ENSG00000072756	ENSG00000174628	ENSG00000187109	ENSG00000183814	ENSG00000235363	ENSG00000120756	ENSG00000240857	ENSG00000151470	ENSG00000164124
ENSG00000178057	ENSG00000153162	ENSG00000092820	ENSG00000188681	ENSG00000160633	ENSG00000137460	ENSG00000197043	ENSG00000277791	ENSG00000110042	ENSG00000204673	ENSG00000151239	ENSG00000178700	ENSG00000249395	ENSG00000174442	ENSG00000176714	ENSG00000095951	ENSG00000154114	ENSG00000121481	ENSG00000101639	ENSG00000091140
ENSG00000160888	ENSG00000125744	ENSG00000129219	ENSG00000137818	ENSG00000128185	ENSG00000206503	ENSG00000022567	ENSG00000172269	ENSG00000044090	ENSG00000167468	ENSG00000104361	ENSG00000088386	ENSG00000142449	ENSG00000151881	ENSG00000163377	ENSG00000267519	ENSG00000151466	ENSG00000137776	ENSG00000102753	ENSG00000149231
ENSG00000170919	ENSG00000185507	ENSG00000179950	ENSG00000136630	ENSG00000167971	ENSG00000125746	ENSG00000146013	ENSG00000116337	ENSG00000103249	ENSG00000071242	ENSG00000260597	ENSG00000091986	ENSG00000178691	ENSG00000121578	ENSG00000136824	ENSG00000218426	ENSG00000129480	ENSG00000067066	ENSG00000119705	ENSG00000147905
ENSG00000185361	ENSG00000280208	ENSG00000127946	ENSG00000205356	ENSG00000198868	ENSG00000105767	ENSG00000162551	ENSG00000125037	ENSG00000267751	ENSG00000182057	ENSG00000179456	ENSG00000236090	ENSG00000248245	ENSG00000167325	ENSG00000165506	ENSG00000066279	ENSG00000249855	ENSG00000144452	ENSG00000165272	ENSG00000115053
ENSG00000102879	ENSG00000232187	ENSG00000250292	ENSG00000268879	ENSG00000178821	ENSG00000103495	ENSG00000002586	ENSG00000226415	ENSG00000112514	ENSG00000177628	ENSG00000080819	ENSG00000108848	ENSG00000238105	ENSG00000171100	ENSG00000165476	ENSG00000272933	ENSG00000101901	ENSG00000072401	ENSG00000227242	ENSG00000166598
ENSG00000169919	ENSG00000158717	ENSG00000270504	ENSG00000108523	ENSG00000227376	ENSG00000012211	ENSG00000234743	ENSG00000116809	ENSG00000105339	ENSG00000156587	ENSG00000180917	ENSG00000180346	ENSG00000122033	ENSG00000165494	ENSG00000164484	ENSG00000233098	ENSG00000256870	ENSG00000171862	ENSG00000154265	ENSG00000123472
ENSG00000168765	ENSG00000102030	ENSG00000074416	ENSG00000005243	ENSG00000218891	ENSG00000135722	ENSG00000180209	ENSG00000111321	ENSG00000124102	ENSG00000164011	ENSG00000104231	ENSG00000152219	ENSG00000182405	ENSG00000095015	ENSG00000170540	ENSG00000279184	ENSG00000106415	ENSG00000104381	ENSG00000180667	ENSG00000165209
ENSG00000143570	ENSG00000173812	ENSG00000113068	ENSG00000254667	ENSG00000127528	ENSG00000231683	ENSG00000106089	ENSG00000197043	ENSG00000117151	ENSG00000175634	ENSG00000138663	ENSG00000254166	ENSG00000100852	ENSG00000136522	ENSG00000105854	ENSG00000171992	ENSG00000196591	ENSG00000164258	ENSG00000183648	ENSG00000147996
ENSG00000115129	ENSG00000162482	ENSG00000109917	ENSG00000277791	ENSG00000226180	ENSG00000158828	ENSG00000160949	ENSG00000022567	ENSG00000085465	ENSG00000105376	ENSG00000135317	ENSG00000107789	ENSG00000136108	ENSG00000129317	ENSG00000121691	ENSG00000196632	ENSG00000129071	ENSG00000174442	ENSG00000067955	ENSG00000136631
ENSG00000075234	ENSG00000129187	ENSG00000162998	ENSG00000172269	ENSG00000099797	ENSG00000148832	ENSG00000248508	ENSG00000002586	ENSG00000105556	ENSG00000232907	ENSG00000118507	ENSG00000104760	ENSG00000253106	ENSG00000280077	ENSG00000204623	ENSG00000185591	ENSG00000174720	ENSG00000151881	ENSG00000135617	ENSG00000246451
ENSG00000007541	ENSG00000180089	ENSG00000266412	ENSG00000135441	ENSG00000140326	ENSG00000005486	ENSG00000196743	ENSG00000254245	ENSG00000175274	ENSG00000090674	ENSG00000187601	ENSG00000241429	ENSG00000149548	ENSG00000085788	ENSG00000146918	ENSG00000160785	ENSG00000145736	ENSG00000167325	ENSG00000015133	ENSG00000196876
ENSG00000184857	ENSG00000140511	ENSG00000187778	ENSG00000116337	ENSG00000101997	ENSG00000159069	ENSG00000139546	ENSG00000188488	ENSG00000165868	ENSG00000108797	ENSG00000125375	ENSG00000116161	ENSG00000147889	ENSG00000159459	ENSG00000147257	ENSG00000100197	ENSG00000106049	ENSG00000171100	ENSG00000108256	ENSG00000178177
ENSG00000174177	ENSG00000174791	ENSG00000160211	ENSG00000125037	ENSG00000182195	ENSG00000052344	ENSG00000183386	ENSG00000196743	ENSG00000104892	ENSG00000202198	ENSG00000249565	ENSG00000214135	ENSG00000026025	ENSG00000168743	ENSG00000174780	ENSG00000198728	ENSG00000204147	ENSG00000165494	ENSG00000168078	ENSG00000164953
ENSG00000138207	ENSG00000178057	ENSG00000139719	ENSG00000049541	ENSG00000187288	ENSG00000167114	ENSG00000121068	ENSG00000139546	ENSG00000135778	ENSG00000111669	ENSG00000137812	ENSG00000176731	ENSG00000162980	ENSG00000132383	ENSG00000197841	ENSG00000173041	ENSG00000164329	ENSG00000095015	ENSG00000109705	ENSG00000111011
ENSG00000188681	ENSG00000160888	ENSG00000215305	ENSG00000226415	ENSG00000185519	ENSG00000278594	ENSG00000104863	ENSG00000183386	ENSG00000186184	ENSG00000169976	ENSG00000135763	ENSG00000116574	ENSG00000246662	ENSG00000140632	ENSG00000148935	ENSG00000249746	ENSG00000067167	ENSG00000207425	ENSG00000114107	ENSG00000225830
ENSG00000137818	ENSG00000180901	ENSG00000130518	ENSG00000092068	ENSG00000107159	ENSG00000167645	ENSG00000023909	ENSG00000121068	ENSG00000105419	ENSG00000110955	ENSG00000171530	ENSG00000023171	ENSG00000129197	ENSG00000180008	ENSG00000044524	ENSG00000132613	ENSG00000185010	ENSG00000136522	ENSG00000150787	ENSG00000078618
ENSG00000136630	ENSG00000143333	ENSG00000090013	ENSG00000116809	ENSG00000011304	ENSG00000162144	ENSG00000198925	ENSG00000023909	ENSG00000080298	ENSG00000183397	ENSG00000217624	ENSG00000225912	ENSG00000119917	ENSG00000242125	ENSG00000066279	ENSG00000100625	ENSG00000121989	ENSG00000129317	ENSG00000174891	ENSG00000155438
ENSG00000205356	ENSG00000102879	ENSG00000167173	ENSG00000111321	ENSG00000175550	ENSG00000148225	ENSG00000173065	ENSG00000198925	ENSG00000069535	ENSG00000125531	ENSG00000101311	ENSG00000180011	ENSG00000120860	ENSG00000166896	ENSG00000151790	ENSG00000110400	ENSG00000243302	ENSG00000280077	ENSG00000104067	ENSG00000072210
ENSG00000108523	ENSG00000018408	ENSG00000005194	ENSG00000162551	ENSG00000156471	ENSG00000167397	ENSG00000088992	ENSG00000173065	ENSG00000130475	ENSG00000268996	ENSG00000233830	ENSG00000116793	ENSG00000138193	ENSG00000165219	ENSG00000117697	ENSG00000258460	ENSG00000101888	ENSG00000241472	ENSG00000008294	ENSG00000184432
ENSG00000005243	ENSG00000168765	ENSG00000172409	ENSG00000002586	ENSG00000165724	ENSG00000105370	ENSG00000178718	ENSG00000178718	ENSG00000174748	ENSG00000089060	ENSG00000259518	ENSG00000107968	ENSG00000182010	ENSG00000247092	ENSG00000138286	ENSG00000196236	ENSG00000146463	ENSG00000159459	ENSG00000115128	ENSG00000173214
ENSG00000172269	ENSG00000143570	ENSG00000168066	ENSG00000106089	ENSG00000038532	ENSG00000143862	ENSG00000109919	ENSG00000170482	ENSG00000118564	ENSG00000015676	ENSG00000112029	ENSG00000173193	ENSG00000143633	ENSG00000154914	ENSG00000274253	ENSG00000185946	ENSG00000188549	ENSG00000129003	ENSG00000198625	ENSG00000158985
ENSG00000135441	ENSG00000257497	ENSG00000072954	ENSG00000248508	ENSG00000198888	ENSG00000117450	ENSG00000154832	ENSG00000127663	ENSG00000131459	ENSG00000173141	ENSG00000196353	ENSG00000226200	ENSG00000198131	ENSG00000273301	ENSG00000259943	ENSG00000162669	ENSG00000163840	ENSG00000197822	ENSG00000120278	ENSG00000114491
ENSG00000116337	ENSG00000075234	ENSG00000169710	ENSG00000139546	ENSG00000168005	ENSG00000101000	ENSG00000228818	ENSG00000109919	ENSG00000196218	ENSG00000125746	ENSG00000081721	ENSG00000018510	ENSG00000125398	ENSG00000186603	ENSG00000162885	ENSG00000272686	ENSG00000107014	ENSG00000180008	ENSG00000130427	ENSG00000281649
ENSG00000125037	ENSG00000007541	ENSG00000136068	ENSG00000101276	ENSG00000226287	ENSG00000143771	ENSG00000042753	ENSG00000154832	ENSG00000108641	ENSG00000154342	ENSG00000104714	ENSG00000183474	ENSG00000149212	ENSG00000164904	ENSG00000143702	ENSG00000245498	ENSG00000196914	ENSG00000242125	ENSG00000111371	ENSG00000080822
ENSG00000226415	ENSG00000184857	ENSG00000105341	ENSG00000183386	ENSG00000166289	ENSG00000224051	ENSG00000105568	ENSG00000042753	ENSG00000204228	ENSG00000156860	ENSG00000119396	ENSG00000143315	ENSG00000161270	ENSG00000111845	ENSG00000196482	ENSG00000124279	ENSG00000012048	ENSG00000166896	ENSG00000117054	ENSG00000170456
ENSG00000116809	ENSG00000174177	ENSG00000104852	ENSG00000121775	ENSG00000174851	ENSG00000125637	ENSG00000272031	ENSG00000105568	ENSG00000130054	ENSG00000103495	ENSG00000120705	ENSG00000143771	ENSG00000150076	ENSG00000182985	ENSG00000173041	ENSG00000155380	ENSG00000164815	ENSG00000247092	ENSG00000156313	ENSG00000112996
ENSG00000111321	ENSG00000138207	ENSG00000179965	ENSG00000121068	ENSG00000129194	ENSG00000100612	ENSG00000134686	ENSG00000184221	ENSG00000128191	ENSG00000140691	ENSG00000101182	ENSG00000187514	ENSG00000270959	ENSG00000196865	ENSG00000137500	ENSG00000137474	ENSG00000140367	ENSG00000257642	ENSG00000255198	ENSG00000121236
ENSG00000197043	ENSG00000137818	ENSG00000173020	ENSG00000104863	ENSG00000175792	ENSG00000129353	ENSG00000101464	ENSG00000272031	ENSG00000279191	ENSG00000231683	ENSG00000129515	ENSG00000135776	ENSG00000145002	ENSG00000277053	ENSG00000100625	ENSG00000110042	ENSG00000134758	ENSG00000186446	ENSG00000096654	ENSG00000072756
ENSG00000162551	ENSG00000269858	ENSG00000135047	ENSG00000023909	ENSG00000169696	ENSG00000167077	ENSG00000239521	ENSG00000134686	ENSG00000227218	ENSG00000198715	ENSG00000280173	ENSG00000198860	ENSG00000139318	ENSG00000166451	ENSG00000185946	ENSG00000213139	ENSG00000239213	ENSG00000111845	ENSG00000123473	ENSG00000178700
ENSG00000002586	ENSG00000241794	ENSG00000130775	ENSG00000198925	ENSG00000173262	ENSG00000104823	ENSG00000172922	ENSG00000101464	ENSG00000185567	ENSG00000164087	ENSG00000258559	ENSG00000165810	ENSG00000172086	ENSG00000101974	ENSG00000139173	ENSG00000137656	ENSG00000168813	ENSG00000204923	ENSG00000134996	ENSG00000135974
ENSG00000205078	ENSG00000205356	ENSG00000158156	ENSG00000173065	ENSG00000006282	ENSG00000153162	ENSG00000171067	ENSG00000239521	ENSG00000198324	ENSG00000158828	ENSG00000100836	ENSG00000116874	ENSG00000178338	ENSG00000066455	ENSG00000152454	ENSG00000267751	ENSG00000184517	ENSG00000080947	ENSG00000122566	ENSG00000186812
ENSG00000139546	ENSG00000118496	ENSG00000126067	ENSG00000088992	ENSG00000188051	ENSG00000133805	ENSG00000173581	ENSG00000263214	ENSG00000141655	ENSG00000143294	ENSG00000134453	ENSG00000115825	ENSG00000145715	ENSG00000084073	ENSG00000167183	ENSG00000162804	ENSG00000170017	ENSG00000182985	ENSG00000135968	ENSG00000198406
ENSG00000101276	ENSG00000108523	ENSG00000232368	ENSG00000178718	ENSG00000180448	ENSG00000125744	ENSG00000172830	ENSG00000172922	ENSG00000010626	ENSG00000178307	ENSG00000125977	ENSG00000177383	ENSG00000121552	ENSG00000122870	ENSG00000114120	ENSG00000132952	ENSG00000100811	ENSG00000007944	ENSG00000111300	ENSG00000173705
ENSG00000183386	ENSG00000277791	ENSG00000162975	ENSG00000109919	ENSG00000086015	ENSG00000136717	ENSG00000167578	ENSG00000173581	ENSG00000120306	ENSG00000023171	ENSG00000141668	ENSG00000196917	ENSG00000237438	ENSG00000089009	ENSG00000163586	ENSG00000104691	ENSG00000108187	ENSG00000123066	ENSG00000091436	ENSG00000091986
ENSG00000121775	ENSG00000172269	ENSG00000132823	ENSG00000154832	ENSG00000197386	ENSG00000281500	ENSG00000125901	ENSG00000172830	ENSG00000135678	ENSG00000230626	ENSG00000120756	ENSG00000171757	ENSG00000176406	ENSG00000176771	ENSG00000235142	ENSG00000137804	ENSG00000117133	ENSG00000137496	ENSG00000114904	ENSG00000086666
ENSG00000121068	ENSG00000135441	ENSG00000117682	ENSG00000042753	ENSG00000102858	ENSG00000107175	ENSG00000169750	ENSG00000167578	ENSG00000197483	ENSG00000166228	ENSG00000078304	ENSG00000120262	ENSG00000197601	ENSG00000164924	ENSG00000150526	ENSG00000165478	ENSG00000171940	ENSG00000196865	ENSG00000038295	ENSG00000196611
ENSG00000104863	ENSG00000116337	ENSG00000242960	ENSG00000105568	ENSG00000114779	ENSG00000257027	ENSG00000105677	ENSG00000099338	ENSG00000132970	ENSG00000163882	ENSG00000151466	ENSG00000119888	ENSG00000139291	ENSG00000113812	ENSG00000106617	ENSG00000131797	ENSG00000138448	ENSG00000135951	ENSG00000014123	ENSG00000137124
ENSG00000198925	ENSG00000213024	ENSG00000167625	ENSG00000134686	ENSG00000182378	ENSG00000235961	ENSG00000131143	ENSG00000169750	ENSG00000166250	ENSG00000167397	ENSG00000129480	ENSG00000270605	ENSG00000174640	ENSG00000198740	ENSG00000164117	ENSG00000104205	ENSG00000272374	ENSG00000100583	ENSG00000006530	ENSG00000134001
ENSG00000173065	ENSG00000125037	ENSG00000172965	ENSG00000101464	ENSG00000105619	ENSG00000168028	ENSG00000172009	ENSG00000105677	ENSG00000105379	ENSG00000128159	ENSG00000048028	ENSG00000204311	ENSG00000152784	ENSG00000138757	ENSG00000132952	ENSG00000169991	ENSG00000168143	ENSG00000198300	ENSG00000132436	ENSG00000108848
ENSG00000088992	ENSG00000226415	ENSG00000244486	ENSG00000172922	ENSG00000145194	ENSG00000168994	ENSG00000197530	ENSG00000131143	ENSG00000142611	ENSG00000143862	ENSG00000249855	ENSG00000168936	ENSG00000031003	ENSG00000198142	ENSG00000104691	ENSG00000006634	ENSG00000108932	ENSG00000166451	ENSG00000226085	ENSG00000180346
ENSG00000178718	ENSG00000092068	ENSG00000105173	ENSG00000173581	ENSG00000162040	ENSG00000174791	ENSG00000123154	ENSG00000172009	ENSG00000137819	ENSG00000117450	ENSG00000138036	ENSG00000274422	ENSG00000070081	ENSG00000047932	ENSG00000137804	ENSG00000232346	ENSG00000145990	ENSG00000101974	ENSG00000100626	ENSG00000152219
ENSG00000109919	ENSG00000116809	ENSG00000108861	ENSG00000167578	ENSG00000106636	ENSG00000168936	ENSG00000228288	ENSG00000197530	ENSG00000233006	ENSG00000179967	ENSG00000101901	ENSG00000172171	ENSG00000100784	ENSG00000164294	ENSG00000085465	ENSG00000182141	ENSG00000147669	ENSG00000170854	ENSG00000137996	ENSG00000109466
ENSG00000154832	ENSG00000111321	ENSG00000186480	ENSG00000125901	ENSG00000157911	ENSG00000047249	ENSG00000197417	ENSG00000123154	ENSG00000054611	ENSG00000129353	ENSG00000143653	ENSG00000229097	ENSG00000138778	ENSG00000159131	ENSG00000117151	ENSG00000150347	ENSG00000279519	ENSG00000066455	ENSG00000118965	ENSG00000006607
ENSG00000042753	ENSG00000105298	ENSG00000126883	ENSG00000169750	ENSG00000087087	ENSG00000179913	ENSG00000149243	ENSG00000228288	ENSG00000249628	ENSG00000272333	ENSG00000236264	ENSG00000138639	ENSG00000090612	ENSG00000267680	ENSG00000131797	ENSG00000143450	ENSG00000127311	ENSG00000084073	ENSG00000180776	ENSG00000107789
ENSG00000105568	ENSG00000165474	ENSG00000068120	ENSG00000105677	ENSG00000134769	ENSG00000185361	ENSG00000128185	ENSG00000197417	ENSG00000101444	ENSG00000104823	ENSG00000196591	ENSG00000133624	ENSG00000197498	ENSG00000147679	ENSG00000104205	ENSG00000083123	ENSG00000165194	ENSG00000176593	ENSG00000119778	ENSG00000241429
ENSG00000272031	ENSG00000002586	ENSG00000241360	ENSG00000131143	ENSG00000124733	ENSG00000018408	ENSG00000132517	ENSG00000128185	ENSG00000175727	ENSG00000168894	ENSG00000180817	ENSG00000119922	ENSG00000261652	ENSG00000146085	ENSG00000156976	ENSG00000127324	ENSG00000114520	ENSG00000122870	ENSG00000175376	ENSG00000116161
ENSG00000134686	ENSG00000180209	ENSG00000083454	ENSG00000172009	ENSG00000254999	ENSG00000143570	ENSG00000009950	ENSG00000167971	ENSG00000132801	ENSG00000213362	ENSG00000172775	ENSG00000067066	ENSG00000012124	ENSG00000111364	ENSG00000006634	ENSG00000109063	ENSG00000182400	ENSG00000089009	ENSG00000081320	ENSG00000176731
ENSG00000101464	ENSG00000106089	ENSG00000105245	ENSG00000197530	ENSG00000179111	ENSG00000075234	ENSG00000184056	ENSG00000009950	ENSG00000177335	ENSG00000125744	ENSG00000129071	ENSG00000129295	ENSG00000257167	ENSG00000013374	ENSG00000118017	ENSG00000256969	ENSG00000102038	ENSG00000198563	ENSG00000121022	ENSG00000112339
ENSG00000239521	ENSG00000139546	ENSG00000196730	ENSG00000123154	ENSG00000167977	ENSG00000177706	ENSG00000178821	ENSG00000184056	ENSG00000125386	ENSG00000185507	ENSG00000174720	ENSG00000187109	ENSG00000151470	ENSG00000135698	ENSG00000182141	ENSG00000096746	ENSG00000129116	ENSG00000282056	ENSG00000134697	ENSG00000180011
ENSG00000263214	ENSG00000101276	ENSG00000135709	ENSG00000197417	ENSG00000248375	ENSG00000198931	ENSG00000227376	ENSG00000227376	ENSG00000153551	ENSG00000165792	ENSG00000106049	ENSG00000174442	ENSG00000169228	ENSG00000132300	ENSG00000069535	ENSG00000236058	ENSG00000183814	ENSG00000198740	ENSG00000183955	ENSG00000169251
ENSG00000172922	ENSG00000183386	ENSG00000132254	ENSG00000149243	ENSG00000163812	ENSG00000143179	ENSG00000218891	ENSG00000218891	ENSG00000141579	ENSG00000232187	ENSG00000198668	ENSG00000151881	ENSG00000101639	ENSG00000153201	ENSG00000155304	ENSG00000273802	ENSG00000180263	ENSG00000047932	ENSG00000107937	ENSG00000154451
ENSG00000171067	ENSG00000121775	ENSG00000127666	ENSG00000128185	ENSG00000135763	ENSG00000184857	ENSG00000127528	ENSG00000073008	ENSG00000146535	ENSG00000158717	ENSG00000260103	ENSG00000172878	ENSG00000166681	ENSG00000136869	ENSG00000161654	ENSG00000144134	ENSG00000253154	ENSG00000145476	ENSG00000135870	ENSG00000116793
ENSG00000173581	ENSG00000104863	ENSG00000174516	ENSG00000009950	ENSG00000159884	ENSG00000204859	ENSG00000073008	ENSG00000099797	ENSG00000141295	ENSG00000102030	ENSG00000067167	ENSG00000167325	ENSG00000165272	ENSG00000166478	ENSG00000143164	ENSG00000204228	ENSG00000176714	ENSG00000164294	ENSG00000144744	ENSG00000185477
ENSG00000172830	ENSG00000023909	ENSG00000196422	ENSG00000184056	ENSG00000161091	ENSG00000137818	ENSG00000099797	ENSG00000140326	ENSG00000111653	ENSG00000173812	ENSG00000185010	ENSG00000095015	ENSG00000198924	ENSG00000102054	ENSG00000138738	ENSG00000135482	ENSG00000246922	ENSG00000267680	ENSG00000169994	ENSG00000085511
ENSG00000167578	ENSG00000198925	ENSG00000161642	ENSG00000178821	ENSG00000140474	ENSG00000141699	ENSG00000140326	ENSG00000101997	ENSG00000102362	ENSG00000272734	ENSG00000243302	ENSG00000260196	ENSG00000083857	ENSG00000072736	ENSG00000083123	ENSG00000279191	ENSG00000165506	ENSG00000257800	ENSG00000143942	ENSG00000173193
ENSG00000132744	ENSG00000173065	ENSG00000122218	ENSG00000227376	ENSG00000108518	ENSG00000205356	ENSG00000101997	ENSG00000182195	ENSG00000105429	ENSG00000235961	ENSG00000136045	ENSG00000256238	ENSG00000227308	ENSG00000046604	ENSG00000127324	ENSG00000225507	ENSG00000165476	ENSG00000147679	ENSG00000128059	ENSG00000081026
ENSG00000099338	ENSG00000088992	ENSG00000089154	ENSG00000218891	ENSG00000160014	ENSG00000004478	ENSG00000182195	ENSG00000187288	ENSG00000257923	ENSG00000069188	ENSG00000101888	ENSG00000205089	ENSG00000196756	ENSG00000134121	ENSG00000251136	ENSG00000196873	ENSG00000164603	ENSG00000178917	ENSG00000147133	ENSG00000018510
ENSG00000125901	ENSG00000178718	ENSG00000121060	ENSG00000127528	ENSG00000134470	ENSG00000030582	ENSG00000185519	ENSG00000185519	ENSG00000109089	ENSG00000197852	ENSG00000121005	ENSG00000180806	ENSG00000154265	ENSG00000170961	ENSG00000121350	ENSG00000227502	ENSG00000095002	ENSG00000146085	ENSG00000230844	ENSG00000075391
ENSG00000169750	ENSG00000127663	ENSG00000007047	ENSG00000073008	ENSG00000076248	ENSG00000104835	ENSG00000107159	ENSG00000107159	ENSG00000106853	ENSG00000180089	ENSG00000178458	ENSG00000129317	ENSG00000198718	ENSG00000163697	ENSG00000116171	ENSG00000160961	ENSG00000171791	ENSG00000100060	ENSG00000136936	ENSG00000183474
ENSG00000105677	ENSG00000154832	ENSG00000130164	ENSG00000099797	ENSG00000196123	ENSG00000118496	ENSG00000011304	ENSG00000011304	ENSG00000063244	ENSG00000140511	ENSG00000167460	ENSG00000280077	ENSG00000178607	ENSG00000149554	ENSG00000165929	ENSG00000091527	ENSG00000155330	ENSG00000111364	ENSG00000124380	ENSG00000134265
ENSG00000131143	ENSG00000042753	ENSG00000095370	ENSG00000140326	ENSG00000213619	ENSG00000108590	ENSG00000175550	ENSG00000175550	ENSG00000116285	ENSG00000174791	ENSG00000010539	ENSG00000085788	ENSG00000150722	ENSG00000245970	ENSG00000136874	ENSG00000149658	ENSG00000204623	ENSG00000135698	ENSG00000176853	ENSG00000167981
ENSG00000172009	ENSG00000105568	ENSG00000075624	ENSG00000101997	ENSG00000184481	ENSG00000160401	ENSG00000162458	ENSG00000162458	ENSG00000049759	ENSG00000168936	ENSG00000102287	ENSG00000035681	ENSG00000116741	ENSG00000151239	ENSG00000227502	ENSG00000215817	ENSG00000146918	ENSG00000132300	ENSG00000244300	ENSG00000187514
ENSG00000197530	ENSG00000272031	ENSG00000034152	ENSG00000182195	ENSG00000172458	ENSG00000116337	ENSG00000156471	ENSG00000156471	ENSG00000235750	ENSG00000178057	ENSG00000012048	ENSG00000163735	ENSG00000246465	ENSG00000151617	ENSG00000160961	ENSG00000167377	ENSG00000169851	ENSG00000153201	ENSG00000120802	ENSG00000138347
ENSG00000123154	ENSG00000134686	ENSG00000160049	ENSG00000185519	ENSG00000205643	ENSG00000144935	ENSG00000165724	ENSG00000127578	ENSG00000184903	ENSG00000160888	ENSG00000164815	ENSG00000164978	ENSG00000204946	ENSG00000260597	ENSG00000091527	ENSG00000108055	ENSG00000174780	ENSG00000136869	ENSG00000172167	ENSG00000135776
ENSG00000228288	ENSG00000172922	ENSG00000101670	ENSG00000011304	ENSG00000107874	ENSG00000115234	ENSG00000161860	ENSG00000268798	ENSG00000166987	ENSG00000180901	ENSG00000168275	ENSG00000130997	ENSG00000124813	ENSG00000100578	ENSG00000115339	ENSG00000234825	ENSG00000197841	ENSG00000166478	ENSG00000168438	ENSG00000164627
ENSG00000197417	ENSG00000171067	ENSG00000188827	ENSG00000175550	ENSG00000093010	ENSG00000197043	ENSG00000127578	ENSG00000198888	ENSG00000130811	ENSG00000170919	ENSG00000134758	ENSG00000168743	ENSG00000172403	ENSG00000110066	ENSG00000135678	ENSG00000204271	ENSG00000235363	ENSG00000197930	ENSG00000071189	ENSG00000139116
ENSG00000149243	ENSG00000205277	ENSG00000099992	ENSG00000162458	ENSG00000137825	ENSG00000172354	ENSG00000038532	ENSG00000226287	ENSG00000203879	ENSG00000143333	ENSG00000265241	ENSG00000164172	ENSG00000233101	ENSG00000179456	ENSG00000150760	ENSG00000164086	ENSG00000105926	ENSG00000186132	ENSG00000089048	ENSG00000116874
ENSG00000128185	ENSG00000172830	ENSG00000167716	ENSG00000156471	ENSG00000125347	ENSG00000161653	ENSG00000198888	ENSG00000166289	ENSG00000186648	ENSG00000102879	ENSG00000230699	ENSG00000129003	ENSG00000168078	ENSG00000164619	ENSG00000234545	ENSG00000163032	ENSG00000267519	ENSG00000046604	ENSG00000123836	ENSG00000115825
ENSG00000167971	ENSG00000167578	ENSG00000109854	ENSG00000165724	ENSG00000175221	ENSG00000269473	ENSG00000127586	ENSG00000174851	ENSG00000171443	ENSG00000168765	ENSG00000236814	ENSG00000234743	ENSG00000114107	ENSG00000138663	ENSG00000123838	ENSG00000279495	ENSG00000151151	ENSG00000112096	ENSG00000129636	ENSG00000117519
ENSG00000132517	ENSG00000132744	ENSG00000142459	ENSG00000187720	ENSG00000135454	ENSG00000105520	ENSG00000166289	ENSG00000169696	ENSG00000131269	ENSG00000143570	ENSG00000239213	ENSG00000140632	ENSG00000162078	ENSG00000135317	ENSG00000108055	ENSG00000123843	ENSG00000062725	ENSG00000171291	ENSG00000111186	ENSG00000139697
ENSG00000009950	ENSG00000125901	ENSG00000080031	ENSG00000161860	ENSG00000168883	ENSG00000011243	ENSG00000173113	ENSG00000006282	ENSG00000128311	ENSG00000115129	ENSG00000158079	ENSG00000139675	ENSG00000174891	ENSG00000124198	ENSG00000151743	ENSG00000176208	ENSG00000117697	ENSG00000198521	ENSG00000134982	ENSG00000204120
ENSG00000198868	ENSG00000169750	ENSG00000221968	ENSG00000198888	ENSG00000185803	ENSG00000164054	ENSG00000174851	ENSG00000180448	ENSG00000068079	ENSG00000075234	ENSG00000184517	ENSG00000166896	ENSG00000137871	ENSG00000118507	ENSG00000104412	ENSG00000175336	ENSG00000065809	ENSG00000135318	ENSG00000198252	ENSG00000119888
ENSG00000184056	ENSG00000105677	ENSG00000159231	ENSG00000168005	ENSG00000136274	ENSG00000162976	ENSG00000261183	ENSG00000086015	ENSG00000165102	ENSG00000007541	ENSG00000100811	ENSG00000137944	ENSG00000115128	ENSG00000196510	ENSG00000163032	ENSG00000259612	ENSG00000043591	ENSG00000149554	ENSG00000213085	ENSG00000115524
ENSG00000178821	ENSG00000131143	ENSG00000166592	ENSG00000127586	ENSG00000077782	ENSG00000132196	ENSG00000175792	ENSG00000102858	ENSG00000124587	ENSG00000184857	ENSG00000236972	ENSG00000247092	ENSG00000115318	ENSG00000005810	ENSG00000111058	ENSG00000175197	ENSG00000259943	ENSG00000164512	ENSG00000162545	ENSG00000172171
ENSG00000227376	ENSG00000140548	ENSG00000167363	ENSG00000226287	ENSG00000165688	ENSG00000104863	ENSG00000169696	ENSG00000114779	ENSG00000070366	ENSG00000174177	ENSG00000108187	ENSG00000111445	ENSG00000134970	ENSG00000125375	ENSG00000152455	ENSG00000163347	ENSG00000162885	ENSG00000245970	ENSG00000184402	ENSG00000229097
ENSG00000218891	ENSG00000197530	ENSG00000100439	ENSG00000166289	ENSG00000073670	ENSG00000023909	ENSG00000141642	ENSG00000084734	ENSG00000134508	ENSG00000138207	ENSG00000117133	ENSG00000213889	ENSG00000127928	ENSG00000104218	ENSG00000123843	ENSG00000261485	ENSG00000143702	ENSG00000170100	ENSG00000162924	ENSG00000018408
ENSG00000127528	ENSG00000123154	ENSG00000274523	ENSG00000173113	ENSG00000223764	ENSG00000198925	ENSG00000006282	ENSG00000128394	ENSG00000189298	ENSG00000188681	ENSG00000077063	ENSG00000186603	ENSG00000111371	ENSG00000213025	ENSG00000175197	ENSG00000226803	ENSG00000227345	ENSG00000151239	ENSG00000113494	ENSG00000138639
ENSG00000099797	ENSG00000243725	ENSG00000174672	ENSG00000174851	ENSG00000167632	ENSG00000178718	ENSG00000272384	ENSG00000114423	ENSG00000167695	ENSG00000137818	ENSG00000173702	ENSG00000164904	ENSG00000260526	ENSG00000137812	ENSG00000111653	ENSG00000138162	ENSG00000137500	ENSG00000215559	ENSG00000126858	ENSG00000138386
ENSG00000140326	ENSG00000197417	ENSG00000158792	ENSG00000129194	ENSG00000188229	ENSG00000140545	ENSG00000180448	ENSG00000169738	ENSG00000136205	ENSG00000269858	ENSG00000155090	ENSG00000204923	ENSG00000189149	ENSG00000162399	ENSG00000170160	ENSG00000038210	ENSG00000100625	ENSG00000138050	ENSG00000142731	ENSG00000121481
ENSG00000101997	ENSG00000149243	ENSG00000067606	ENSG00000169696	ENSG00000179611	ENSG00000108852	ENSG00000086015	ENSG00000161243	ENSG00000188833	ENSG00000260018	ENSG00000147669	ENSG00000080947	ENSG00000156313	ENSG00000011295	ENSG00000164169	ENSG00000198843	ENSG00000115616	ENSG00000100578	ENSG00000152785	ENSG00000137776
ENSG00000182195	ENSG00000128185	ENSG00000106246	ENSG00000214575	ENSG00000164076	ENSG00000127663	ENSG00000102858	ENSG00000182858	ENSG00000051523	ENSG00000136630	ENSG00000104671	ENSG00000007944	ENSG00000151725	ENSG00000085563	ENSG00000116852	ENSG00000226723	ENSG00000139173	ENSG00000110066	ENSG00000154654	ENSG00000067066
ENSG00000187288	ENSG00000132517	ENSG00000131941	ENSG00000006282	ENSG00000166169	ENSG00000042753	ENSG00000114779	ENSG00000223804	ENSG00000084774	ENSG00000205356	ENSG00000203943	ENSG00000240694	ENSG00000245164	ENSG00000101311	ENSG00000070269	ENSG00000178922	ENSG00000124279	ENSG00000179456	ENSG00000196636	ENSG00000072401
ENSG00000185519	ENSG00000009950	ENSG00000149016	ENSG00000086015	ENSG00000078246	ENSG00000105568	ENSG00000169738	ENSG00000167202	ENSG00000114853	ENSG00000108523	ENSG00000230847	ENSG00000258824	ENSG00000096654	ENSG00000112029	ENSG00000120805	ENSG00000239883	ENSG00000114120	ENSG00000180917	ENSG00000004897	ENSG00000171862
ENSG00000107159	ENSG00000184056	ENSG00000079459	ENSG00000274911	ENSG00000127399	ENSG00000134686	ENSG00000161243	ENSG00000272419	ENSG00000085831	ENSG00000005243	ENSG00000165501	ENSG00000196865	ENSG00000123473	ENSG00000143033	ENSG00000198843	ENSG00000235750	ENSG00000125482	ENSG00000204531	ENSG00000173727	ENSG00000164258
ENSG00000011304	ENSG00000178821	ENSG00000213225	ENSG00000102858	ENSG00000167685	ENSG00000171067	ENSG00000182858	ENSG00000105619	ENSG00000186318	ENSG00000277791	ENSG00000171202	ENSG00000135951	ENSG00000135968	ENSG00000237499	ENSG00000146433	ENSG00000003756	ENSG00000072415	ENSG00000153363	ENSG00000117868	ENSG00000176871
ENSG00000175550	ENSG00000135625	ENSG00000167123	ENSG00000114779	ENSG00000073060	ENSG00000168452	ENSG00000237649	ENSG00000145194	ENSG00000185909	ENSG00000172269	ENSG00000114520	ENSG00000171056	ENSG00000234741	ENSG00000088035	ENSG00000113273	ENSG00000149503	ENSG00000139977	ENSG00000104231	ENSG00000167552	ENSG00000187109
ENSG00000162458	ENSG00000218891	ENSG00000125170	ENSG00000169738	ENSG00000111737	ENSG00000173581	ENSG00000105619	ENSG00000106636	ENSG00000153531	ENSG00000135441	ENSG00000180867	ENSG00000277053	ENSG00000038295	ENSG00000119396	ENSG00000239883	ENSG00000236384	ENSG00000164117	ENSG00000138663	ENSG00000148690	ENSG00000174442
ENSG00000156471	ENSG00000127528	ENSG00000137074	ENSG00000182858	ENSG00000176909	ENSG00000172830	ENSG00000145194	ENSG00000157911	ENSG00000214756	ENSG00000116337	ENSG00000102038	ENSG00000166451	ENSG00000168944	ENSG00000120705	ENSG00000111276	ENSG00000145780	ENSG00000132952	ENSG00000135317	ENSG00000075785	ENSG00000151881
ENSG00000198888	ENSG00000198142	ENSG00000047644	ENSG00000223804	ENSG00000047578	ENSG00000167578	ENSG00000106636	ENSG00000169184	ENSG00000187118	ENSG00000213024	ENSG00000129116	ENSG00000101974	ENSG00000166432	ENSG00000101182	ENSG00000185238	ENSG00000166987	ENSG00000104691	ENSG00000124198	ENSG00000168301	ENSG00000121578
ENSG00000171916	ENSG00000073008	ENSG00000109929	ENSG00000182378	ENSG00000100395	ENSG00000138867	ENSG00000157911	ENSG00000159714	ENSG00000125648	ENSG00000125037	ENSG00000183814	ENSG00000170854	ENSG00000014123	ENSG00000129515	ENSG00000124177	ENSG00000095261	ENSG00000170381	ENSG00000118507	ENSG00000117010	ENSG00000167325
ENSG00000168005	ENSG00000099797	ENSG00000196588	ENSG00000105619	ENSG00000236397	ENSG00000166016	ENSG00000087087	ENSG00000124733	ENSG00000083844	ENSG00000049541	ENSG00000204954	ENSG00000145687	ENSG00000092020	ENSG00000111911	ENSG00000003756	ENSG00000248008	ENSG00000137804	ENSG00000185716	ENSG00000198134	ENSG00000171100
ENSG00000226287	ENSG00000140326	ENSG00000198246	ENSG00000135114	ENSG00000149489	ENSG00000158019	ENSG00000203772	ENSG00000179111	ENSG00000171124	ENSG00000226415	ENSG00000159445	ENSG00000171055	ENSG00000139445	ENSG00000151413	ENSG00000145780	ENSG00000256092	ENSG00000182107	ENSG00000115841	ENSG00000261455	ENSG00000165494
ENSG00000166289	ENSG00000101997	ENSG00000198074	ENSG00000182318	ENSG00000097021	ENSG00000105677	ENSG00000185100	ENSG00000035862	ENSG00000125841	ENSG00000131477	ENSG00000259523	ENSG00000089009	ENSG00000132436	ENSG00000119125	ENSG00000115504	ENSG00000136603	ENSG00000131797	ENSG00000122591	ENSG00000111110	ENSG00000095015
ENSG00000173113	ENSG00000238279	ENSG00000177352	ENSG00000145194	ENSG00000167393	ENSG00000131143	ENSG00000124733	ENSG00000159884	ENSG00000164587	ENSG00000092068	ENSG00000136824	ENSG00000267939	ENSG00000197603	ENSG00000141668	ENSG00000183850	ENSG00000117174	ENSG00000104205	ENSG00000005810	ENSG00000070950	ENSG00000114529
ENSG00000174851	ENSG00000187288	ENSG00000167085	ENSG00000106636	ENSG00000132819	ENSG00000140548	ENSG00000271780	ENSG00000161395	ENSG00000172037	ENSG00000116809	ENSG00000198176	ENSG00000215883	ENSG00000132541	ENSG00000223764	ENSG00000136603	ENSG00000269293	ENSG00000198015	ENSG00000104218	ENSG00000081087	ENSG00000136522
ENSG00000273314	ENSG00000185519	ENSG00000137285	ENSG00000157911	ENSG00000230699	ENSG00000172009	ENSG00000254999	ENSG00000161091	ENSG00000168234	ENSG00000111321	ENSG00000135960	ENSG00000204682	ENSG00000120693	ENSG00000078304	ENSG00000069943	ENSG00000170264	ENSG00000156976	ENSG00000137812	ENSG00000104164	ENSG00000129317
ENSG00000169696	ENSG00000107159	ENSG00000103226	ENSG00000185100	ENSG00000106263	ENSG00000104953	ENSG00000035862	ENSG00000233411	ENSG00000243056	ENSG00000197043	ENSG00000165506	ENSG00000145476	ENSG00000118965	ENSG00000129480	ENSG00000147526	ENSG00000162231	ENSG00000006634	ENSG00000171530	ENSG00000112983	ENSG00000085788
ENSG00000006282	ENSG00000011304	ENSG00000140105	ENSG00000124733	ENSG00000132591	ENSG00000197530	ENSG00000225077	ENSG00000140474	ENSG00000198755	ENSG00000105298	ENSG00000095002	ENSG00000164294	ENSG00000180776	ENSG00000048028	ENSG00000189298	ENSG00000185513	ENSG00000145332	ENSG00000145934	ENSG00000204152	ENSG00000035681
ENSG00000188051	ENSG00000175550	ENSG00000141499	ENSG00000271780	ENSG00000177239	ENSG00000171055	ENSG00000111077	ENSG00000105467	ENSG00000101384	ENSG00000002586	ENSG00000147533	ENSG00000214960	ENSG00000130702	ENSG00000249855	ENSG00000175471	ENSG00000118515	ENSG00000182141	ENSG00000085563	ENSG00000272335	ENSG00000159459
ENSG00000180448	ENSG00000162458	ENSG00000173786	ENSG00000160908	ENSG00000242516	ENSG00000270580	ENSG00000159884	ENSG00000081853	ENSG00000160211	ENSG00000106089	ENSG00000164484	ENSG00000159131	ENSG00000107960	ENSG00000101901	ENSG00000145604	ENSG00000257446	ENSG00000080298	ENSG00000112029	ENSG00000126787	ENSG00000168743
ENSG00000086015	ENSG00000165724	ENSG00000051009	ENSG00000179111	ENSG00000053372	ENSG00000228288	ENSG00000226243	ENSG00000100219	ENSG00000162542	ENSG00000160949	ENSG00000170540	ENSG00000121897	ENSG00000276234	ENSG00000068615	ENSG00000228409	ENSG00000225345	ENSG00000155304	ENSG00000143033	ENSG00000162604	ENSG00000164172
ENSG00000102858	ENSG00000038532	ENSG00000182544	ENSG00000167977	ENSG00000260806	ENSG00000108179	ENSG00000237506	ENSG00000162300	ENSG00000090013	ENSG00000139546	ENSG00000121691	ENSG00000114126	ENSG00000172888	ENSG00000143653	ENSG00000174951	ENSG00000196345	ENSG00000161654	ENSG00000088035	ENSG00000187325	ENSG00000129003
ENSG00000114779	ENSG00000198888	ENSG00000181523	ENSG00000035862	ENSG00000099364	ENSG00000163412	ENSG00000130701	ENSG00000184481	ENSG00000081913	ENSG00000101276	ENSG00000105854	ENSG00000013374	ENSG00000149294	ENSG00000166106	ENSG00000183578	ENSG00000196081	ENSG00000150347	ENSG00000196369	ENSG00000187676	ENSG00000140632
ENSG00000198443	ENSG00000168005	ENSG00000100129	ENSG00000086548	ENSG00000141526	ENSG00000128185	ENSG00000161091	ENSG00000205643	ENSG00000167173	ENSG00000183386	ENSG00000146918	ENSG00000111364	ENSG00000162929	ENSG00000106415	ENSG00000156869	ENSG00000145604	ENSG00000143164	ENSG00000104714	ENSG00000187123	ENSG00000180008
ENSG00000187186	ENSG00000166478	ENSG00000109111	ENSG00000122783	ENSG00000170619	ENSG00000167971	ENSG00000140474	ENSG00000107874	ENSG00000234699	ENSG00000121775	ENSG00000146425	ENSG00000135698	ENSG00000135976	ENSG00000168079	ENSG00000164825	ENSG00000244921	ENSG00000134962	ENSG00000217165	ENSG00000111196	ENSG00000166896
ENSG00000169738	ENSG00000127586	ENSG00000101199	ENSG00000111077	ENSG00000118137	ENSG00000133027	ENSG00000108518	ENSG00000093010	ENSG00000135749	ENSG00000121068	ENSG00000111605	ENSG00000105991	ENSG00000154310	ENSG00000111266	ENSG00000143401	ENSG00000228409	ENSG00000138738	ENSG00000259488	ENSG00000122068	ENSG00000165219
ENSG00000161243	ENSG00000248280	ENSG00000126254	ENSG00000159884	ENSG00000104419	ENSG00000164845	ENSG00000105467	ENSG00000137825	ENSG00000155906	ENSG00000104863	ENSG00000205740	ENSG00000161860	ENSG00000213347	ENSG00000196591	ENSG00000182993	ENSG00000167081	ENSG00000130045	ENSG00000120705	ENSG00000183513	ENSG00000137944
ENSG00000182858	ENSG00000226287	ENSG00000114738	ENSG00000226243	ENSG00000189058	ENSG00000184056	ENSG00000134470	ENSG00000125347	ENSG00000157927	ENSG00000198925	ENSG00000174780	ENSG00000132300	ENSG00000119900	ENSG00000180817	ENSG00000188343	ENSG00000066923	ENSG00000083123	ENSG00000129515	ENSG00000152242	ENSG00000154914
ENSG00000105619	ENSG00000166289	ENSG00000002822	ENSG00000237506	ENSG00000151632	ENSG00000130787	ENSG00000076248	ENSG00000175221	ENSG00000145911	ENSG00000173065	ENSG00000019505	ENSG00000136869	ENSG00000260686	ENSG00000172775	ENSG00000001626	ENSG00000183578	ENSG00000165023	ENSG00000111911	ENSG00000128510	ENSG00000015153
ENSG00000182318	ENSG00000173113	ENSG00000115594	ENSG00000130701	ENSG00000223361	ENSG00000087842	ENSG00000100219	ENSG00000126756	ENSG00000072954	ENSG00000178718	ENSG00000250474	ENSG00000271013	ENSG00000143942	ENSG00000144959	ENSG00000240344	ENSG00000182993	ENSG00000145349	ENSG00000123096	ENSG00000217128	ENSG00000164904
ENSG00000145194	ENSG00000174851	ENSG00000165912	ENSG00000161091	ENSG00000013573	ENSG00000099797	ENSG00000162300	ENSG00000135454	ENSG00000069812	ENSG00000127663	ENSG00000114302	ENSG00000102054	ENSG00000147133	ENSG00000129071	ENSG00000081051	ENSG00000081051	ENSG00000166855	ENSG00000174599	ENSG00000124370	ENSG00000138696
ENSG00000162040	ENSG00000129194	ENSG00000127952	ENSG00000140474	ENSG00000198938	ENSG00000141552	ENSG00000213619	ENSG00000185803	ENSG00000136068	ENSG00000109919	ENSG00000267519	ENSG00000170961	ENSG00000172031	ENSG00000174720	ENSG00000164946	ENSG00000125798	ENSG00000137573	ENSG00000119125	ENSG00000203791	ENSG00000111845
ENSG00000106636	ENSG00000261183	ENSG00000173120	ENSG00000108518	ENSG00000250508	ENSG00000101997	ENSG00000184481	ENSG00000165688	ENSG00000218175	ENSG00000154832	ENSG00000066279	ENSG00000082146	ENSG00000120802	ENSG00000106049	ENSG00000093144	ENSG00000147601	ENSG00000130962	ENSG00000134453	ENSG00000276043	ENSG00000182985
ENSG00000157911	ENSG00000169696	ENSG00000140678	ENSG00000134470	ENSG00000188322	ENSG00000187288	ENSG00000107874	ENSG00000073670	ENSG00000203999	ENSG00000228818	ENSG00000117697	ENSG00000135318	ENSG00000182796	ENSG00000198668	ENSG00000144840	ENSG00000275832	ENSG00000116171	ENSG00000125977	ENSG00000279148	ENSG00000123066
ENSG00000185100	ENSG00000198417	ENSG00000225190	ENSG00000100219	ENSG00000124226	ENSG00000107159	ENSG00000175221	ENSG00000108846	ENSG00000165714	ENSG00000105568	ENSG00000065809	ENSG00000149554	ENSG00000182866	ENSG00000164329	ENSG00000147601	ENSG00000198130	ENSG00000165929	ENSG00000141668	ENSG00000151414	ENSG00000196865
ENSG00000159714	ENSG00000006282	ENSG00000129514	ENSG00000162300	ENSG00000205090	ENSG00000175550	ENSG00000126756	ENSG00000167632	ENSG00000250132	ENSG00000042753	ENSG00000196628	ENSG00000231369	ENSG00000231131	ENSG00000152990	ENSG00000131174	ENSG00000168010	ENSG00000136874	ENSG00000120756	ENSG00000255717	ENSG00000271254
ENSG00000124733	ENSG00000188051	ENSG00000110090	ENSG00000184481	ENSG00000129116	ENSG00000149743	ENSG00000101187	ENSG00000197081	ENSG00000105341	ENSG00000198336	ENSG00000143727	ENSG00000104361	ENSG00000109475	ENSG00000067167	ENSG00000198130	ENSG00000158402	ENSG00000087299	ENSG00000152779	ENSG00000163291	ENSG00000100583
ENSG00000271780	ENSG00000086015	ENSG00000217648	ENSG00000205643	ENSG00000076928	ENSG00000156471	ENSG00000135454	ENSG00000235280	ENSG00000149548	ENSG00000134686	ENSG00000138286	ENSG00000260597	ENSG00000253426	ENSG00000185010	ENSG00000076770	ENSG00000139865	ENSG00000196873	ENSG00000154114	ENSG00000198087	ENSG00000166451
ENSG00000254999	ENSG00000102858	ENSG00000163702	ENSG00000107874	ENSG00000185651	ENSG00000100060	ENSG00000168883	ENSG00000101213	ENSG00000135596	ENSG00000101464	ENSG00000259943	ENSG00000267185	ENSG00000156136	ENSG00000119912	ENSG00000125356	ENSG00000238105	ENSG00000115339	ENSG00000151466	ENSG00000119640	ENSG00000101974
ENSG00000179111	ENSG00000114779	ENSG00000101017	ENSG00000093010	ENSG00000133878	ENSG00000165449	ENSG00000185803	ENSG00000166169	ENSG00000184271	ENSG00000239521	ENSG00000170144	ENSG00000138050	ENSG00000140830	ENSG00000101888	ENSG00000249395	ENSG00000204439	ENSG00000119737	ENSG00000138036	ENSG00000163626	ENSG00000170854
ENSG00000035862	ENSG00000169738	ENSG00000128965	ENSG00000137825	ENSG00000103496	ENSG00000130429	ENSG00000165688	ENSG00000078246	ENSG00000158156	ENSG00000172922	ENSG00000173041	ENSG00000100578	ENSG00000168152	ENSG00000121005	ENSG00000142449	ENSG00000187068	ENSG00000150760	ENSG00000101901	ENSG00000213186	ENSG00000066455
ENSG00000225077	ENSG00000182858	ENSG00000166272	ENSG00000125347	ENSG00000171621	ENSG00000071205	ENSG00000073670	ENSG00000168481	ENSG00000146122	ENSG00000171067	ENSG00000137500	ENSG00000167202	ENSG00000245888	ENSG00000178458	ENSG00000117500	ENSG00000182405	ENSG00000234545	ENSG00000068615	ENSG00000081014	ENSG00000084073
ENSG00000111077	ENSG00000182378	ENSG00000100865	ENSG00000175221	ENSG00000079432	ENSG00000023191	ENSG00000173868	ENSG00000127415	ENSG00000232368	ENSG00000173581	ENSG00000185946	ENSG00000147475	ENSG00000162664	ENSG00000146463	ENSG00000115009	ENSG00000165714	ENSG00000204271	ENSG00000106415	ENSG00000163428	ENSG00000122870
ENSG00000159884	ENSG00000105619	ENSG00000262769	ENSG00000126756	ENSG00000185627	ENSG00000226287	ENSG00000108846	ENSG00000127399	ENSG00000173482	ENSG00000172830	ENSG00000085719	ENSG00000080819	ENSG00000116014	ENSG00000070371	ENSG00000178691	ENSG00000275152	ENSG00000111058	ENSG00000196591	ENSG00000008405	ENSG00000145687
ENSG00000226243	ENSG00000135114	ENSG00000157168	ENSG00000101187	ENSG00000099814	ENSG00000166289	ENSG00000167632	ENSG00000167685	ENSG00000138175	ENSG00000167578	ENSG00000154813	ENSG00000204531	ENSG00000113240	ENSG00000102287	ENSG00000158402	ENSG00000136108	ENSG00000152061	ENSG00000144959	ENSG00000180834	ENSG00000171055
ENSG00000161395	ENSG00000145194	ENSG00000155034	ENSG00000135454	ENSG00000167657	ENSG00000112096	ENSG00000197081	ENSG00000073060	ENSG00000132823	ENSG00000132744	ENSG00000232445	ENSG00000153363	ENSG00000169126	ENSG00000188549	ENSG00000139865	ENSG00000149548	ENSG00000270804	ENSG00000129071	ENSG00000151773	ENSG00000089009
ENSG00000237506	ENSG00000106636	ENSG00000254285	ENSG00000185803	ENSG00000071894	ENSG00000174851	ENSG00000179178	ENSG00000188026	ENSG00000079482	ENSG00000139239	ENSG00000119965	ENSG00000138663	ENSG00000188092	ENSG00000163840	ENSG00000140374	ENSG00000196437	ENSG00000177613	ENSG00000225313	ENSG00000187801	ENSG00000118217
ENSG00000161091	ENSG00000169184	ENSG00000100280	ENSG00000077782	ENSG00000100075	ENSG00000129194	ENSG00000188229	ENSG00000176909	ENSG00000163435	ENSG00000272821	ENSG00000188732	ENSG00000135317	ENSG00000173681	ENSG00000196914	ENSG00000238105	ENSG00000278272	ENSG00000117620	ENSG00000174720	ENSG00000241468	ENSG00000164924
ENSG00000140474	ENSG00000124733	ENSG00000112578	ENSG00000073670	ENSG00000110442	ENSG00000128422	ENSG00000179611	ENSG00000047578	ENSG00000242960	ENSG00000125901	ENSG00000168303	ENSG00000118507	ENSG00000164749	ENSG00000012048	ENSG00000237337	ENSG00000029993	ENSG00000246273	ENSG00000145736	ENSG00000135111	ENSG00000113812
ENSG00000108518	ENSG00000122591	ENSG00000158715	ENSG00000213420	ENSG00000254389	ENSG00000173638	ENSG00000166169	ENSG00000100628	ENSG00000119950	ENSG00000169750	ENSG00000124279	ENSG00000115841	ENSG00000213654	ENSG00000164815	ENSG00000137693	ENSG00000149636	ENSG00000164169	ENSG00000204147	ENSG00000134717	ENSG00000198740
ENSG00000105467	ENSG00000116128	ENSG00000175482	ENSG00000178381	ENSG00000198576	ENSG00000143443	ENSG00000127415	ENSG00000100395	ENSG00000205710	ENSG00000105677	ENSG00000113643	ENSG00000125375	ENSG00000137601	ENSG00000168275	ENSG00000185842	ENSG00000232368	ENSG00000138650	ENSG00000164329	ENSG00000060339	ENSG00000138757
ENSG00000162300	ENSG00000160908	ENSG00000100345	ENSG00000108846	ENSG00000131849	ENSG00000160932	ENSG00000127399	ENSG00000236397	ENSG00000167625	ENSG00000131143	ENSG00000155380	ENSG00000249565	ENSG00000188611	ENSG00000134758	ENSG00000162688	ENSG00000173482	ENSG00000145779	ENSG00000196653	ENSG00000198554	ENSG00000047932
ENSG00000213619	ENSG00000143375	ENSG00000171227	ENSG00000167632	ENSG00000130522	ENSG00000197496	ENSG00000073060	ENSG00000172053	ENSG00000006757	ENSG00000172009	ENSG00000141052	ENSG00000104218	ENSG00000184208	ENSG00000230699	ENSG00000122033	ENSG00000183747	ENSG00000129682	ENSG00000067167	ENSG00000055732	ENSG00000164294
ENSG00000184481	ENSG00000254999	ENSG00000164620	ENSG00000214016	ENSG00000176182	ENSG00000173715	ENSG00000176909	ENSG00000196154	ENSG00000172965	ENSG00000197530	ENSG00000137656	ENSG00000213025	ENSG00000134548	ENSG00000168813	ENSG00000182405	ENSG00000169045	ENSG00000056097	ENSG00000121989	ENSG00000135837	ENSG00000142867
ENSG00000205643	ENSG00000179111	ENSG00000109099	ENSG00000197081	ENSG00000169851	ENSG00000104689	ENSG00000214046	ENSG00000097021	ENSG00000065882	ENSG00000123154	ENSG00000235142	ENSG00000137812	ENSG00000142731	ENSG00000184517	ENSG00000180061	ENSG00000138193	ENSG00000120805	ENSG00000243302	ENSG00000089195	ENSG00000159131
ENSG00000107874	ENSG00000167977	ENSG00000008838	ENSG00000101213	ENSG00000240342	ENSG00000188051	ENSG00000100395	ENSG00000169174	ENSG00000198131	ENSG00000228288	ENSG00000072415	ENSG00000196741	ENSG00000182621	ENSG00000170017	ENSG00000196950	ENSG00000182010	ENSG00000038210	ENSG00000119912	ENSG00000123219	ENSG00000267680
ENSG00000163467	ENSG00000035862	ENSG00000140521	ENSG00000188229	ENSG00000173918	ENSG00000272384	ENSG00000236397	ENSG00000070371	ENSG00000274276	ENSG00000197417	ENSG00000139977	ENSG00000171530	ENSG00000128872	ENSG00000100811	ENSG00000136108	ENSG00000143633	ENSG00000198843	ENSG00000101888	ENSG00000216895	ENSG00000147679
ENSG00000093010	ENSG00000111077	ENSG00000204592	ENSG00000179611	ENSG00000165802	ENSG00000180448	ENSG00000172053	ENSG00000132819	ENSG00000243431	ENSG00000149243	ENSG00000164117	ENSG00000217624	ENSG00000196636	ENSG00000138448	ENSG00000159593	ENSG00000198131	ENSG00000182504	ENSG00000146463	ENSG00000260853	ENSG00000178917
ENSG00000137825	ENSG00000182272	ENSG00000072786	ENSG00000159674	ENSG00000271789	ENSG00000198457	ENSG00000196154	ENSG00000197568	ENSG00000126883	ENSG00000128185	ENSG00000132274	ENSG00000011295	ENSG00000066651	ENSG00000077063	ENSG00000112304	ENSG00000189190	ENSG00000146433	ENSG00000251247	ENSG00000188610	ENSG00000146085
ENSG00000261575	ENSG00000159884	ENSG00000198719	ENSG00000166169	ENSG00000179943	ENSG00000084734	ENSG00000149489	ENSG00000106263	ENSG00000231789	ENSG00000167971	ENSG00000162616	ENSG00000233830	ENSG00000163565	ENSG00000099250	ENSG00000196437	ENSG00000249413	ENSG00000111276	ENSG00000102287	ENSG00000236088	ENSG00000114126
ENSG00000125347	ENSG00000278987	ENSG00000079739	ENSG00000127399	ENSG00000179361	ENSG00000114779	ENSG00000097021	ENSG00000132591	ENSG00000083454	ENSG00000009950	ENSG00000132952	ENSG00000177359	ENSG00000132326	ENSG00000168143	ENSG00000162980	ENSG00000225630	ENSG00000185238	ENSG00000188549	ENSG00000109083	ENSG00000111364
ENSG00000175221	ENSG00000280287	ENSG00000110104	ENSG00000167685	ENSG00000159166	ENSG00000244026	ENSG00000169174	ENSG00000055163	ENSG00000183317	ENSG00000198868	ENSG00000104691	ENSG00000112029	ENSG00000203326	ENSG00000108932	ENSG00000078237	ENSG00000005469	ENSG00000145780	ENSG00000196914	ENSG00000108924	ENSG00000013374
ENSG00000126756	ENSG00000161091	ENSG00000167110	ENSG00000073060	ENSG00000124216	ENSG00000071553	ENSG00000070371	ENSG00000177239	ENSG00000163083	ENSG00000184056	ENSG00000228925	ENSG00000279716	ENSG00000186889	ENSG00000173702	ENSG00000129197	ENSG00000196730	ENSG00000171150	ENSG00000012048	ENSG00000134440	ENSG00000135698
ENSG00000101187	ENSG00000140474	ENSG00000216624	ENSG00000188026	ENSG00000198746	ENSG00000128394	ENSG00000167393	ENSG00000134684	ENSG00000105245	ENSG00000178821	ENSG00000204681	ENSG00000076248	ENSG00000181804	ENSG00000145990	ENSG00000029993	ENSG00000160593	ENSG00000106688	ENSG00000164815	ENSG00000139926	ENSG00000132300
ENSG00000135454	ENSG00000108518	ENSG00000185033	ENSG00000111737	ENSG00000181027	ENSG00000169738	ENSG00000006047	ENSG00000113048	ENSG00000173418	ENSG00000227376	ENSG00000137804	ENSG00000088035	ENSG00000023516	ENSG00000147669	ENSG00000169045	ENSG00000178338	ENSG00000115504	ENSG00000168275	ENSG00000100902	ENSG00000153201
ENSG00000185803	ENSG00000105467	ENSG00000128228	ENSG00000169564	ENSG00000083812	ENSG00000161243	ENSG00000132819	ENSG00000099364	ENSG00000145002	ENSG00000218891	ENSG00000124789	ENSG00000196369	ENSG00000117010	ENSG00000121057	ENSG00000182010	ENSG00000237491	ENSG00000136603	ENSG00000140367	ENSG00000147676	ENSG00000166478
ENSG00000197421	ENSG00000100219	ENSG00000268041	ENSG00000176909	ENSG00000197142	ENSG00000120438	ENSG00000197568	ENSG00000183020	ENSG00000127666	ENSG00000127528	ENSG00000196141	ENSG00000081721	ENSG00000216937	ENSG00000110756	ENSG00000143633	ENSG00000196295	ENSG00000117174	ENSG00000134758	ENSG00000135932	ENSG00000102054
ENSG00000136274	ENSG00000162300	ENSG00000183431	ENSG00000156983	ENSG00000189343	ENSG00000105619	ENSG00000106263	ENSG00000188747	ENSG00000174516	ENSG00000099797	ENSG00000131797	ENSG00000217165	ENSG00000122299	ENSG00000165501	ENSG00000203760	ENSG00000143248	ENSG00000230797	ENSG00000165521	ENSG00000014824	ENSG00000197930
ENSG00000165688	ENSG00000213619	ENSG00000250033	ENSG00000214046	ENSG00000182154	ENSG00000136942	ENSG00000132591	ENSG00000167080	ENSG00000196422	ENSG00000140326	ENSG00000169991	ENSG00000163467	ENSG00000125871	ENSG00000171202	ENSG00000189308	ENSG00000188827	ENSG00000170264	ENSG00000236814	ENSG00000107164	ENSG00000072736
ENSG00000073670	ENSG00000184481	ENSG00000119321	ENSG00000100395	ENSG00000067560	ENSG00000145194	ENSG00000055163	ENSG00000141526	ENSG00000136933	ENSG00000101997	ENSG00000261663	ENSG00000101182	ENSG00000158163	ENSG00000114520	ENSG00000189190	ENSG00000031003	ENSG00000133401	ENSG00000168813	ENSG00000163002	ENSG00000186132
ENSG00000173868	ENSG00000107874	ENSG00000150991	ENSG00000172053	ENSG00000269318	ENSG00000149573	ENSG00000177239	ENSG00000170619	ENSG00000112149	ENSG00000182195	ENSG00000198015	ENSG00000129515	ENSG00000184307	ENSG00000102038	ENSG00000137947	ENSG00000070081	ENSG00000147526	ENSG00000158079	ENSG00000161888	ENSG00000149084
ENSG00000108846	ENSG00000137825	ENSG00000226608	ENSG00000196154	ENSG00000239306	ENSG00000099139	ENSG00000053372	ENSG00000160752	ENSG00000122218	ENSG00000185519	ENSG00000156976	ENSG00000100836	ENSG00000070950	ENSG00000129116	ENSG00000067900	ENSG00000235706	ENSG00000134245	ENSG00000184517	ENSG00000067248	ENSG00000112096
ENSG00000167632	ENSG00000125347	ENSG00000130402	ENSG00000097021	ENSG00000171992	ENSG00000184508	ENSG00000134684	ENSG00000101298	ENSG00000155158	ENSG00000107159	ENSG00000006634	ENSG00000151413	ENSG00000171766	ENSG00000185651	ENSG00000151150	ENSG00000117625	ENSG00000118515	ENSG00000170017	ENSG00000107984	ENSG00000046604
ENSG00000101213	ENSG00000175221	ENSG00000183684	ENSG00000167393	ENSG00000079393	ENSG00000088298	ENSG00000183020	ENSG00000104419	ENSG00000007047	ENSG00000011304	ENSG00000173320	ENSG00000119125	ENSG00000143951	ENSG00000183814	ENSG00000066027	ENSG00000077157	ENSG00000144827	ENSG00000117133	ENSG00000130881	ENSG00000138675
ENSG00000166169	ENSG00000101187	ENSG00000182108	ENSG00000006047	ENSG00000184669	ENSG00000204991	ENSG00000108788	ENSG00000151632	ENSG00000141540	ENSG00000175550	ENSG00000155304	ENSG00000004455	ENSG00000204152	ENSG00000180263	ENSG00000088179	ENSG00000175063	ENSG00000175471	ENSG00000171940	ENSG00000173085	ENSG00000198521
ENSG00000168481	ENSG00000135454	ENSG00000167721	ENSG00000111181	ENSG00000167543	ENSG00000134769	ENSG00000167080	ENSG00000223361	ENSG00000180902	ENSG00000162458	ENSG00000161654	ENSG00000223764	ENSG00000227375	ENSG00000159445	ENSG00000149212	ENSG00000138778	ENSG00000143190	ENSG00000151702	ENSG00000187098	ENSG00000163697
ENSG00000134864	ENSG00000119929	ENSG00000111540	ENSG00000132819	ENSG00000214391	ENSG00000110002	ENSG00000141526	ENSG00000198938	ENSG00000034152	ENSG00000156471	ENSG00000143164	ENSG00000120756	ENSG00000272335	ENSG00000136824	ENSG00000107020	ENSG00000159082	ENSG00000196081	ENSG00000138448	ENSG00000115461	ENSG00000135318
ENSG00000239282	ENSG00000185803	ENSG00000249936	ENSG00000197568	ENSG00000131591	ENSG00000115677	ENSG00000170619	ENSG00000095397	ENSG00000168026	ENSG00000165724	ENSG00000254598	ENSG00000151466	ENSG00000107890	ENSG00000198176	ENSG00000100532	ENSG00000231073	ENSG00000145604	ENSG00000272374	ENSG00000113407	ENSG00000149554
ENSG00000127415	ENSG00000186352	ENSG00000157978	ENSG00000132591	ENSG00000176387	ENSG00000145214	ENSG00000160752	ENSG00000188322	ENSG00000160049	ENSG00000182771	ENSG00000096746	ENSG00000129480	ENSG00000126787	ENSG00000246922	ENSG00000168615	ENSG00000107863	ENSG00000167081	ENSG00000168143	ENSG00000169247	ENSG00000170100
ENSG00000167685	ENSG00000077782	ENSG00000204498	ENSG00000177239	ENSG00000167487	ENSG00000185100	ENSG00000104419	ENSG00000163703	ENSG00000101670	ENSG00000198888	ENSG00000236058	ENSG00000048028	ENSG00000258738	ENSG00000165506	ENSG00000139318	ENSG00000137393	ENSG00000174951	ENSG00000147669	ENSG00000134046	ENSG00000268205
ENSG00000073060	ENSG00000165688	ENSG00000134463	ENSG00000053372	ENSG00000142453	ENSG00000159714	ENSG00000189058	ENSG00000235944	ENSG00000154358	ENSG00000168005	ENSG00000177889	ENSG00000249855	ENSG00000119599	ENSG00000165476	ENSG00000172086	ENSG00000151470	ENSG00000182993	ENSG00000104671	ENSG00000213760	ENSG00000151239
ENSG00000188026	ENSG00000073670	ENSG00000244675	ENSG00000134684	ENSG00000099849	ENSG00000271780	ENSG00000151632	ENSG00000124226	ENSG00000130147	ENSG00000127586	ENSG00000130962	ENSG00000188993	ENSG00000187676	ENSG00000095002	ENSG00000160593	ENSG00000101639	ENSG00000188343	ENSG00000279519	ENSG00000164074	ENSG00000138050
ENSG00000176909	ENSG00000156463	ENSG00000168487	ENSG00000099364	ENSG00000161013	ENSG00000167977	ENSG00000223361	ENSG00000184677	ENSG00000182718	ENSG00000226287	ENSG00000230224	ENSG00000138036	ENSG00000165181	ENSG00000171791	ENSG00000162944	ENSG00000214826	ENSG00000240344	ENSG00000198363	ENSG00000080824	ENSG00000100578
ENSG00000214046	ENSG00000178381	ENSG00000214655	ENSG00000183020	ENSG00000148297	ENSG00000035862	ENSG00000013573	ENSG00000139197	ENSG00000167716	ENSG00000166289	ENSG00000244649	ENSG00000101901	ENSG00000167767	ENSG00000170540	ENSG00000178338	ENSG00000183426	ENSG00000187118	ENSG00000165501	ENSG00000280206	ENSG00000110066
ENSG00000100395	ENSG00000108846	ENSG00000033050	ENSG00000108788	ENSG00000248593	ENSG00000248375	ENSG00000198938	ENSG00000076928	ENSG00000182871	ENSG00000173113	ENSG00000123091	ENSG00000143653	ENSG00000111196	ENSG00000121691	ENSG00000145715	ENSG00000143479	ENSG00000093144	ENSG00000127311	ENSG00000166510	ENSG00000179456
ENSG00000236397	ENSG00000167632	ENSG00000234975	ENSG00000161980	ENSG00000110400	ENSG00000122783	ENSG00000163703	ENSG00000103496	ENSG00000167323	ENSG00000174851	ENSG00000105887	ENSG00000134864	ENSG00000135046	ENSG00000105854	ENSG00000121552	ENSG00000198924	ENSG00000106537	ENSG00000171202	ENSG00000007062	ENSG00000147475
ENSG00000172053	ENSG00000101213	ENSG00000105640	ENSG00000188747	ENSG00000180992	ENSG00000159884	ENSG00000124226	ENSG00000171621	ENSG00000109854	ENSG00000101134	ENSG00000264717	ENSG00000236264	ENSG00000183513	ENSG00000155330	ENSG00000182919	ENSG00000170633	ENSG00000147601	ENSG00000114520	ENSG00000234742	ENSG00000080819
ENSG00000196154	ENSG00000179178	ENSG00000183751	ENSG00000141526	ENSG00000164535	ENSG00000125877	ENSG00000076928	ENSG00000005238	ENSG00000100209	ENSG00000261183	ENSG00000196873	ENSG00000229180	ENSG00000124370	ENSG00000146918	ENSG00000196295	ENSG00000083857	ENSG00000100934	ENSG00000265917	ENSG00000150687	ENSG00000180917
ENSG00000149489	ENSG00000188229	ENSG00000111275	ENSG00000170619	ENSG00000171084	ENSG00000099999	ENSG00000225518	ENSG00000079432	ENSG00000196352	ENSG00000169696	ENSG00000120256	ENSG00000196591	ENSG00000250420	ENSG00000196526	ENSG00000143248	ENSG00000214535	ENSG00000120833	ENSG00000182400	ENSG00000182791	ENSG00000104231
ENSG00000108759	ENSG00000179611	ENSG00000232273	ENSG00000185614	ENSG00000233922	ENSG00000182156	ENSG00000185651	ENSG00000185627	ENSG00000196465	ENSG00000006282	ENSG00000119737	ENSG00000180817	ENSG00000247373	ENSG00000169851	ENSG00000031003	ENSG00000253667	ENSG00000131174	ENSG00000102038	ENSG00000121749	ENSG00000169184
ENSG00000097021	ENSG00000160883	ENSG00000124541	ENSG00000160752	ENSG00000173153	ENSG00000231345	ENSG00000103496	ENSG00000099814	ENSG00000121753	ENSG00000188051	ENSG00000135678	ENSG00000144959	ENSG00000203791	ENSG00000111605	ENSG00000082512	ENSG00000213225	ENSG00000076770	ENSG00000183814	ENSG00000131013	ENSG00000138663
ENSG00000169174	ENSG00000159674	ENSG00000179627	ENSG00000250584	ENSG00000033011	ENSG00000161091	ENSG00000171621	ENSG00000167657	ENSG00000221968	ENSG00000180448	ENSG00000234545	ENSG00000129071	ENSG00000135373	ENSG00000174780	ENSG00000070081	ENSG00000196756	ENSG00000151893	ENSG00000180263	ENSG00000172551	ENSG00000135317
ENSG00000167393	ENSG00000166169	ENSG00000167291	ENSG00000104419	ENSG00000136848	ENSG00000140474	ENSG00000185627	ENSG00000084693	ENSG00000012124	ENSG00000086015	ENSG00000233006	ENSG00000225313	ENSG00000196793	ENSG00000156398	ENSG00000198796	ENSG00000154265	ENSG00000117500	ENSG00000176714	ENSG00000085224	ENSG00000124198
ENSG00000111181	ENSG00000168481	ENSG00000197380	ENSG00000223361	ENSG00000168303	ENSG00000134470	ENSG00000099814	ENSG00000134107	ENSG00000106330	ENSG00000274911	ENSG00000143493	ENSG00000174720	ENSG00000205885	ENSG00000105926	ENSG00000175063	ENSG00000198718	ENSG00000178691	ENSG00000277877	ENSG00000133142	ENSG00000118507
ENSG00000132819	ENSG00000239282	ENSG00000122705	ENSG00000013573	ENSG00000167779	ENSG00000105518	ENSG00000167657	ENSG00000154134	ENSG00000134490	ENSG00000102858	ENSG00000204271	ENSG00000145736	ENSG00000177842	ENSG00000095951	ENSG00000138756	ENSG00000259479	ENSG00000238105	ENSG00000136824	ENSG00000128791	ENSG00000122591
ENSG00000197568	ENSG00000127415	ENSG00000256356	ENSG00000198938	ENSG00000105700	ENSG00000102931	ENSG00000084693	ENSG00000071894	ENSG00000159231	ENSG00000114779	ENSG00000177613	ENSG00000106049	ENSG00000255717	ENSG00000114302	ENSG00000152402	ENSG00000092295	ENSG00000137693	ENSG00000165506	ENSG00000271936	ENSG00000005810
ENSG00000132591	ENSG00000127399	ENSG00000255642	ENSG00000095397	ENSG00000135924	ENSG00000162300	ENSG00000154134	ENSG00000100075	ENSG00000162390	ENSG00000084734	ENSG00000076043	ENSG00000198668	ENSG00000234585	ENSG00000267519	ENSG00000138778	ENSG00000273066	ENSG00000187068	ENSG00000165476	ENSG00000165813	ENSG00000125375
ENSG00000055163	ENSG00000167685	ENSG00000174903	ENSG00000224114	ENSG00000111667	ENSG00000160161	ENSG00000071894	ENSG00000157600	ENSG00000075399	ENSG00000128394	ENSG00000236921	ENSG00000254670	ENSG00000281332	ENSG00000066279	ENSG00000215386	ENSG00000183648	ENSG00000185842	ENSG00000095002	ENSG00000113448	ENSG00000104218
ENSG00000177239	ENSG00000073060	ENSG00000181577	ENSG00000163703	ENSG00000177697	ENSG00000151474	ENSG00000100075	ENSG00000180210	ENSG00000167363	ENSG00000169738	ENSG00000138311	ENSG00000198515	ENSG00000085491	ENSG00000198879	ENSG00000090612	ENSG00000227192	ENSG00000162688	ENSG00000228748	ENSG00000007372	ENSG00000137812
ENSG00000242516	ENSG00000188026	ENSG00000119682	ENSG00000124226	ENSG00000163362	ENSG00000161533	ENSG00000175920	ENSG00000160746	ENSG00000100439	ENSG00000182858	ENSG00000152455	ENSG00000152990	ENSG00000100027	ENSG00000062725	ENSG00000117475	ENSG00000015133	ENSG00000197670	ENSG00000170540	ENSG00000163938	ENSG00000171530
ENSG00000134684	ENSG00000111737	ENSG00000105723	ENSG00000076928	ENSG00000103249	ENSG00000107874	ENSG00000160746	ENSG00000110442	ENSG00000075073	ENSG00000182378	ENSG00000176208	ENSG00000185010	ENSG00000119640	ENSG00000117697	ENSG00000197498	ENSG00000108256	ENSG00000122033	ENSG00000105854	ENSG00000101868	ENSG00000011295
ENSG00000260806	ENSG00000169469	ENSG00000146904	ENSG00000225518	ENSG00000055070	ENSG00000101182	ENSG00000110442	ENSG00000129696	ENSG00000264230	ENSG00000105619	ENSG00000259612	ENSG00000119912	ENSG00000213186	ENSG00000065809	ENSG00000165795	ENSG00000240291	ENSG00000182405	ENSG00000155330	ENSG00000134371	ENSG00000101311
ENSG00000099364	ENSG00000169564	ENSG00000088367	ENSG00000105146	ENSG00000101335	ENSG00000093010	ENSG00000129696	ENSG00000100221	ENSG00000213609	ENSG00000135114	ENSG00000170160	ENSG00000101888	ENSG00000261428	ENSG00000138286	ENSG00000261652	ENSG00000168078	ENSG00000163683	ENSG00000146918	ENSG00000170345	ENSG00000112029
ENSG00000183020	ENSG00000176909	ENSG00000131788	ENSG00000103496	ENSG00000138092	ENSG00000188242	ENSG00000226853	ENSG00000171604	ENSG00000166681	ENSG00000145194	ENSG00000164169	ENSG00000248578	ENSG00000008277	ENSG00000162885	ENSG00000107863	ENSG00000008311	ENSG00000136108	ENSG00000146425	ENSG00000231429	ENSG00000143033
ENSG00000188747	ENSG00000156983	ENSG00000163719	ENSG00000171621	ENSG00000142186	ENSG00000175221	ENSG00000130522	ENSG00000156639	ENSG00000067606	ENSG00000106636	ENSG00000138650	ENSG00000178458	ENSG00000138792	ENSG00000143702	ENSG00000137393	ENSG00000254428	ENSG00000253106	ENSG00000169851	ENSG00000163009	ENSG00000088035
ENSG00000167080	ENSG00000100395	ENSG00000076604	ENSG00000005238	ENSG00000112033	ENSG00000160445	ENSG00000176182	ENSG00000198576	ENSG00000106246	ENSG00000157911	ENSG00000145779	ENSG00000263327	ENSG00000066427	ENSG00000170144	ENSG00000151470	ENSG00000267321	ENSG00000159593	ENSG00000205740	ENSG00000259848	ENSG00000196369
ENSG00000141526	ENSG00000172053	ENSG00000117592	ENSG00000079432	ENSG00000105556	ENSG00000114656	ENSG00000188186	ENSG00000226853	ENSG00000131941	ENSG00000087087	ENSG00000056097	ENSG00000146463	ENSG00000121988	ENSG00000173041	ENSG00000164543	ENSG00000114107	ENSG00000147889	ENSG00000174780	ENSG00000163743	ENSG00000119396
ENSG00000170619	ENSG00000196154	ENSG00000172270	ENSG00000185627	ENSG00000116096	ENSG00000101187	ENSG00000231848	ENSG00000130522	ENSG00000113328	ENSG00000203772	ENSG00000120805	ENSG00000163840	ENSG00000100473	ENSG00000107104	ENSG00000101639	ENSG00000229932	ENSG00000162980	ENSG00000197841	ENSG00000180787	ENSG00000217165
ENSG00000185614	ENSG00000108759	ENSG00000101150	ENSG00000099814	ENSG00000169991	ENSG00000135454	ENSG00000178597	ENSG00000176182	ENSG00000136425	ENSG00000185100	ENSG00000038210	ENSG00000012048	ENSG00000008405	ENSG00000227345	ENSG00000166681	ENSG00000137337	ENSG00000152484	ENSG00000148935	ENSG00000139324	ENSG00000120705
ENSG00000160752	ENSG00000097021	ENSG00000122203	ENSG00000167657	ENSG00000104892	ENSG00000185803	ENSG00000240342	ENSG00000188186	ENSG00000149016	ENSG00000159714	ENSG00000198843	ENSG00000164815	ENSG00000153944	ENSG00000137500	ENSG00000214826	ENSG00000233762	ENSG00000164761	ENSG00000235363	ENSG00000139055	ENSG00000101182
ENSG00000101298	ENSG00000169174	ENSG00000165215	ENSG00000092871	ENSG00000105419	ENSG00000281089	ENSG00000165802	ENSG00000240342	ENSG00000170889	ENSG00000124733	ENSG00000239883	ENSG00000140367	ENSG00000105971	ENSG00000185946	ENSG00000119705	ENSG00000227946	ENSG00000149636	ENSG00000179361	ENSG00000165732	ENSG00000129515
ENSG00000104419	ENSG00000167393	ENSG00000141873	ENSG00000084693	ENSG00000266173	ENSG00000186352	ENSG00000179943	ENSG00000173918	ENSG00000155099	ENSG00000271780	ENSG00000197172	ENSG00000134758	ENSG00000151773	ENSG00000140395	ENSG00000183426	ENSG00000224861	ENSG00000138175	ENSG00000105926	ENSG00000102098	ENSG00000111911
ENSG00000189058	ENSG00000111181	ENSG00000173846	ENSG00000154134	ENSG00000147813	ENSG00000151640	ENSG00000159166	ENSG00000165802	ENSG00000119408	ENSG00000116128	ENSG00000111276	ENSG00000196275	ENSG00000272631	ENSG00000085719	ENSG00000097033	ENSG00000250376	ENSG00000119917	ENSG00000095951	ENSG00000166200	ENSG00000100836
ENSG00000223361	ENSG00000132819	ENSG00000214517	ENSG00000071894	ENSG00000221983	ENSG00000162337	ENSG00000205517	ENSG00000179943	ENSG00000167601	ENSG00000160908	ENSG00000235750	ENSG00000239213	ENSG00000134717	ENSG00000139173	ENSG00000198420	ENSG00000021826	ENSG00000169045	ENSG00000066279	ENSG00000156531	ENSG00000151413
ENSG00000260238	ENSG00000197568	ENSG00000182551	ENSG00000100075	ENSG00000108679	ENSG00000072958	ENSG00000124216	ENSG00000159166	ENSG00000167123	ENSG00000254999	ENSG00000185238	ENSG00000168813	ENSG00000217258	ENSG00000232445	ENSG00000113328	ENSG00000105939	ENSG00000138193	ENSG00000151151	ENSG00000159256	ENSG00000134453
ENSG00000126259	ENSG00000132591	ENSG00000173727	ENSG00000175920	ENSG00000131480	ENSG00000112511	ENSG00000198746	ENSG00000205517	ENSG00000149269	ENSG00000167977	ENSG00000003756	ENSG00000158079	ENSG00000138161	ENSG00000104723	ENSG00000198924	ENSG00000111877	ENSG00000182010	ENSG00000062725	ENSG00000117523	ENSG00000125977
ENSG00000013573	ENSG00000177239	ENSG00000167552	ENSG00000110442	ENSG00000151348	ENSG00000231274	ENSG00000083812	ENSG00000198746	ENSG00000043143	ENSG00000111077	ENSG00000170027	ENSG00000184517	ENSG00000060339	ENSG00000124279	ENSG00000154265	ENSG00000198625	ENSG00000143633	ENSG00000225383	ENSG00000108984	ENSG00000141668
ENSG00000198938	ENSG00000134684	ENSG00000125166	ENSG00000129696	ENSG00000130054	ENSG00000280610	ENSG00000189077	ENSG00000083812	ENSG00000047644	ENSG00000182272	ENSG00000171150	ENSG00000170017	ENSG00000198554	ENSG00000113643	ENSG00000198718	ENSG00000148399	ENSG00000189308	ENSG00000117697	ENSG00000133657	ENSG00000223764
ENSG00000095397	ENSG00000099364	ENSG00000148843	ENSG00000169918	ENSG00000279191	ENSG00000133424	ENSG00000189343	ENSG00000189077	ENSG00000183111	ENSG00000159884	ENSG00000095261	ENSG00000162620	ENSG00000248905	ENSG00000114120	ENSG00000109929	ENSG00000162775	ENSG00000151150	ENSG00000196628	ENSG00000151883	ENSG00000120756
ENSG00000188322	ENSG00000183020	ENSG00000021762	ENSG00000156639	ENSG00000185567	ENSG00000166169	ENSG00000182154	ENSG00000189343	ENSG00000196588	ENSG00000226243	ENSG00000099901	ENSG00000100811	ENSG00000257556	ENSG00000155380	ENSG00000178607	ENSG00000143387	ENSG00000116473	ENSG00000143727	ENSG00000109654	ENSG00000078304
ENSG00000163703	ENSG00000108788	ENSG00000073536	ENSG00000198576	ENSG00000144028	ENSG00000059377	ENSG00000067560	ENSG00000182154	ENSG00000179869	ENSG00000161395	ENSG00000136603	ENSG00000236972	ENSG00000144161	ENSG00000110042	ENSG00000180667	ENSG00000156313	ENSG00000110768	ENSG00000259943	ENSG00000234771	ENSG00000154114
ENSG00000235944	ENSG00000151240	ENSG00000175115	ENSG00000226853	ENSG00000198324	ENSG00000235501	ENSG00000239306	ENSG00000067560	ENSG00000198246	ENSG00000237506	ENSG00000117174	ENSG00000108187	ENSG00000055732	ENSG00000163362	ENSG00000183648	ENSG00000151725	ENSG00000066027	ENSG00000162885	ENSG00000140323	ENSG00000151466
ENSG00000255823	ENSG00000141526	ENSG00000087152	ENSG00000130522	ENSG00000177685	ENSG00000127399	ENSG00000171992	ENSG00000171992	ENSG00000198074	ENSG00000161091	ENSG00000069943	ENSG00000138448	ENSG00000165125	ENSG00000125482	ENSG00000150722	ENSG00000280107	ENSG00000168214	ENSG00000143702	ENSG00000167461	ENSG00000129480
ENSG00000076928	ENSG00000170619	ENSG00000229953	ENSG00000176182	ENSG00000131653	ENSG00000179241	ENSG00000184922	ENSG00000184922	ENSG00000147324	ENSG00000140474	ENSG00000269486	ENSG00000177640	ENSG00000163378	ENSG00000072415	ENSG00000116741	ENSG00000096654	ENSG00000088179	ENSG00000273038	ENSG00000035687	ENSG00000048028
ENSG00000225518	ENSG00000185614	ENSG00000227959	ENSG00000188186	ENSG00000158850	ENSG00000148834	ENSG00000079393	ENSG00000170369	ENSG00000173786	ENSG00000108518	ENSG00000171848	ENSG00000113048	ENSG00000118596	ENSG00000244968	ENSG00000247400	ENSG00000123473	ENSG00000149212	ENSG00000251127	ENSG00000133103	ENSG00000249855
ENSG00000103496	ENSG00000160752	ENSG00000075785	ENSG00000267231	ENSG00000143543	ENSG00000176909	ENSG00000184669	ENSG00000072163	ENSG00000266208	ENSG00000076248	ENSG00000170264	ENSG00000136156	ENSG00000257557	ENSG00000139977	ENSG00000240291	ENSG00000247627	ENSG00000005469	ENSG00000170144	ENSG00000111799	ENSG00000138036
ENSG00000079432	ENSG00000145990	ENSG00000166831	ENSG00000231848	ENSG00000272084	ENSG00000104812	ENSG00000167543	ENSG00000079393	ENSG00000049239	ENSG00000100219	ENSG00000233994	ENSG00000155090	ENSG00000104408	ENSG00000162616	ENSG00000168078	ENSG00000114904	ENSG00000107020	ENSG00000173041	ENSG00000104756	ENSG00000101901
ENSG00000261713	ENSG00000104419	ENSG00000137802	ENSG00000240342	ENSG00000107140	ENSG00000100628	ENSG00000214391	ENSG00000184669	ENSG00000068097	ENSG00000259017	ENSG00000185513	ENSG00000149292	ENSG00000123219	ENSG00000132952	ENSG00000008311	ENSG00000279528	ENSG00000100532	ENSG00000227345	ENSG00000157557	ENSG00000068615
ENSG00000185627	ENSG00000155918	ENSG00000229132	ENSG00000165802	ENSG00000197483	ENSG00000163132	ENSG00000131591	ENSG00000167543	ENSG00000100129	ENSG00000162300	ENSG00000110958	ENSG00000147669	ENSG00000216895	ENSG00000137804	ENSG00000197223	ENSG00000231240	ENSG00000168615	ENSG00000137500	ENSG00000123388	ENSG00000143653
ENSG00000099814	ENSG00000151632	ENSG00000172725	ENSG00000179943	ENSG00000160803	ENSG00000131373	ENSG00000160785	ENSG00000131591	ENSG00000149582	ENSG00000213619	ENSG00000205940	ENSG00000121057	ENSG00000188610	ENSG00000124789	ENSG00000166734	ENSG00000180479	ENSG00000139318	ENSG00000100625	ENSG00000167800	ENSG00000196591
ENSG00000167657	ENSG00000223361	ENSG00000075415	ENSG00000179361	ENSG00000105379	ENSG00000097021	ENSG00000176387	ENSG00000160785	ENSG00000100413	ENSG00000184481	ENSG00000144827	ENSG00000279519	ENSG00000124596	ENSG00000196141	ENSG00000114107	ENSG00000129514	ENSG00000172086	ENSG00000185946	ENSG00000202337	ENSG00000180817
ENSG00000234965	ENSG00000204385	ENSG00000130706	ENSG00000124216	ENSG00000232456	ENSG00000169174	ENSG00000167487	ENSG00000198728	ENSG00000034713	ENSG00000165935	ENSG00000188452	ENSG00000203943	ENSG00000224660	ENSG00000131797	ENSG00000144837	ENSG00000196417	ENSG00000156011	ENSG00000115616	ENSG00000227896	ENSG00000172775
ENSG00000084693	ENSG00000198363	ENSG00000262454	ENSG00000198746	ENSG00000205677	ENSG00000070371	ENSG00000142453	ENSG00000176387	ENSG00000101199	ENSG00000205643	ENSG00000116701	ENSG00000114520	ENSG00000236088	ENSG00000198015	ENSG00000250376	ENSG00000229431	ENSG00000155158	ENSG00000154813	ENSG00000155850	ENSG00000144959
ENSG00000154134	ENSG00000198938	ENSG00000236060	ENSG00000181027	ENSG00000278195	ENSG00000185386	ENSG00000099849	ENSG00000037637	ENSG00000105193	ENSG00000107874	ENSG00000145604	ENSG00000225518	ENSG00000137821	ENSG00000156976	ENSG00000150787	ENSG00000014123	ENSG00000178338	ENSG00000272686	ENSG00000073921	ENSG00000129071
ENSG00000071894	ENSG00000095397	ENSG00000185115	ENSG00000127774	ENSG00000073111	ENSG00000140848	ENSG00000161013	ENSG00000167487	ENSG00000002822	ENSG00000093010	ENSG00000167081	ENSG00000183814	ENSG00000108924	ENSG00000006634	ENSG00000132464	ENSG00000133863	ENSG00000145715	ENSG00000245498	ENSG00000122779	ENSG00000174720
ENSG00000100075	ENSG00000163703	ENSG00000131236	ENSG00000083812	ENSG00000054611	ENSG00000244187	ENSG00000132613	ENSG00000142453	ENSG00000254854	ENSG00000137825	ENSG00000232224	ENSG00000261713	ENSG00000250266	ENSG00000182141	ENSG00000174891	ENSG00000132436	ENSG00000121552	ENSG00000188732	ENSG00000173905	ENSG00000145736
ENSG00000180210	ENSG00000124226	ENSG00000113161	ENSG00000100385	ENSG00000249628	ENSG00000232803	ENSG00000149476	ENSG00000099849	ENSG00000212719	ENSG00000125347	ENSG00000143401	ENSG00000204954	ENSG00000260588	ENSG00000173320	ENSG00000137871	ENSG00000174371	ENSG00000182919	ENSG00000104723	ENSG00000183077	ENSG00000106049
ENSG00000175920	ENSG00000076928	ENSG00000175166	ENSG00000189077	ENSG00000169957	ENSG00000197568	ENSG00000180992	ENSG00000161082	ENSG00000247627	ENSG00000175221	ENSG00000092820	ENSG00000176714	ENSG00000147676	ENSG00000069535	ENSG00000111877	ENSG00000197603	ENSG00000180596	ENSG00000124279	ENSG00000231607	ENSG00000204147
ENSG00000160746	ENSG00000103496	ENSG00000170382	ENSG00000189343	ENSG00000101444	ENSG00000106263	ENSG00000164535	ENSG00000161013	ENSG00000159214	ENSG00000126756	ENSG00000182993	ENSG00000162711	ENSG00000187244	ENSG00000161654	ENSG00000181744	ENSG00000132541	ENSG00000213881	ENSG00000113643	ENSG00000198000	ENSG00000198668
ENSG00000110442	ENSG00000171621	ENSG00000145901	ENSG00000182154	ENSG00000234825	ENSG00000072195	ENSG00000171084	ENSG00000214113	ENSG00000234741	ENSG00000101187	ENSG00000070061	ENSG00000159445	ENSG00000176055	ENSG00000150347	ENSG00000115128	ENSG00000235636	ENSG00000197601	ENSG00000114120	ENSG00000169129	ENSG00000164329
ENSG00000254389	ENSG00000005238	ENSG00000116871	ENSG00000067560	ENSG00000127824	ENSG00000170801	ENSG00000160209	ENSG00000148297	ENSG00000165912	ENSG00000135454	ENSG00000188343	ENSG00000136824	ENSG00000163879	ENSG00000143164	ENSG00000134970	ENSG00000118965	ENSG00000139291	ENSG00000155380	ENSG00000183735	ENSG00000152990
ENSG00000198576	ENSG00000079432	ENSG00000275395	ENSG00000103111	ENSG00000182687	ENSG00000076984	ENSG00000173153	ENSG00000149476	ENSG00000127952	ENSG00000168883	ENSG00000163026	ENSG00000198176	ENSG00000014824	ENSG00000083123	ENSG00000167863	ENSG00000271533	ENSG00000174640	ENSG00000125482	ENSG00000111647	ENSG00000067167
ENSG00000226853	ENSG00000099814	ENSG00000125650	ENSG00000184922	ENSG00000164086	ENSG00000133315	ENSG00000120725	ENSG00000164535	ENSG00000203872	ENSG00000185803	ENSG00000240344	ENSG00000135960	ENSG00000225292	ENSG00000096746	ENSG00000162775	ENSG00000197608	ENSG00000031003	ENSG00000072415	ENSG00000112972	ENSG00000185010
ENSG00000130522	ENSG00000167657	ENSG00000175793	ENSG00000072163	ENSG00000175727	ENSG00000015532	ENSG00000033011	ENSG00000171084	ENSG00000165914	ENSG00000136274	ENSG00000113068	ENSG00000183542	ENSG00000259673	ENSG00000177889	ENSG00000261761	ENSG00000213719	ENSG00000082512	ENSG00000151090	ENSG00000139354	ENSG00000119912
ENSG00000176182	ENSG00000092871	ENSG00000128510	ENSG00000254639	ENSG00000132801	ENSG00000233903	ENSG00000168958	ENSG00000173153	ENSG00000086232	ENSG00000077782	ENSG00000187118	ENSG00000165506	ENSG00000173085	ENSG00000166855	ENSG00000111371	ENSG00000177082	ENSG00000121579	ENSG00000106617	ENSG00000149346	ENSG00000108669
ENSG00000188186	ENSG00000134107	ENSG00000142507	ENSG00000079393	ENSG00000168090	ENSG00000141526	ENSG00000167779	ENSG00000120725	ENSG00000225190	ENSG00000165688	ENSG00000106537	ENSG00000095002	ENSG00000273151	ENSG00000130962	ENSG00000117054	ENSG00000137574	ENSG00000100784	ENSG00000164117	ENSG00000132664	ENSG00000101888
ENSG00000240342	ENSG00000154134	ENSG00000175048	ENSG00000163064	ENSG00000153551	ENSG00000165678	ENSG00000167183	ENSG00000033011	ENSG00000110090	ENSG00000073670	ENSG00000147601	ENSG00000175920	ENSG00000079101	ENSG00000145287	ENSG00000156313	ENSG00000156735	ENSG00000077157	ENSG00000162616	ENSG00000260766	ENSG00000121005
ENSG00000173918	ENSG00000071894	ENSG00000230673	ENSG00000167543	ENSG00000206394	ENSG00000105227	ENSG00000137474	ENSG00000136848	ENSG00000142273	ENSG00000178381	ENSG00000269959	ENSG00000170540	ENSG00000175868	ENSG00000233369	ENSG00000170348	ENSG00000276234	ENSG00000138756	ENSG00000132952	ENSG00000143919	ENSG00000146463
ENSG00000165802	ENSG00000100075	ENSG00000132005	ENSG00000163216	ENSG00000146066	ENSG00000108932	ENSG00000110042	ENSG00000165006	ENSG00000163702	ENSG00000173868	ENSG00000266412	ENSG00000121691	ENSG00000112874	ENSG00000116171	ENSG00000151725	ENSG00000109099	ENSG00000197498	ENSG00000104691	ENSG00000270189	ENSG00000167460
ENSG00000179943	ENSG00000157600	ENSG00000139508	ENSG00000131591	ENSG00000111671	ENSG00000173702	ENSG00000105700	ENSG00000167779	ENSG00000101017	ENSG00000108846	ENSG00000101384	ENSG00000105854	ENSG00000147854	ENSG00000165929	ENSG00000115594	ENSG00000172888	ENSG00000137393	ENSG00000170381	ENSG00000164574	ENSG00000010539
ENSG00000205517	ENSG00000160746	ENSG00000131043	ENSG00000160785	ENSG00000103066	ENSG00000118137	ENSG00000135924	ENSG00000128218	ENSG00000186081	ENSG00000167632	ENSG00000100934	ENSG00000204623	ENSG00000169247	ENSG00000179010	ENSG00000096654	ENSG00000175376	ENSG00000102471	ENSG00000204681	ENSG00000113389	ENSG00000188549
ENSG00000198746	ENSG00000129696	ENSG00000120437	ENSG00000135063	ENSG00000175602	ENSG00000160752	ENSG00000111667	ENSG00000164010	ENSG00000172731	ENSG00000133424	ENSG00000120833	ENSG00000171604	ENSG00000230183	ENSG00000105887	ENSG00000163166	ENSG00000250182	ENSG00000151470	ENSG00000137804	ENSG00000124207	ENSG00000163840
ENSG00000083812	ENSG00000100221	ENSG00000127452	ENSG00000198728	ENSG00000105429	ENSG00000129925	ENSG00000177697	ENSG00000105700	ENSG00000258920	ENSG00000188229	ENSG00000131174	ENSG00000146918	ENSG00000213760	ENSG00000264717	ENSG00000123473	ENSG00000243667	ENSG00000164543	ENSG00000196141	ENSG00000168906	ENSG00000196914
ENSG00000189077	ENSG00000156639	ENSG00000137221	ENSG00000176387	ENSG00000164081	ENSG00000104419	ENSG00000044090	ENSG00000110042	ENSG00000128965	ENSG00000179611	ENSG00000198130	ENSG00000146425	ENSG00000251634	ENSG00000091527	ENSG00000134996	ENSG00000254595	ENSG00000101639	ENSG00000131797	ENSG00000279457	ENSG00000012048
ENSG00000189343	ENSG00000198576	ENSG00000127418	ENSG00000037637	ENSG00000109089	ENSG00000281894	ENSG00000262468	ENSG00000135924	ENSG00000125520	ENSG00000166169	ENSG00000152689	ENSG00000169851	ENSG00000237188	ENSG00000115339	ENSG00000135968	ENSG00000135976	ENSG00000102753	ENSG00000104205	ENSG00000126653	ENSG00000164815
ENSG00000182154	ENSG00000130522	ENSG00000221926	ENSG00000167487	ENSG00000063244	ENSG00000278558	ENSG00000103249	ENSG00000111667	ENSG00000166272	ENSG00000166106	ENSG00000249395	ENSG00000111605	ENSG00000131781	ENSG00000176454	ENSG00000114904	ENSG00000118518	ENSG00000087448	ENSG00000198015	ENSG00000138660	ENSG00000168275
ENSG00000067560	ENSG00000176182	ENSG00000130204	ENSG00000142453	ENSG00000106853	ENSG00000130305	ENSG00000278259	ENSG00000177697	ENSG00000204525	ENSG00000239282	ENSG00000067048	ENSG00000263335	ENSG00000159387	ENSG00000120256	ENSG00000234741	ENSG00000154310	ENSG00000119705	ENSG00000006634	ENSG00000083097	ENSG00000140367
ENSG00000103111	ENSG00000121905	ENSG00000101144	ENSG00000161013	ENSG00000104140	ENSG00000054967	ENSG00000112514	ENSG00000163362	ENSG00000188352	ENSG00000127415	ENSG00000178691	ENSG00000205740	ENSG00000179387	ENSG00000119737	ENSG00000104133	ENSG00000273451	ENSG00000143479	ENSG00000145332	ENSG00000177485	ENSG00000134758
ENSG00000171992	ENSG00000188186	ENSG00000137193	ENSG00000214113	ENSG00000175182	ENSG00000166794	ENSG00000105339	ENSG00000044090	ENSG00000155034	ENSG00000127399	ENSG00000158402	ENSG00000174780	ENSG00000122417	ENSG00000135678	ENSG00000168944	ENSG00000183955	ENSG00000198420	ENSG00000182141	ENSG00000173588	ENSG00000265241
ENSG00000184922	ENSG00000240342	ENSG00000087088	ENSG00000148297	ENSG00000132376	ENSG00000277594	ENSG00000138092	ENSG00000103249	ENSG00000184227	ENSG00000167685	ENSG00000154065	ENSG00000197841	ENSG00000054598	ENSG00000150760	ENSG00000203872	ENSG00000213347	ENSG00000113328	ENSG00000155304	ENSG00000175198	ENSG00000038945
ENSG00000072163	ENSG00000165802	ENSG00000103932	ENSG00000132613	ENSG00000135519	ENSG00000165637	ENSG00000142186	ENSG00000112514	ENSG00000078900	ENSG00000073060	ENSG00000238105	ENSG00000173918	ENSG00000166510	ENSG00000234545	ENSG00000181192	ENSG00000256223	ENSG00000198924	ENSG00000179454	ENSG00000196507	ENSG00000168813
ENSG00000254639	ENSG00000179943	ENSG00000186222	ENSG00000110400	ENSG00000255737	ENSG00000250508	ENSG00000124102	ENSG00000055070	ENSG00000174567	ENSG00000188026	ENSG00000155906	ENSG00000156398	ENSG00000129028	ENSG00000233006	ENSG00000196417	ENSG00000249936	ENSG00000131023	ENSG00000150347	ENSG00000068489	ENSG00000158079
ENSG00000184669	ENSG00000179361	ENSG00000179603	ENSG00000180992	ENSG00000068654	ENSG00000124226	ENSG00000112033	ENSG00000142186	ENSG00000141510	ENSG00000111737	ENSG00000095139	ENSG00000235363	ENSG00000234742	ENSG00000108055	ENSG00000014123	ENSG00000196943	ENSG00000144597	ENSG00000138738	ENSG00000159450	ENSG00000184517
ENSG00000163064	ENSG00000159166	ENSG00000156515	ENSG00000164535	ENSG00000105323	ENSG00000182162	ENSG00000105556	ENSG00000112033	ENSG00000224596	ENSG00000169564	ENSG00000122033	ENSG00000105926	ENSG00000245571	ENSG00000143493	ENSG00000092020	ENSG00000147133	ENSG00000170677	ENSG00000083123	ENSG00000121957	ENSG00000170017
ENSG00000167543	ENSG00000095951	ENSG00000125753	ENSG00000171084	ENSG00000198858	ENSG00000129116	ENSG00000175274	ENSG00000232070	ENSG00000107960	ENSG00000176909	ENSG00000164758	ENSG00000114302	ENSG00000121749	ENSG00000204271	ENSG00000013375	ENSG00000240429	ENSG00000154265	ENSG00000109063	ENSG00000204060	ENSG00000100811
ENSG00000131591	ENSG00000019505	ENSG00000140263	ENSG00000160209	ENSG00000099956	ENSG00000076928	ENSG00000165868	ENSG00000085465	ENSG00000164620	ENSG00000156983	ENSG00000233859	ENSG00000066279	ENSG00000232934	ENSG00000152061	ENSG00000137996	ENSG00000230844	ENSG00000198718	ENSG00000145349	ENSG00000227191	ENSG00000117133
ENSG00000160785	ENSG00000124216	ENSG00000033627	ENSG00000233922	ENSG00000137267	ENSG00000117984	ENSG00000116096	ENSG00000105556	ENSG00000109099	ENSG00000214046	ENSG00000136108	ENSG00000151151	ENSG00000085224	ENSG00000177613	ENSG00000197603	ENSG00000136936	ENSG00000185875	ENSG00000096746	ENSG00000165416	ENSG00000237484
ENSG00000176387	ENSG00000198746	ENSG00000100151	ENSG00000132661	ENSG00000166987	ENSG00000005238	ENSG00000104892	ENSG00000116096	ENSG00000204592	ENSG00000100628	ENSG00000159593	ENSG00000198879	ENSG00000152620	ENSG00000076043	ENSG00000132541	ENSG00000171295	ENSG00000196932	ENSG00000236058	ENSG00000146067	ENSG00000171940
ENSG00000167487	ENSG00000181027	ENSG00000103381	ENSG00000173153	ENSG00000130811	ENSG00000261713	ENSG00000135778	ENSG00000135778	ENSG00000172061	ENSG00000100395	ENSG00000119812	ENSG00000117697	ENSG00000277782	ENSG00000117620	ENSG00000120693	ENSG00000120802	ENSG00000146151	ENSG00000166855	ENSG00000196850	ENSG00000151702
ENSG00000142453	ENSG00000127774	ENSG00000254682	ENSG00000120725	ENSG00000203879	ENSG00000185627	ENSG00000105419	ENSG00000186184	ENSG00000198890	ENSG00000172053	ENSG00000162980	ENSG00000155016	ENSG00000133142	ENSG00000152455	ENSG00000126231	ENSG00000172167	ENSG00000109929	ENSG00000251136	ENSG00000231419	ENSG00000138448
ENSG00000099849	ENSG00000083812	ENSG00000180834	ENSG00000033011	ENSG00000183971	ENSG00000167772	ENSG00000147813	ENSG00000105419	ENSG00000079739	ENSG00000163132	ENSG00000078237	ENSG00000196628	ENSG00000184500	ENSG00000123843	ENSG00000271533	ENSG00000144736	ENSG00000122958	ENSG00000230224	ENSG00000198814	ENSG00000077063
ENSG00000161013	ENSG00000272933	ENSG00000127580	ENSG00000136848	ENSG00000171443	ENSG00000196998	ENSG00000221983	ENSG00000147813	ENSG00000120875	ENSG00000196154	ENSG00000240970	ENSG00000138286	ENSG00000271936	ENSG00000176208	ENSG00000101115	ENSG00000234975	ENSG00000115183	ENSG00000121350	ENSG00000120675	ENSG00000099250
ENSG00000132613	ENSG00000189077	ENSG00000173821	ENSG00000165006	ENSG00000235072	ENSG00000166913	ENSG00000130475	ENSG00000069535	ENSG00000154310	ENSG00000097021	ENSG00000149636	ENSG00000228393	ENSG00000113448	ENSG00000145779	ENSG00000197608	ENSG00000040633	ENSG00000213513	ENSG00000116171	ENSG00000185480	ENSG00000147669
ENSG00000149476	ENSG00000189343	ENSG00000245954	ENSG00000167779	ENSG00000141971	ENSG00000134107	ENSG00000110375	ENSG00000221983	ENSG00000185033	ENSG00000102287	ENSG00000138175	ENSG00000043591	ENSG00000105808	ENSG00000056097	ENSG00000092531	ENSG00000167978	ENSG00000183648	ENSG00000225507	ENSG00000111670	ENSG00000104671
ENSG00000110400	ENSG00000182154	ENSG00000068394	ENSG00000105700	ENSG00000188389	ENSG00000128335	ENSG00000109390	ENSG00000108679	ENSG00000243554	ENSG00000167393	ENSG00000169045	ENSG00000259943	ENSG00000198298	ENSG00000115306	ENSG00000156735	ENSG00000142528	ENSG00000150722	ENSG00000136874	ENSG00000079215	ENSG00000110756
ENSG00000180992	ENSG00000067560	ENSG00000136280	ENSG00000135924	ENSG00000281309	ENSG00000280962	ENSG00000143450	ENSG00000130475	ENSG00000250033	ENSG00000006047	ENSG00000119203	ENSG00000214391	ENSG00000163009	ENSG00000120805	ENSG00000162929	ENSG00000236682	ENSG00000116741	ENSG00000087299	ENSG00000102189	ENSG00000165501
ENSG00000164535	ENSG00000239306	ENSG00000130762	ENSG00000111667	ENSG00000183569	ENSG00000167658	ENSG00000161031	ENSG00000163902	ENSG00000226608	ENSG00000132819	ENSG00000171564	ENSG00000236345	ENSG00000163743	ENSG00000038210	ENSG00000105856	ENSG00000274818	ENSG00000067955	ENSG00000264717	ENSG00000133808	ENSG00000127311
ENSG00000171084	ENSG00000103111	ENSG00000141933	ENSG00000177697	ENSG00000173898	ENSG00000073169	ENSG00000131459	ENSG00000131459	ENSG00000182108	ENSG00000197568	ENSG00000182010	ENSG00000270344	ENSG00000162496	ENSG00000198843	ENSG00000081320	ENSG00000259768	ENSG00000263786	ENSG00000196873	ENSG00000114248	ENSG00000171202
ENSG00000160209	ENSG00000184922	ENSG00000182934	ENSG00000044090	ENSG00000166133	ENSG00000100075	ENSG00000196218	ENSG00000108641	ENSG00000081760	ENSG00000106263	ENSG00000143633	ENSG00000183943	ENSG00000156531	ENSG00000182504	ENSG00000170962	ENSG00000081386	ENSG00000179869	ENSG00000227502	ENSG00000228794	ENSG00000114520
ENSG00000183873	ENSG00000072163	ENSG00000142657	ENSG00000262468	ENSG00000124587	ENSG00000172081	ENSG00000108641	ENSG00000182208	ENSG00000204227	ENSG00000072195	ENSG00000203760	ENSG00000170144	ENSG00000265415	ENSG00000146433	ENSG00000167220	ENSG00000198585	ENSG00000247400	ENSG00000091527	ENSG00000152795	ENSG00000188848
ENSG00000132661	ENSG00000184669	ENSG00000175137	ENSG00000103249	ENSG00000167700	ENSG00000160746	ENSG00000182208	ENSG00000204228	ENSG00000204498	ENSG00000132591	ENSG00000171522	ENSG00000107104	ENSG00000175183	ENSG00000113273	ENSG00000186300	ENSG00000187097	ENSG00000172403	ENSG00000187607	ENSG00000157181	ENSG00000132405
ENSG00000173153	ENSG00000167543	ENSG00000196230	ENSG00000267751	ENSG00000178149	ENSG00000161904	ENSG00000204228	ENSG00000100055	ENSG00000134463	ENSG00000055163	ENSG00000189308	ENSG00000137500	ENSG00000198189	ENSG00000111276	ENSG00000121022	ENSG00000089048	ENSG00000154124	ENSG00000119737	ENSG00000172382	ENSG00000182400
ENSG00000120725	ENSG00000131591	ENSG00000204560	ENSG00000112514	ENSG00000116698	ENSG00000121691	ENSG00000135482	ENSG00000135482	ENSG00000244675	ENSG00000177239	ENSG00000186298	ENSG00000185946	ENSG00000281091	ENSG00000185238	ENSG00000134697	ENSG00000123836	ENSG00000108256	ENSG00000150760	ENSG00000273893	ENSG00000166224
ENSG00000033011	ENSG00000073737	ENSG00000106351	ENSG00000055070	ENSG00000186792	ENSG00000281614	ENSG00000151348	ENSG00000151348	ENSG00000168487	ENSG00000242516	ENSG00000137947	ENSG00000140395	ENSG00000035687	ENSG00000124177	ENSG00000198833	ENSG00000213057	ENSG00000168078	ENSG00000234545	ENSG00000157578	ENSG00000175928
ENSG00000136848	ENSG00000189221	ENSG00000126767	ENSG00000138092	ENSG00000100138	ENSG00000100241	ENSG00000128191	ENSG00000128191	ENSG00000130066	ENSG00000053372	ENSG00000143384	ENSG00000085719	ENSG00000197044	ENSG00000171150	ENSG00000118518	ENSG00000113240	ENSG00000197223	ENSG00000108055	ENSG00000006576	ENSG00000102038
ENSG00000168958	ENSG00000160785	ENSG00000100220	ENSG00000142186	ENSG00000110958	ENSG00000170088	ENSG00000227218	ENSG00000227218	ENSG00000188636	ENSG00000134684	ENSG00000134198	ENSG00000232445	ENSG00000164647	ENSG00000106688	ENSG00000146530	ENSG00000123374	ENSG00000166734	ENSG00000104412	ENSG00000142606	ENSG00000129116
ENSG00000169297	ENSG00000198728	ENSG00000235823	ENSG00000124102	ENSG00000101365	ENSG00000130522	ENSG00000144028	ENSG00000144028	ENSG00000066629	ENSG00000260806	ENSG00000226674	ENSG00000272686	ENSG00000272341	ENSG00000095261	ENSG00000213347	ENSG00000134982	ENSG00000183340	ENSG00000152061	ENSG00000170860	ENSG00000183814
ENSG00000167779	ENSG00000176387	ENSG00000135604	ENSG00000112033	ENSG00000167695	ENSG00000198598	ENSG00000198324	ENSG00000198324	ENSG00000110871	ENSG00000099364	ENSG00000116473	ENSG00000235859	ENSG00000231074	ENSG00000131269	ENSG00000256223	ENSG00000265787	ENSG00000163281	ENSG00000279495	ENSG00000050344	ENSG00000180263
ENSG00000128218	ENSG00000037637	ENSG00000183963	ENSG00000105556	ENSG00000124201	ENSG00000215021	ENSG00000177685	ENSG00000177685	ENSG00000234975	ENSG00000132323	ENSG00000125398	ENSG00000188732	ENSG00000164342	ENSG00000115504	ENSG00000119900	ENSG00000188092	ENSG00000114107	ENSG00000124786	ENSG00000096060	ENSG00000127993
ENSG00000137474	ENSG00000167487	ENSG00000159352	ENSG00000175274	ENSG00000136205	ENSG00000100100	ENSG00000131653	ENSG00000131653	ENSG00000105640	ENSG00000183020	ENSG00000110768	ENSG00000168303	ENSG00000151612	ENSG00000136603	ENSG00000144744	ENSG00000198252	ENSG00000150787	ENSG00000117620	ENSG00000138376	ENSG00000159445
ENSG00000110042	ENSG00000142453	ENSG00000127463	ENSG00000116096	ENSG00000204469	ENSG00000117308	ENSG00000158850	ENSG00000278185	ENSG00000114850	ENSG00000161980	ENSG00000066027	ENSG00000124279	ENSG00000155850	ENSG00000117174	ENSG00000143942	ENSG00000268403	ENSG00000174891	ENSG00000152455	ENSG00000115368	ENSG00000136824
ENSG00000105700	ENSG00000099849	ENSG00000125971	ENSG00000169991	ENSG00000116701	ENSG00000165802	ENSG00000143543	ENSG00000242574	ENSG00000061938	ENSG00000188747	ENSG00000107020	ENSG00000167183	ENSG00000183856	ENSG00000230797	ENSG00000172340	ENSG00000229358	ENSG00000105939	ENSG00000246273	ENSG00000144445	ENSG00000165506
ENSG00000111667	ENSG00000161082	ENSG00000004399	ENSG00000104892	ENSG00000051523	ENSG00000103266	ENSG00000141655	ENSG00000230082	ENSG00000154040	ENSG00000141526	ENSG00000100532	ENSG00000114120	ENSG00000231466	ENSG00000171848	ENSG00000240429	ENSG00000255642	ENSG00000250305	ENSG00000176208	ENSG00000229891	ENSG00000165476
ENSG00000177697	ENSG00000161013	ENSG00000177030	ENSG00000135778	ENSG00000131188	ENSG00000249471	ENSG00000010626	ENSG00000153714	ENSG00000106123	ENSG00000170619	ENSG00000173418	ENSG00000164010	ENSG00000173905	ENSG00000165102	ENSG00000172167	ENSG00000249031	ENSG00000104067	ENSG00000164169	ENSG00000023228	ENSG00000164603
ENSG00000044090	ENSG00000132613	ENSG00000204386	ENSG00000186184	ENSG00000244921	ENSG00000204351	ENSG00000107140	ENSG00000010626	ENSG00000123453	ENSG00000185614	ENSG00000094804	ENSG00000158301	ENSG00000229267	ENSG00000072274	ENSG00000110871	ENSG00000173681	ENSG00000137871	ENSG00000175497	ENSG00000087470	ENSG00000095002
ENSG00000262468	ENSG00000149476	ENSG00000196139	ENSG00000105419	ENSG00000182902	ENSG00000115590	ENSG00000197483	ENSG00000272084	ENSG00000061656	ENSG00000160752	ENSG00000137809	ENSG00000132952	ENSG00000253540	ENSG00000155324	ENSG00000124783	ENSG00000205436	ENSG00000111877	ENSG00000070269	ENSG00000242950	ENSG00000147533
ENSG00000103249	ENSG00000110400	ENSG00000172977	ENSG00000147813	ENSG00000010165	ENSG00000079805	ENSG00000140470	ENSG00000107140	ENSG00000259768	ENSG00000101298	ENSG00000171103	ENSG00000104691	ENSG00000231607	ENSG00000185513	ENSG00000114942	ENSG00000113494	ENSG00000181744	ENSG00000145779	ENSG00000155368	ENSG00000171791
ENSG00000267751	ENSG00000180992	ENSG00000136877	ENSG00000221983	ENSG00000084774	ENSG00000115211	ENSG00000160803	ENSG00000197483	ENSG00000167291	ENSG00000250584	ENSG00000165660	ENSG00000219481	ENSG00000198000	ENSG00000133401	ENSG00000140006	ENSG00000166813	ENSG00000129235	ENSG00000056097	ENSG00000085433	ENSG00000170540
ENSG00000112514	ENSG00000164535	ENSG00000131848	ENSG00000130475	ENSG00000114853	ENSG00000133872	ENSG00000105379	ENSG00000140470	ENSG00000175567	ENSG00000104419	ENSG00000178338	ENSG00000137804	ENSG00000135338	ENSG00000147526	ENSG00000109475	ENSG00000213654	ENSG00000115128	ENSG00000120805	ENSG00000174501	ENSG00000121691
ENSG00000162804	ENSG00000115616	ENSG00000074842	ENSG00000143450	ENSG00000084628	ENSG00000197142	ENSG00000232456	ENSG00000160803	ENSG00000182986	ENSG00000151632	ENSG00000165733	ENSG00000196141	ENSG00000169129	ENSG00000141279	ENSG00000204856	ENSG00000188611	ENSG00000008294	ENSG00000038210	ENSG00000112110	ENSG00000107929
ENSG00000101335	ENSG00000232352	ENSG00000148396	ENSG00000174748	ENSG00000085831	ENSG00000197965	ENSG00000073111	ENSG00000105379	ENSG00000126091	ENSG00000278558	ENSG00000213881	ENSG00000104205	ENSG00000069974	ENSG00000280798	ENSG00000253426	ENSG00000223705	ENSG00000198625	ENSG00000198843	ENSG00000113300	ENSG00000105854
ENSG00000142186	ENSG00000132661	ENSG00000101161	ENSG00000131459	ENSG00000185909	ENSG00000189077	ENSG00000054611	ENSG00000137819	ENSG00000198034	ENSG00000223361	ENSG00000197601	ENSG00000165868	ENSG00000138669	ENSG00000136205	ENSG00000189050	ENSG00000134548	ENSG00000106299	ENSG00000182504	ENSG00000150054	ENSG00000155330
ENSG00000272767	ENSG00000173153	ENSG00000206147	ENSG00000108641	ENSG00000129219	ENSG00000105355	ENSG00000169957	ENSG00000054611	ENSG00000125850	ENSG00000131368	ENSG00000139291	ENSG00000198015	ENSG00000271550	ENSG00000118515	ENSG00000081386	ENSG00000142731	ENSG00000134970	ENSG00000146433	ENSG00000153147	ENSG00000184983
ENSG00000112033	ENSG00000120725	ENSG00000089737	ENSG00000182208	ENSG00000179950	ENSG00000140931	ENSG00000101444	ENSG00000169957	ENSG00000119535	ENSG00000013573	ENSG00000157450	ENSG00000006634	ENSG00000170500	ENSG00000175471	ENSG00000198001	ENSG00000280213	ENSG00000100523	ENSG00000239883	ENSG00000180329	ENSG00000146918
ENSG00000085465	ENSG00000033011	ENSG00000145623	ENSG00000204228	ENSG00000166716	ENSG00000125848	ENSG00000234825	ENSG00000101444	ENSG00000105929	ENSG00000198938	ENSG00000082512	ENSG00000174125	ENSG00000139354	ENSG00000145604	ENSG00000071189	ENSG00000271119	ENSG00000162775	ENSG00000185238	ENSG00000106080	ENSG00000146425
ENSG00000105556	ENSG00000136848	ENSG00000111057	ENSG00000135482	ENSG00000270504	ENSG00000176531	ENSG00000127824	ENSG00000127824	ENSG00000146904	ENSG00000095397	ENSG00000121579	ENSG00000232346	ENSG00000149346	ENSG00000197557	ENSG00000168152	ENSG00000125888	ENSG00000141384	ENSG00000145780	ENSG00000126698	ENSG00000196526
ENSG00000175274	ENSG00000165006	ENSG00000085998	ENSG00000151348	ENSG00000087077	ENSG00000280495	ENSG00000182687	ENSG00000175727	ENSG00000143612	ENSG00000188322	ENSG00000256745	ENSG00000182141	ENSG00000260766	ENSG00000167081	ENSG00000089048	ENSG00000197976	ENSG00000127928	ENSG00000171150	ENSG00000130600	ENSG00000111605
ENSG00000104892	ENSG00000167779	ENSG00000163444	ENSG00000128191	ENSG00000206053	ENSG00000130829	ENSG00000132801	ENSG00000132801	ENSG00000131788	ENSG00000224114	ENSG00000198796	ENSG00000211454	ENSG00000110315	ENSG00000156869	ENSG00000109381	ENSG00000132326	ENSG00000076554	ENSG00000281903	ENSG00000255302	ENSG00000174780
ENSG00000135778	ENSG00000128218	ENSG00000136319	ENSG00000198324	ENSG00000113068	ENSG00000187535	ENSG00000067601	ENSG00000168090	ENSG00000117592	ENSG00000163703	ENSG00000188985	ENSG00000198478	ENSG00000227268	ENSG00000143401	ENSG00000123836	ENSG00000203326	ENSG00000111371	ENSG00000115504	ENSG00000092108	ENSG00000197841
ENSG00000186184	ENSG00000137474	ENSG00000100804	ENSG00000177685	ENSG00000125648	ENSG00000105220	ENSG00000064270	ENSG00000140859	ENSG00000184208	ENSG00000124226	ENSG00000109854	ENSG00000142661	ENSG00000187240	ENSG00000092820	ENSG00000129636	ENSG00000117010	ENSG00000117054	ENSG00000099901	ENSG00000215440	ENSG00000235363
ENSG00000105419	ENSG00000110042	ENSG00000158104	ENSG00000131653	ENSG00000125841	ENSG00000079393	ENSG00000168090	ENSG00000146066	ENSG00000270168	ENSG00000120963	ENSG00000135070	ENSG00000143164	ENSG00000268510	ENSG00000120658	ENSG00000113240	ENSG00000168301	ENSG00000156313	ENSG00000136603	ENSG00000088205	ENSG00000105926
ENSG00000147813	ENSG00000105700	ENSG00000204650	ENSG00000125447	ENSG00000125798	ENSG00000101850	ENSG00000140859	ENSG00000111671	ENSG00000172270	ENSG00000139197	ENSG00000137055	ENSG00000118564	ENSG00000183287	ENSG00000073803	ENSG00000245910	ENSG00000111203	ENSG00000205531	ENSG00000117174	ENSG00000065328	ENSG00000095951
ENSG00000221983	ENSG00000135924	ENSG00000100319	ENSG00000158850	ENSG00000109917	ENSG00000135643	ENSG00000146066	ENSG00000139636	ENSG00000101150	ENSG00000076928	ENSG00000100209	ENSG00000083123	ENSG00000147041	ENSG00000070061	ENSG00000174827	ENSG00000279088	ENSG00000151725	ENSG00000171848	ENSG00000111581	ENSG00000114302
ENSG00000108679	ENSG00000111667	ENSG00000108829	ENSG00000143543	ENSG00000164587	ENSG00000088899	ENSG00000139636	ENSG00000146535	ENSG00000173614	ENSG00000103496	ENSG00000224127	ENSG00000127324	ENSG00000163297	ENSG00000188343	ENSG00000221886	ENSG00000229132	ENSG00000096654	ENSG00000170264	ENSG00000182670	ENSG00000066279
ENSG00000130475	ENSG00000177697	ENSG00000159377	ENSG00000230082	ENSG00000187778	ENSG00000198832	ENSG00000141295	ENSG00000141295	ENSG00000182621	ENSG00000171621	ENSG00000138778	ENSG00000245648	ENSG00000105750	ENSG00000163026	ENSG00000134982	ENSG00000125871	ENSG00000123473	ENSG00000093009	ENSG00000136051	ENSG00000151151
ENSG00000110375	ENSG00000163362	ENSG00000115657	ENSG00000153714	ENSG00000160211	ENSG00000142453	ENSG00000103066	ENSG00000103066	ENSG00000071051	ENSG00000079432	ENSG00000197498	ENSG00000145349	ENSG00000124207	ENSG00000156414	ENSG00000188092	ENSG00000229994	ENSG00000122566	ENSG00000147526	ENSG00000079785	ENSG00000062725
ENSG00000143450	ENSG00000044090	ENSG00000147471	ENSG00000010626	ENSG00000215305	ENSG00000099849	ENSG00000175602	ENSG00000175602	ENSG00000198520	ENSG00000185627	ENSG00000173068	ENSG00000236058	ENSG00000161996	ENSG00000093144	ENSG00000198252	ENSG00000196388	ENSG00000111300	ENSG00000144827	ENSG00000181061	ENSG00000172000
ENSG00000131459	ENSG00000262468	ENSG00000248099	ENSG00000120306	ENSG00000114805	ENSG00000272765	ENSG00000116852	ENSG00000111653	ENSG00000146416	ENSG00000099814	ENSG00000261652	ENSG00000145287	ENSG00000257698	ENSG00000144840	ENSG00000119535	ENSG00000228623	ENSG00000114904	ENSG00000175471	ENSG00000158417	ENSG00000196632
ENSG00000196218	ENSG00000103249	ENSG00000255650	ENSG00000107140	ENSG00000277969	ENSG00000161082	ENSG00000105429	ENSG00000244005	ENSG00000113916	ENSG00000167657	ENSG00000257167	ENSG00000251136	ENSG00000138660	ENSG00000106537	ENSG00000100592	ENSG00000112983	ENSG00000091436	ENSG00000242951	ENSG00000117650	ENSG00000117697
ENSG00000108641	ENSG00000112514	ENSG00000184009	ENSG00000197483	ENSG00000090013	ENSG00000161013	ENSG00000120509	ENSG00000116852	ENSG00000166313	ENSG00000234965	ENSG00000260418	ENSG00000116171	ENSG00000232434	ENSG00000147601	ENSG00000101911	ENSG00000148516	ENSG00000168944	ENSG00000115760	ENSG00000168538	ENSG00000065809
ENSG00000182208	ENSG00000055070	ENSG00000050820	ENSG00000160803	ENSG00000167173	ENSG00000149476	ENSG00000164081	ENSG00000059691	ENSG00000105612	ENSG00000084693	ENSG00000250995	ENSG00000244538	ENSG00000083097	ENSG00000162520	ENSG00000188321	ENSG00000169246	ENSG00000180479	ENSG00000188452	ENSG00000161813	ENSG00000143727
ENSG00000204228	ENSG00000105339	ENSG00000185338	ENSG00000105379	ENSG00000145911	ENSG00000172780	ENSG00000140519	ENSG00000105429	ENSG00000132623	ENSG00000154134	ENSG00000151470	ENSG00000087299	ENSG00000268357	ENSG00000266412	ENSG00000173681	ENSG00000279569	ENSG00000166432	ENSG00000143190	ENSG00000136143	ENSG00000138286
ENSG00000135482	ENSG00000101335	ENSG00000167671	ENSG00000232456	ENSG00000168066	ENSG00000171084	ENSG00000138162	ENSG00000120509	ENSG00000165215	ENSG00000071894	ENSG00000164543	ENSG00000227502	ENSG00000173588	ENSG00000100934	ENSG00000164749	ENSG00000145908	ENSG00000196417	ENSG00000225345	ENSG00000145860	ENSG00000259943
ENSG00000151348	ENSG00000138092	ENSG00000011105	ENSG00000073111	ENSG00000072954	ENSG00000160209	ENSG00000063244	ENSG00000244219	ENSG00000213380	ENSG00000100075	ENSG00000101639	ENSG00000172159	ENSG00000079150	ENSG00000131174	ENSG00000205436	ENSG00000270069	ENSG00000014123	ENSG00000196081	ENSG00000036672	ENSG00000185591
ENSG00000130054	ENSG00000142186	ENSG00000179715	ENSG00000054611	ENSG00000175262	ENSG00000173153	ENSG00000106853	ENSG00000164081	ENSG00000198690	ENSG00000160746	ENSG00000264230	ENSG00000120256	ENSG00000118412	ENSG00000198130	ENSG00000113494	ENSG00000107890	ENSG00000013375	ENSG00000145604	ENSG00000152404	ENSG00000162885
ENSG00000227218	ENSG00000253313	ENSG00000165782	ENSG00000169957	ENSG00000169710	ENSG00000235859	ENSG00000104140	ENSG00000155876	ENSG00000135404	ENSG00000110442	ENSG00000102753	ENSG00000150760	ENSG00000266401	ENSG00000076770	ENSG00000126858	ENSG00000126787	ENSG00000132436	ENSG00000228409	ENSG00000101333	ENSG00000143702
ENSG00000185567	ENSG00000272767	ENSG00000105248	ENSG00000101444	ENSG00000136068	ENSG00000033011	ENSG00000132376	ENSG00000109089	ENSG00000142319	ENSG00000156639	ENSG00000121774	ENSG00000234545	ENSG00000170509	ENSG00000174628	ENSG00000135297	ENSG00000187391	ENSG00000123728	ENSG00000167081	ENSG00000180914	ENSG00000170144
ENSG00000198324	ENSG00000124102	ENSG00000118369	ENSG00000127824	ENSG00000218175	ENSG00000120725	ENSG00000178922	ENSG00000273117	ENSG00000074370	ENSG00000198576	ENSG00000214826	ENSG00000231439	ENSG00000213424	ENSG00000178691	ENSG00000111450	ENSG00000260924	ENSG00000177150	ENSG00000143401	ENSG00000151849	ENSG00000107104
ENSG00000277105	ENSG00000112033	ENSG00000182791	ENSG00000182687	ENSG00000205476	ENSG00000168303	ENSG00000105323	ENSG00000063244	ENSG00000182774	ENSG00000269881	ENSG00000119705	ENSG00000215817	ENSG00000131914	ENSG00000238105	ENSG00000144724	ENSG00000280987	ENSG00000137996	ENSG00000188343	ENSG00000280123	ENSG00000227345
ENSG00000177685	ENSG00000232070	ENSG00000130772	ENSG00000151743	ENSG00000258768	ENSG00000115756	ENSG00000198858	ENSG00000106853	ENSG00000021762	ENSG00000226853	ENSG00000131941	ENSG00000234825	ENSG00000112200	ENSG00000137693	ENSG00000266302	ENSG00000188895	ENSG00000197603	ENSG00000240344	ENSG00000164190	ENSG00000137500
ENSG00000131653	ENSG00000105556	ENSG00000204178	ENSG00000175727	ENSG00000105341	ENSG00000105700	ENSG00000099956	ENSG00000104140	ENSG00000181035	ENSG00000130522	ENSG00000113328	ENSG00000143493	ENSG00000198919	ENSG00000162688	ENSG00000142731	ENSG00000275395	ENSG00000132541	ENSG00000164946	ENSG00000163584	ENSG00000100625
ENSG00000158850	ENSG00000175274	ENSG00000197746	ENSG00000132801	ENSG00000135596	ENSG00000111667	ENSG00000137267	ENSG00000175182	ENSG00000073536	ENSG00000176182	ENSG00000198924	ENSG00000204271	ENSG00000068489	ENSG00000095139	ENSG00000182621	ENSG00000111196	ENSG00000118965	ENSG00000093144	ENSG00000197959	ENSG00000185946
ENSG00000143543	ENSG00000169991	ENSG00000143816	ENSG00000177335	ENSG00000104852	ENSG00000177697	ENSG00000166987	ENSG00000132376	ENSG00000105559	ENSG00000188186	ENSG00000144057	ENSG00000227885	ENSG00000183666	ENSG00000182405	ENSG00000254874	ENSG00000152242	ENSG00000101115	ENSG00000144840	ENSG00000182841	ENSG00000140395
ENSG00000230082	ENSG00000104892	ENSG00000107485	ENSG00000177984	ENSG00000230251	ENSG00000068308	ENSG00000130811	ENSG00000135519	ENSG00000135686	ENSG00000240342	ENSG00000214455	ENSG00000177335	ENSG00000159450	ENSG00000196950	ENSG00000146416	ENSG00000243829	ENSG00000137574	ENSG00000106537	ENSG00000153234	ENSG00000115616
ENSG00000010626	ENSG00000105419	ENSG00000163545	ENSG00000168090	ENSG00000179965	ENSG00000163754	ENSG00000203879	ENSG00000255737	ENSG00000068323	ENSG00000173918	ENSG00000116711	ENSG00000152061	ENSG00000121957	ENSG00000136108	ENSG00000196636	ENSG00000203761	ENSG00000180776	ENSG00000272579	ENSG00000229944	ENSG00000085719
ENSG00000107140	ENSG00000147813	ENSG00000167703	ENSG00000125386	ENSG00000147889	ENSG00000171222	ENSG00000186648	ENSG00000178922	ENSG00000137802	ENSG00000165802	ENSG00000148688	ENSG00000197580	ENSG00000064651	ENSG00000159593	ENSG00000066651	ENSG00000124370	ENSG00000156735	ENSG00000147601	ENSG00000006062	ENSG00000154813
ENSG00000197483	ENSG00000221983	ENSG00000184254	ENSG00000140859	ENSG00000183011	ENSG00000105373	ENSG00000171443	ENSG00000068654	ENSG00000111203	ENSG00000179943	ENSG00000180667	ENSG00000177613	ENSG00000120675	ENSG00000145041	ENSG00000004897	ENSG00000145384	ENSG00000109756	ENSG00000269959	ENSG00000137992	ENSG00000139173
ENSG00000160803	ENSG00000108679	ENSG00000197324	ENSG00000146066	ENSG00000173020	ENSG00000229167	ENSG00000141971	ENSG00000198909	ENSG00000023892	ENSG00000226179	ENSG00000150722	ENSG00000076043	ENSG00000185480	ENSG00000119812	ENSG00000141425	ENSG00000099785	ENSG00000172888	ENSG00000254300	ENSG00000083799	ENSG00000133101
ENSG00000105379	ENSG00000130475	ENSG00000169223	ENSG00000111671	ENSG00000147123	ENSG00000132394	ENSG00000128311	ENSG00000261534	ENSG00000027869	ENSG00000205517	ENSG00000116741	ENSG00000124786	ENSG00000111670	ENSG00000143797	ENSG00000147592	ENSG00000135373	ENSG00000081320	ENSG00000277778	ENSG00000280120	ENSG00000104723
ENSG00000232456	ENSG00000110375	ENSG00000161204	ENSG00000139636	ENSG00000158156	ENSG00000133818	ENSG00000102312	ENSG00000198858	ENSG00000225548	ENSG00000124216	ENSG00000186567	ENSG00000152455	ENSG00000079215	ENSG00000196437	ENSG00000132326	ENSG00000248445	ENSG00000280219	ENSG00000131174	ENSG00000074527	ENSG00000124279
ENSG00000142611	ENSG00000143450	ENSG00000072110	ENSG00000237864	ENSG00000126067	ENSG00000105556	ENSG00000183569	ENSG00000099956	ENSG00000167920	ENSG00000198746	ENSG00000067955	ENSG00000246273	ENSG00000102189	ENSG00000162980	ENSG00000203326	ENSG00000267586	ENSG00000198890	ENSG00000198130	ENSG00000134258	ENSG00000113643
ENSG00000137819	ENSG00000113194	ENSG00000148606	ENSG00000146535	ENSG00000232368	ENSG00000165868	ENSG00000058262	ENSG00000166987	ENSG00000272808	ENSG00000181027	ENSG00000172403	ENSG00000176208	ENSG00000236008	ENSG00000078237	ENSG00000148690	ENSG00000135679	ENSG00000186300	ENSG00000280152	ENSG00000077097	ENSG00000114120
ENSG00000054611	ENSG00000254598	ENSG00000104825	ENSG00000141295	ENSG00000106400	ENSG00000104892	ENSG00000173898	ENSG00000188766	ENSG00000089063	ENSG00000127774	ENSG00000198074	ENSG00000140398	ENSG00000152795	ENSG00000029993	ENSG00000168301	ENSG00000205885	ENSG00000121022	ENSG00000076770	ENSG00000176903	ENSG00000155380
ENSG00000169957	ENSG00000108641	ENSG00000214706	ENSG00000175197	ENSG00000162975	ENSG00000173511	ENSG00000166133	ENSG00000130811	ENSG00000162949	ENSG00000083812	ENSG00000154124	ENSG00000259612	ENSG00000180626	ENSG00000149636	ENSG00000117010	ENSG00000056277	ENSG00000135976	ENSG00000117500	ENSG00000187189	ENSG00000125482
ENSG00000101444	ENSG00000182208	ENSG00000117676	ENSG00000103066	ENSG00000142227	ENSG00000083312	ENSG00000124587	ENSG00000203879	ENSG00000139684	ENSG00000218426	ENSG00000233101	ENSG00000102362	ENSG00000136040	ENSG00000169045	ENSG00000122299	ENSG00000177842	ENSG00000134697	ENSG00000168010	ENSG00000114346	ENSG00000072415
ENSG00000182687	ENSG00000204228	ENSG00000176928	ENSG00000175602	ENSG00000117682	ENSG00000105419	ENSG00000167700	ENSG00000248008	ENSG00000110076	ENSG00000100385	ENSG00000168078	ENSG00000179750	ENSG00000157181	ENSG00000119203	ENSG00000279088	ENSG00000255717	ENSG00000183955	ENSG00000178691	ENSG00000121211	ENSG00000151090
ENSG00000175727	ENSG00000131480	ENSG00000253958	ENSG00000111653	ENSG00000163435	ENSG00000108828	ENSG00000162231	ENSG00000186648	ENSG00000123179	ENSG00000189077	ENSG00000197223	ENSG00000163347	ENSG00000186638	ENSG00000148848	ENSG00000125871	ENSG00000234585	ENSG00000135870	ENSG00000139865	ENSG00000153487	ENSG00000139977
ENSG00000132801	ENSG00000100055	ENSG00000204619	ENSG00000179750	ENSG00000242960	ENSG00000124253	ENSG00000070366	ENSG00000171443	ENSG00000148803	ENSG00000189343	ENSG00000163281	ENSG00000274026	ENSG00000163512	ENSG00000138193	ENSG00000158163	ENSG00000244879	ENSG00000119900	ENSG00000238105	ENSG00000274602	ENSG00000164117
ENSG00000067601	ENSG00000135482	ENSG00000064300	ENSG00000116852	ENSG00000100994	ENSG00000258056	ENSG00000178149	ENSG00000156510	ENSG00000182584	ENSG00000182154	ENSG00000135537	ENSG00000059691	ENSG00000279400	ENSG00000157045	ENSG00000184307	ENSG00000246982	ENSG00000144744	ENSG00000185842	ENSG00000179399	ENSG00000132274
ENSG00000168090	ENSG00000130054	ENSG00000152804	ENSG00000115641	ENSG00000273084	ENSG00000221983	ENSG00000186792	ENSG00000141971	ENSG00000145901	ENSG00000067560	ENSG00000196205	ENSG00000145779	ENSG00000172382	ENSG00000143633	ENSG00000177406	ENSG00000119640	ENSG00000143942	ENSG00000162688	ENSG00000135241	ENSG00000162616
ENSG00000153551	ENSG00000227218	ENSG00000172757	ENSG00000164081	ENSG00000167625	ENSG00000155304	ENSG00000100138	ENSG00000128311	ENSG00000168890	ENSG00000269318	ENSG00000229932	ENSG00000056097	ENSG00000266278	ENSG00000203760	ENSG00000081087	ENSG00000213186	ENSG00000172340	ENSG00000183691	ENSG00000113649	ENSG00000132952
ENSG00000140859	ENSG00000185567	ENSG00000001084	ENSG00000138162	ENSG00000172965	ENSG00000108679	ENSG00000101365	ENSG00000102312	ENSG00000125650	ENSG00000239306	ENSG00000221955	ENSG00000038210	ENSG00000157578	ENSG00000189308	ENSG00000104164	ENSG00000008277	ENSG00000147133	ENSG00000122033	ENSG00000204149	ENSG00000104691
ENSG00000146066	ENSG00000165929	ENSG00000128294	ENSG00000155876	ENSG00000244486	ENSG00000137161	ENSG00000167695	ENSG00000068079	ENSG00000025708	ENSG00000103111	ENSG00000224861	ENSG00000198843	ENSG00000268223	ENSG00000105173	ENSG00000123612	ENSG00000228981	ENSG00000128059	ENSG00000182405	ENSG00000036054	ENSG00000137804
ENSG00000111671	ENSG00000198324	ENSG00000174282	ENSG00000109089	ENSG00000104964	ENSG00000142661	ENSG00000136205	ENSG00000058262	ENSG00000175048	ENSG00000184922	ENSG00000150787	ENSG00000226723	ENSG00000125691	ENSG00000186298	ENSG00000113595	ENSG00000153944	ENSG00000240429	ENSG00000164758	ENSG00000053770	ENSG00000124789
ENSG00000139636	ENSG00000177685	ENSG00000131446	ENSG00000063244	ENSG00000126883	ENSG00000168701	ENSG00000204469	ENSG00000173898	ENSG00000169410	ENSG00000072163	ENSG00000021826	ENSG00000182504	ENSG00000172164	ENSG00000130638	ENSG00000133104	ENSG00000233954	ENSG00000136936	ENSG00000196950	ENSG00000243696	ENSG00000196141
ENSG00000279539	ENSG00000131653	ENSG00000186654	ENSG00000116285	ENSG00000160226	ENSG00000106683	ENSG00000188833	ENSG00000165102	ENSG00000120318	ENSG00000184669	ENSG00000104067	ENSG00000146433	ENSG00000163666	ENSG00000116473	ENSG00000052126	ENSG00000279789	ENSG00000176853	ENSG00000100852	ENSG00000120694	ENSG00000272674
ENSG00000146535	ENSG00000125447	ENSG00000107959	ENSG00000110925	ENSG00000136720	ENSG00000221843	ENSG00000051523	ENSG00000166133	ENSG00000139508	ENSG00000167543	ENSG00000181744	ENSG00000113273	ENSG00000271109	ENSG00000163083	ENSG00000112983	ENSG00000234009	ENSG00000171295	ENSG00000136108	ENSG00000152766	ENSG00000131797
ENSG00000141295	ENSG00000158850	ENSG00000274173	ENSG00000175182	ENSG00000197766	ENSG00000174748	ENSG00000131188	ENSG00000124587	ENSG00000115568	ENSG00000131591	ENSG00000115128	ENSG00000186231	ENSG00000138400	ENSG00000168214	ENSG00000204152	ENSG00000056736	ENSG00000120802	ENSG00000253106	ENSG00000012983	ENSG00000198015
ENSG00000103066	ENSG00000160961	ENSG00000233155	ENSG00000132376	ENSG00000068120	ENSG00000118894	ENSG00000244921	ENSG00000167700	ENSG00000129518	ENSG00000160785	ENSG00000134970	ENSG00000215190	ENSG00000196569	ENSG00000088179	ENSG00000148516	ENSG00000121075	ENSG00000172167	ENSG00000159593	ENSG00000153774	ENSG00000156976
ENSG00000175602	ENSG00000153714	ENSG00000182473	ENSG00000255737	ENSG00000241360	ENSG00000163902	ENSG00000182902	ENSG00000162231	ENSG00000145982	ENSG00000198728	ENSG00000152465	ENSG00000111276	ENSG00000136383	ENSG00000149212	ENSG00000145908	ENSG00000060339	ENSG00000231131	ENSG00000149548	ENSG00000107938	ENSG00000006634
ENSG00000116852	ENSG00000107140	ENSG00000122733	ENSG00000178922	ENSG00000083454	ENSG00000259867	ENSG00000084774	ENSG00000070366	ENSG00000137221	ENSG00000176387	ENSG00000133706	ENSG00000235750	ENSG00000271601	ENSG00000005469	ENSG00000184785	ENSG00000089685	ENSG00000168438	ENSG00000143797	ENSG00000067334	ENSG00000145332
ENSG00000244219	ENSG00000197483	ENSG00000128309	ENSG00000147168	ENSG00000225630	ENSG00000245648	ENSG00000213983	ENSG00000178149	ENSG00000140400	ENSG00000167487	ENSG00000143387	ENSG00000185238	ENSG00000170860	ENSG00000196730	ENSG00000270069	ENSG00000198554	ENSG00000114942	ENSG00000184743	ENSG00000131100	ENSG00000182141
ENSG00000197714	ENSG00000140470	ENSG00000171903	ENSG00000198909	ENSG00000183317	ENSG00000197226	ENSG00000084628	ENSG00000166741	ENSG00000127418	ENSG00000142453	ENSG00000076554	ENSG00000184903	ENSG00000185101	ENSG00000094804	ENSG00000126787	ENSG00000122787	ENSG00000109475	ENSG00000196437	ENSG00000155744	ENSG00000198478
ENSG00000164081	ENSG00000166250	ENSG00000143314	ENSG00000198858	ENSG00000100335	ENSG00000169100	ENSG00000085831	ENSG00000186792	ENSG00000228672	ENSG00000099849	ENSG00000157470	ENSG00000124177	ENSG00000166037	ENSG00000168615	ENSG00000113161	ENSG00000132855	ENSG00000204856	ENSG00000162980	ENSG00000275835	ENSG00000155304
ENSG00000140519	ENSG00000160803	ENSG00000061936	ENSG00000099956	ENSG00000105245	ENSG00000131480	ENSG00000186318	ENSG00000101365	ENSG00000198723	ENSG00000161082	ENSG00000117054	ENSG00000236384	ENSG00000096060	ENSG00000082458	ENSG00000188933	ENSG00000196230	ENSG00000100354	ENSG00000152484	ENSG00000172007	ENSG00000179454
ENSG00000155876	ENSG00000105379	ENSG00000140320	ENSG00000137267	ENSG00000135709	ENSG00000151348	ENSG00000185909	ENSG00000134508	ENSG00000221926	ENSG00000161013	ENSG00000156313	ENSG00000106688	ENSG00000138376	ENSG00000112149	ENSG00000162604	ENSG00000144161	ENSG00000189050	ENSG00000029993	ENSG00000049130	ENSG00000161654
ENSG00000273117	ENSG00000232456	ENSG00000229091	ENSG00000244045	ENSG00000132254	ENSG00000227218	ENSG00000129219	ENSG00000172530	ENSG00000214941	ENSG00000148297	ENSG00000205531	ENSG00000095261	ENSG00000203875	ENSG00000178338	ENSG00000187325	ENSG00000121864	ENSG00000156136	ENSG00000149636	ENSG00000144320	ENSG00000150347
ENSG00000063244	ENSG00000137819	ENSG00000130158	ENSG00000166987	ENSG00000127666	ENSG00000145287	ENSG00000179950	ENSG00000124201	ENSG00000141753	ENSG00000132613	ENSG00000151725	ENSG00000248008	ENSG00000183250	ENSG00000145715	ENSG00000187676	ENSG00000118898	ENSG00000081386	ENSG00000173166	ENSG00000142973	ENSG00000143164
ENSG00000175182	ENSG00000169957	ENSG00000072062	ENSG00000171453	ENSG00000174516	ENSG00000049449	ENSG00000166716	ENSG00000204469	ENSG00000135917	ENSG00000149476	ENSG00000115594	ENSG00000131269	ENSG00000049246	ENSG00000237491	ENSG00000187123	ENSG00000213722	ENSG00000198001	ENSG00000187686	ENSG00000170234	ENSG00000083123
ENSG00000132376	ENSG00000101444	ENSG00000105464	ENSG00000130811	ENSG00000161642	ENSG00000261832	ENSG00000153531	ENSG00000116701	ENSG00000137193	ENSG00000110400	ENSG00000096654	ENSG00000099901	ENSG00000229891	ENSG00000165733	ENSG00000111196	ENSG00000083168	ENSG00000071189	ENSG00000169045	ENSG00000170606	ENSG00000096746
ENSG00000135519	ENSG00000127824	ENSG00000129932	ENSG00000203879	ENSG00000136933	ENSG00000206280	ENSG00000214756	ENSG00000051523	ENSG00000105397	ENSG00000180992	ENSG00000163166	ENSG00000117174	ENSG00000174028	ENSG00000197601	ENSG00000183513	ENSG00000231172	ENSG00000168152	ENSG00000138193	ENSG00000165124	ENSG00000236058
ENSG00000255737	ENSG00000164086	ENSG00000157992	ENSG00000248008	ENSG00000117791	ENSG00000131653	ENSG00000087077	ENSG00000131188	ENSG00000087088	ENSG00000164535	ENSG00000123473	ENSG00000069943	ENSG00000174501	ENSG00000139291	ENSG00000187742	ENSG00000163378	ENSG00000162664	ENSG00000171564	ENSG00000279307	ENSG00000177889
ENSG00000178922	ENSG00000175727	ENSG00000282021	ENSG00000171443	ENSG00000089154	ENSG00000253882	ENSG00000187730	ENSG00000182902	ENSG00000103932	ENSG00000171084	ENSG00000122566	ENSG00000171848	ENSG00000144063	ENSG00000031003	ENSG00000217128	ENSG00000171163	ENSG00000109381	ENSG00000182010	ENSG00000171262	ENSG00000166855
ENSG00000100604	ENSG00000132801	ENSG00000002746	ENSG00000156510	ENSG00000103202	ENSG00000120256	ENSG00000125648	ENSG00000084774	ENSG00000154122	ENSG00000183873	ENSG00000162627	ENSG00000170264	ENSG00000135549	ENSG00000082512	ENSG00000124370	ENSG00000048707	ENSG00000126778	ENSG00000143633	ENSG00000060762	ENSG00000130962
ENSG00000198858	ENSG00000168090	ENSG00000137491	ENSG00000141971	ENSG00000235084	ENSG00000120306	ENSG00000105388	ENSG00000213983	ENSG00000100027	ENSG00000132661	ENSG00000162434	ENSG00000233994	ENSG00000204410	ENSG00000121579	ENSG00000099785	ENSG00000089195	ENSG00000182986	ENSG00000203760	ENSG00000157613	ENSG00000087253
ENSG00000099956	ENSG00000153551	ENSG00000162714	ENSG00000128311	ENSG00000121060	ENSG00000272084	ENSG00000171124	ENSG00000183578	ENSG00000234851	ENSG00000173153	ENSG00000114904	ENSG00000093009	ENSG00000180881	ENSG00000070081	ENSG00000141424	ENSG00000123219	ENSG00000113240	ENSG00000171522	ENSG00000164292	ENSG00000233369
ENSG00000166987	ENSG00000140859	ENSG00000104549	ENSG00000102312	ENSG00000141540	ENSG00000105379	ENSG00000125841	ENSG00000114853	ENSG00000176842	ENSG00000120725	ENSG00000139842	ENSG00000185513	ENSG00000150054	ENSG00000198796	ENSG00000203791	ENSG00000216895	ENSG00000245910	ENSG00000189308	ENSG00000271122	ENSG00000121350
ENSG00000188766	ENSG00000146066	ENSG00000165280	ENSG00000068079	ENSG00000075624	ENSG00000183696	ENSG00000109917	ENSG00000084628	ENSG00000140263	ENSG00000033011	ENSG00000279528	ENSG00000110958	ENSG00000254837	ENSG00000171316	ENSG00000135373	ENSG00000196739	ENSG00000174827	ENSG00000189190	ENSG00000143155	ENSG00000116171
ENSG00000130811	ENSG00000111671	ENSG00000152556	ENSG00000269293	ENSG00000034152	ENSG00000137819	ENSG00000164587	ENSG00000085831	ENSG00000141391	ENSG00000169297	ENSG00000166432	ENSG00000147526	ENSG00000140450	ENSG00000100784	ENSG00000120437	ENSG00000260853	ENSG00000169126	ENSG00000186298	ENSG00000121440	ENSG00000165929
ENSG00000203879	ENSG00000139636	ENSG00000007080	ENSG00000058262	ENSG00000160049	ENSG00000130313	ENSG00000172037	ENSG00000186318	ENSG00000245614	ENSG00000167779	ENSG00000006530	ENSG00000141279	ENSG00000181904	ENSG00000077157	ENSG00000140400	ENSG00000255121	ENSG00000221886	ENSG00000137947	ENSG00000082701	ENSG00000123091
ENSG00000186648	ENSG00000146535	ENSG00000132024	ENSG00000173898	ENSG00000106290	ENSG00000054611	ENSG00000015520	ENSG00000185909	ENSG00000100151	ENSG00000137474	ENSG00000092020	ENSG00000134508	ENSG00000092108	ENSG00000138778	ENSG00000146674	ENSG00000188610	ENSG00000198252	ENSG00000067900	ENSG00000237686	ENSG00000105887
ENSG00000171443	ENSG00000141295	ENSG00000008083	ENSG00000166133	ENSG00000130147	ENSG00000101444	ENSG00000198755	ENSG00000129219	ENSG00000213553	ENSG00000110042	ENSG00000132436	ENSG00000125207	ENSG00000072864	ENSG00000090612	ENSG00000205885	ENSG00000124596	ENSG00000100592	ENSG00000151150	ENSG00000139496	ENSG00000136874
ENSG00000141971	ENSG00000183508	ENSG00000143641	ENSG00000124587	ENSG00000267372	ENSG00000184441	ENSG00000187778	ENSG00000179950	ENSG00000112294	ENSG00000105700	ENSG00000123728	ENSG00000280798	ENSG00000164221	ENSG00000240583	ENSG00000121879	ENSG00000214021	ENSG00000101911	ENSG00000116473	ENSG00000164933	ENSG00000087299
ENSG00000128311	ENSG00000175197	ENSG00000091073	ENSG00000167700	ENSG00000099992	ENSG00000182687	ENSG00000160211	ENSG00000127946	ENSG00000254682	ENSG00000135924	ENSG00000177150	ENSG00000136205	ENSG00000229912	ENSG00000197498	ENSG00000151414	ENSG00000234753	ENSG00000173681	ENSG00000110768	ENSG00000115163	ENSG00000091527
ENSG00000102312	ENSG00000103066	ENSG00000108592	ENSG00000162231	ENSG00000157870	ENSG00000132801	ENSG00000215305	ENSG00000119673	ENSG00000204815	ENSG00000111667	ENSG00000174371	ENSG00000144827	ENSG00000250748	ENSG00000173068	ENSG00000056277	ENSG00000204386	ENSG00000157500	ENSG00000066027	ENSG00000132854	ENSG00000187607
ENSG00000068079	ENSG00000175602	ENSG00000214541	ENSG00000070366	ENSG00000164916	ENSG00000177335	ENSG00000117115	ENSG00000214756	ENSG00000130304	ENSG00000177697	ENSG00000157168	ENSG00000175471	ENSG00000183337	ENSG00000107295	ENSG00000135185	ENSG00000245205	ENSG00000162924	ENSG00000168214	ENSG00000186130	ENSG00000115339
ENSG00000269293	ENSG00000116852	ENSG00000112972	ENSG00000178149	ENSG00000167716	ENSG00000168090	ENSG00000162542	ENSG00000270504	ENSG00000198056	ENSG00000044090	ENSG00000109445	ENSG00000242951	ENSG00000117650	ENSG00000181409	ENSG00000280682	ENSG00000278828	ENSG00000166813	ENSG00000088179	ENSG00000010072	ENSG00000120256
ENSG00000058262	ENSG00000197714	ENSG00000011021	ENSG00000186792	ENSG00000136732	ENSG00000103152	ENSG00000090013	ENSG00000087077	ENSG00000173821	ENSG00000262468	ENSG00000180318	ENSG00000188452	ENSG00000180178	ENSG00000159082	ENSG00000255717	ENSG00000147676	ENSG00000113494	ENSG00000149212	ENSG00000123485	ENSG00000135678
ENSG00000173898	ENSG00000164081	ENSG00000144655	ENSG00000100138	ENSG00000167323	ENSG00000206394	ENSG00000167173	ENSG00000074416	ENSG00000170417	ENSG00000103249	ENSG00000153107	ENSG00000205809	ENSG00000057019	ENSG00000107863	ENSG00000234585	ENSG00000188818	ENSG00000126858	ENSG00000005469	ENSG00000109184	ENSG00000132970
ENSG00000166133	ENSG00000140519	ENSG00000160741	ENSG00000226416	ENSG00000142459	ENSG00000178297	ENSG00000078319	ENSG00000233818	ENSG00000196189	ENSG00000278259	ENSG00000137996	ENSG00000145604	ENSG00000136143	ENSG00000137393	ENSG00000163291	ENSG00000137275	ENSG00000111450	ENSG00000107020	ENSG00000115514	ENSG00000166250
ENSG00000124587	ENSG00000138162	ENSG00000089351	ENSG00000101365	ENSG00000080031	ENSG00000246273	ENSG00000005194	ENSG00000125648	ENSG00000224424	ENSG00000267751	ENSG00000132541	ENSG00000197557	ENSG00000272482	ENSG00000102471	ENSG00000147400	ENSG00000163879	ENSG00000144724	ENSG00000100532	ENSG00000077152	ENSG00000150760
ENSG00000167700	ENSG00000155876	ENSG00000163686	ENSG00000134508	ENSG00000196465	ENSG00000133800	ENSG00000145911	ENSG00000125841	ENSG00000198695	ENSG00000112514	ENSG00000120693	ENSG00000228409	ENSG00000152404	ENSG00000257167	ENSG00000122376	ENSG00000206147	ENSG00000137601	ENSG00000173418	ENSG00000138433	ENSG00000234545
ENSG00000070366	ENSG00000109089	ENSG00000115317	ENSG00000167695	ENSG00000121753	ENSG00000103066	ENSG00000168066	ENSG00000125798	ENSG00000144451	ENSG00000105339	ENSG00000235636	ENSG00000167081	ENSG00000158164	ENSG00000260139	ENSG00000213186	ENSG00000164002	ENSG00000188611	ENSG00000118432	ENSG00000131351	ENSG00000243147
ENSG00000178149	ENSG00000106853	ENSG00000164574	ENSG00000172530	ENSG00000221968	ENSG00000069424	ENSG00000072954	ENSG00000109917	ENSG00000244122	ENSG00000055070	ENSG00000042429	ENSG00000066923	ENSG00000164039	ENSG00000164543	ENSG00000008277	ENSG00000033030	ENSG00000181449	ENSG00000094804	ENSG00000164182	ENSG00000108055
ENSG00000186792	ENSG00000063244	ENSG00000151014	ENSG00000204469	ENSG00000181409	ENSG00000059691	ENSG00000249115	ENSG00000164587	ENSG00000204628	ENSG00000138092	ENSG00000118965	ENSG00000143401	ENSG00000280123	ENSG00000101639	ENSG00000148655	ENSG00000237094	ENSG00000179119	ENSG00000168615	ENSG00000165359	ENSG00000104412
ENSG00000100138	ENSG00000116285	ENSG00000179933	ENSG00000188833	ENSG00000106330	ENSG00000102226	ENSG00000169710	ENSG00000172037	ENSG00000136280	ENSG00000142186	ENSG00000271533	ENSG00000187258	ENSG00000163584	ENSG00000264230	ENSG00000066427	ENSG00000161800	ENSG00000142731	ENSG00000172086	ENSG00000064102	ENSG00000152061
ENSG00000101365	ENSG00000110925	ENSG00000145912	ENSG00000152705	ENSG00000075399	ENSG00000105429	ENSG00000136068	ENSG00000015520	ENSG00000130762	ENSG00000124102	ENSG00000101115	ENSG00000070061	ENSG00000153234	ENSG00000102753	ENSG00000121988	ENSG00000136003	ENSG00000154654	ENSG00000171103	ENSG00000145075	ENSG00000177613
ENSG00000134508	ENSG00000175182	ENSG00000213087	ENSG00000051523	ENSG00000167363	ENSG00000118960	ENSG00000218175	ENSG00000243056	ENSG00000143303	ENSG00000112033	ENSG00000224149	ENSG00000188343	ENSG00000228952	ENSG00000121774	ENSG00000133112	ENSG00000083720	ENSG00000182621	ENSG00000156011	ENSG00000131828	ENSG00000076043
ENSG00000138622	ENSG00000132376	ENSG00000128604	ENSG00000131188	ENSG00000260418	ENSG00000120509	ENSG00000167964	ENSG00000187778	ENSG00000184368	ENSG00000105556	ENSG00000137574	ENSG00000163026	ENSG00000176273	ENSG00000166897	ENSG00000008405	ENSG00000124657	ENSG00000128872	ENSG00000163359	ENSG00000178913	ENSG00000124786
ENSG00000267395	ENSG00000255737	ENSG00000234231	ENSG00000084774	ENSG00000100439	ENSG00000175497	ENSG00000105341	ENSG00000160211	ENSG00000141519	ENSG00000175274	ENSG00000180776	ENSG00000240344	ENSG00000273381	ENSG00000214826	ENSG00000039319	ENSG00000107984	ENSG00000166575	ENSG00000165660	ENSG00000221944	ENSG00000117620
ENSG00000204469	ENSG00000178922	ENSG00000088833	ENSG00000213983	ENSG00000274523	ENSG00000115641	ENSG00000135596	ENSG00000215305	ENSG00000142657	ENSG00000116096	ENSG00000156735	ENSG00000187118	ENSG00000213468	ENSG00000119705	ENSG00000170222	ENSG00000012817	ENSG00000066651	ENSG00000271020	ENSG00000173391	ENSG00000138311
ENSG00000188833	ENSG00000147168	ENSG00000099821	ENSG00000114853	ENSG00000184160	ENSG00000164081	ENSG00000184271	ENSG00000117115	ENSG00000169084	ENSG00000104892	ENSG00000092531	ENSG00000093144	ENSG00000175455	ENSG00000113328	ENSG00000198056	ENSG00000205403	ENSG00000004897	ENSG00000178338	ENSG00000198836	ENSG00000152455
ENSG00000051523	ENSG00000198858	ENSG00000099399	ENSG00000084628	ENSG00000213609	ENSG00000145779	ENSG00000104852	ENSG00000162542	ENSG00000151500	ENSG00000135778	ENSG00000276234	ENSG00000147601	ENSG00000146243	ENSG00000198924	ENSG00000187801	ENSG00000173085	ENSG00000271119	ENSG00000145715	ENSG00000115380	ENSG00000176208
ENSG00000131188	ENSG00000099956	ENSG00000204060	ENSG00000085831	ENSG00000174672	ENSG00000145730	ENSG00000183011	ENSG00000273492	ENSG00000073331	ENSG00000186184	ENSG00000172061	ENSG00000255248	ENSG00000127995	ENSG00000131023	ENSG00000144451	ENSG00000273151	ENSG00000147592	ENSG00000186472	ENSG00000122257	ENSG00000179750
ENSG00000244921	ENSG00000137267	ENSG00000160691	ENSG00000186318	ENSG00000158792	ENSG00000109089	ENSG00000173020	ENSG00000130518	ENSG00000103248	ENSG00000105419	ENSG00000081320	ENSG00000168234	ENSG00000139269	ENSG00000091483	ENSG00000134717	ENSG00000171649	ENSG00000120063	ENSG00000165733	ENSG00000198642	ENSG00000170160
ENSG00000084774	ENSG00000166987	ENSG00000100991	ENSG00000179950	ENSG00000106246	ENSG00000175182	ENSG00000135047	ENSG00000090013	ENSG00000118898	ENSG00000147813	ENSG00000250182	ENSG00000136052	ENSG00000280120	ENSG00000266469	ENSG00000184368	ENSG00000174606	ENSG00000148690	ENSG00000176406	ENSG00000117395	ENSG00000164169
ENSG00000213983	ENSG00000188766	ENSG00000090487	ENSG00000166716	ENSG00000165272	ENSG00000134013	ENSG00000130775	ENSG00000167173	ENSG00000137509	ENSG00000221983	ENSG00000167220	ENSG00000120833	ENSG00000162572	ENSG00000154265	ENSG00000060339	ENSG00000147854	ENSG00000196199	ENSG00000213881	ENSG00000156650	ENSG00000163347
ENSG00000084628	ENSG00000171453	ENSG00000176092	ENSG00000153531	ENSG00000072506	ENSG00000074319	ENSG00000147123	ENSG00000078319	ENSG00000128165	ENSG00000108679	ENSG00000121022	ENSG00000144583	ENSG00000263956	ENSG00000116711	ENSG00000198554	ENSG00000196620	ENSG00000182836	ENSG00000197601	ENSG00000261094	ENSG00000157764
ENSG00000185909	ENSG00000130811	ENSG00000111674	ENSG00000119673	ENSG00000181830	ENSG00000143061	ENSG00000158156	ENSG00000005194	ENSG00000235823	ENSG00000148730	ENSG00000136273	ENSG00000131174	ENSG00000142609	ENSG00000092295	ENSG00000261740	ENSG00000215483	ENSG00000179988	ENSG00000139291	ENSG00000272145	ENSG00000138650
ENSG00000129219	ENSG00000203879	ENSG00000174307	ENSG00000214756	ENSG00000136425	ENSG00000223798	ENSG00000126067	ENSG00000135749	ENSG00000177225	ENSG00000130475	ENSG00000134697	ENSG00000198130	ENSG00000261754	ENSG00000180667	ENSG00000157107	ENSG00000213760	ENSG00000023516	ENSG00000196295	ENSG00000232559	ENSG00000151532
ENSG00000179950	ENSG00000171443	ENSG00000227992	ENSG00000087077	ENSG00000099625	ENSG00000261236	ENSG00000232368	ENSG00000075891	ENSG00000115902	ENSG00000143450	ENSG00000198833	ENSG00000114805	ENSG00000174370	ENSG00000122958	ENSG00000122787	ENSG00000166669	ENSG00000198799	ENSG00000143248	ENSG00000133773	ENSG00000070269
ENSG00000166716	ENSG00000156510	ENSG00000103067	ENSG00000109917	ENSG00000149016	ENSG00000091513	ENSG00000106400	ENSG00000168066	ENSG00000182606	ENSG00000174748	ENSG00000075188	ENSG00000076770	ENSG00000105855	ENSG00000116741	ENSG00000132855	ENSG00000213790	ENSG00000198134	ENSG00000152784	ENSG00000152700	ENSG00000145779
ENSG00000153531	ENSG00000141971	ENSG00000164068	ENSG00000164587	ENSG00000170889	ENSG00000246763	ENSG00000162975	ENSG00000072954	ENSG00000198792	ENSG00000131459	ENSG00000275620	ENSG00000174628	ENSG00000134258	ENSG00000179869	ENSG00000055732	ENSG00000131781	ENSG00000122299	ENSG00000031003	ENSG00000154639	ENSG00000257923
ENSG00000119673	ENSG00000128311	ENSG00000141985	ENSG00000172037	ENSG00000213225	ENSG00000159921	ENSG00000142227	ENSG00000169710	ENSG00000127463	ENSG00000108641	ENSG00000183955	ENSG00000249395	ENSG00000119820	ENSG00000247400	ENSG00000121864	ENSG00000188215	ENSG00000184307	ENSG00000082512	ENSG00000179051	ENSG00000056097
ENSG00000214756	ENSG00000102312	ENSG00000011478	ENSG00000198755	ENSG00000161513	ENSG00000130811	ENSG00000117682	ENSG00000136068	ENSG00000255121	ENSG00000182208	ENSG00000107937	ENSG00000168010	ENSG00000174564	ENSG00000233101	ENSG00000135837	ENSG00000185338	ENSG00000104047	ENSG00000102878	ENSG00000139921	ENSG00000115306
ENSG00000270504	ENSG00000068079	ENSG00000171889	ENSG00000187778	ENSG00000196756	ENSG00000077150	ENSG00000163435	ENSG00000218175	ENSG00000125971	ENSG00000204228	ENSG00000235194	ENSG00000178691	ENSG00000237452	ENSG00000108256	ENSG00000163378	ENSG00000247828	ENSG00000070950	ENSG00000121579	ENSG00000124097	ENSG00000120805
ENSG00000087077	ENSG00000058262	ENSG00000089159	ENSG00000272183	ENSG00000167123	ENSG00000197971	ENSG00000242960	ENSG00000167964	ENSG00000184154	ENSG00000135482	ENSG00000167721	ENSG00000158402	ENSG00000188542	ENSG00000168078	ENSG00000118596	ENSG00000119547	ENSG00000081087	ENSG00000070081	ENSG00000148384	ENSG00000038210
ENSG00000187730	ENSG00000173898	ENSG00000076944	ENSG00000160211	ENSG00000162073	ENSG00000183971	ENSG00000100994	ENSG00000163683	ENSG00000132635	ENSG00000130054	ENSG00000144744	ENSG00000140374	ENSG00000187189	ENSG00000174227	ENSG00000257557	ENSG00000074590	ENSG00000104164	ENSG00000198796	ENSG00000277443	ENSG00000198843
ENSG00000125648	ENSG00000166133	ENSG00000148908	ENSG00000215305	ENSG00000221829	ENSG00000141971	ENSG00000219747	ENSG00000105341	ENSG00000136868	ENSG00000128191	ENSG00000143942	ENSG00000238105	ENSG00000245573	ENSG00000197223	ENSG00000104408	ENSG00000163257	ENSG00000159882	ENSG00000171316	ENSG00000030419	ENSG00000182504
ENSG00000125841	ENSG00000124587	ENSG00000142627	ENSG00000173926	ENSG00000125170	ENSG00000128311	ENSG00000167625	ENSG00000135596	ENSG00000146733	ENSG00000227218	ENSG00000254909	ENSG00000012779	ENSG00000261799	ENSG00000166734	ENSG00000114416	ENSG00000226666	ENSG00000171766	ENSG00000100784	ENSG00000159917	ENSG00000146433
ENSG00000164587	ENSG00000108175	ENSG00000116198	ENSG00000162542	ENSG00000043143	ENSG00000188389	ENSG00000006757	ENSG00000184271	ENSG00000109265	ENSG00000185567	ENSG00000172340	ENSG00000185842	ENSG00000121211	ENSG00000183340	ENSG00000123219	ENSG00000179715	ENSG00000133104	ENSG00000188985	ENSG00000113810	ENSG00000113273
ENSG00000275832	ENSG00000167700	ENSG00000177238	ENSG00000130518	ENSG00000196588	ENSG00000162413	ENSG00000172965	ENSG00000104852	ENSG00000125827	ENSG00000198324	ENSG00000128059	ENSG00000155906	ENSG00000114346	ENSG00000114107	ENSG00000196739	ENSG00000162063	ENSG00000247746	ENSG00000077157	ENSG00000232956	ENSG00000111276
ENSG00000172037	ENSG00000162231	ENSG00000168067	ENSG00000277969	ENSG00000246465	ENSG00000109220	ENSG00000232442	ENSG00000179965	ENSG00000196139	ENSG00000131653	ENSG00000254815	ENSG00000162688	ENSG00000173281	ENSG00000021826	ENSG00000134056	ENSG00000260589	ENSG00000052126	ENSG00000138756	ENSG00000100567	ENSG00000235750
ENSG00000187778	ENSG00000070366	ENSG00000099804	ENSG00000090013	ENSG00000176248	ENSG00000281309	ENSG00000162736	ENSG00000183011	ENSG00000233426	ENSG00000125447	ENSG00000130066	ENSG00000122033	ENSG00000175279	ENSG00000105939	ENSG00000188610	ENSG00000135164	ENSG00000204152	ENSG00000138778	ENSG00000144909	ENSG00000185238
ENSG00000160211	ENSG00000147234	ENSG00000178605	ENSG00000167173	ENSG00000002330	ENSG00000176485	ENSG00000104964	ENSG00000173020	ENSG00000187244	ENSG00000158850	ENSG00000124380	ENSG00000182405	ENSG00000234155	ENSG00000137871	ENSG00000121361	ENSG00000166510	ENSG00000198538	ENSG00000090612	ENSG00000165490	ENSG00000124177
ENSG00000215305	ENSG00000178149	ENSG00000001617	ENSG00000078319	ENSG00000136856	ENSG00000171161	ENSG00000268362	ENSG00000135047	ENSG00000197208	ENSG00000143543	ENSG00000126803	ENSG00000180061	ENSG00000067715	ENSG00000111877	ENSG00000124596	ENSG00000129028	ENSG00000272335	ENSG00000117475	ENSG00000119335	ENSG00000003756
ENSG00000213750	ENSG00000116698	ENSG00000228887	ENSG00000005194	ENSG00000135617	ENSG00000173898	ENSG00000126883	ENSG00000130775	ENSG00000258130	ENSG00000010626	ENSG00000120802	ENSG00000250132	ENSG00000204149	ENSG00000130177	ENSG00000214021	ENSG00000120738	ENSG00000126787	ENSG00000197498	ENSG00000079308	ENSG00000171150
ENSG00000117115	ENSG00000186792	ENSG00000139436	ENSG00000204439	ENSG00000177352	ENSG00000165102	ENSG00000160226	ENSG00000147123	ENSG00000168781	ENSG00000120306	ENSG00000172167	ENSG00000233859	ENSG00000197748	ENSG00000115128	ENSG00000108924	ENSG00000234742	ENSG00000258738	ENSG00000215302	ENSG00000119013	ENSG00000095261
ENSG00000226380	ENSG00000100138	ENSG00000147439	ENSG00000135749	ENSG00000278952	ENSG00000178146	ENSG00000268895	ENSG00000126067	ENSG00000163993	ENSG00000107140	ENSG00000066629	ENSG00000196950	ENSG00000137841	ENSG00000134970	ENSG00000114439	ENSG00000196436	ENSG00000187325	ENSG00000159082	ENSG00000196542	ENSG00000131269
ENSG00000130518	ENSG00000101365	ENSG00000198910	ENSG00000157191	ENSG00000167085	ENSG00000169093	ENSG00000068120	ENSG00000147119	ENSG00000108479	ENSG00000197483	ENSG00000231131	ENSG00000167964	ENSG00000129675	ENSG00000120278	ENSG00000204634	ENSG00000148835	ENSG00000184203	ENSG00000107863	ENSG00000173207	ENSG00000115504
ENSG00000090013	ENSG00000167695	ENSG00000170537	ENSG00000145911	ENSG00000137285	ENSG00000072274	ENSG00000241360	ENSG00000232368	ENSG00000244405	ENSG00000140470	ENSG00000151923	ENSG00000136108	ENSG00000197619	ENSG00000100523	ENSG00000134440	ENSG00000197283	ENSG00000117479	ENSG00000137393	ENSG00000185158	ENSG00000136603
ENSG00000167173	ENSG00000172530	ENSG00000065665	ENSG00000168066	ENSG00000214222	ENSG00000124587	ENSG00000083454	ENSG00000106400	ENSG00000171631	ENSG00000160803	ENSG00000109475	ENSG00000258768	ENSG00000162004	ENSG00000152465	ENSG00000125827	ENSG00000085224	ENSG00000187676	ENSG00000257167	ENSG00000119707	ENSG00000117174
ENSG00000078319	ENSG00000204469	ENSG00000186765	ENSG00000072954	ENSG00000215807	ENSG00000186792	ENSG00000225630	ENSG00000162975	ENSG00000171649	ENSG00000105379	ENSG00000204856	ENSG00000253106	ENSG00000152766	ENSG00000076554	ENSG00000129493	ENSG00000166922	ENSG00000111196	ENSG00000151470	ENSG00000112218	ENSG00000069943
ENSG00000005194	ENSG00000188833	ENSG00000185122	ENSG00000249115	ENSG00000141499	ENSG00000100138	ENSG00000183317	ENSG00000132823	ENSG00000140463	ENSG00000232456	ENSG00000189050	ENSG00000159593	ENSG00000144821	ENSG00000157470	ENSG00000139926	ENSG00000108821	ENSG00000122068	ENSG00000101639	ENSG00000101856	ENSG00000072274
ENSG00000157927	ENSG00000051523	ENSG00000177830	ENSG00000169710	ENSG00000229932	ENSG00000005022	ENSG00000105245	ENSG00000117682	ENSG00000013583	ENSG00000073111	ENSG00000156136	ENSG00000253641	ENSG00000012983	ENSG00000117054	ENSG00000147676	ENSG00000163545	ENSG00000135046	ENSG00000264230	ENSG00000204130	ENSG00000155324
ENSG00000145911	ENSG00000131188	ENSG00000254986	ENSG00000136068	ENSG00000137337	ENSG00000142156	ENSG00000132254	ENSG00000163435	ENSG00000197381	ENSG00000054611	ENSG00000259768	ENSG00000184743	ENSG00000258947	ENSG00000156313	ENSG00000176055	ENSG00000278784	ENSG00000183513	ENSG00000102753	ENSG00000245149	ENSG00000133401
ENSG00000168066	ENSG00000010165	ENSG00000131061	ENSG00000218175	ENSG00000266208	ENSG00000101365	ENSG00000127666	ENSG00000242960	ENSG00000100319	ENSG00000249628	ENSG00000168118	ENSG00000162980	ENSG00000092929	ENSG00000205531	ENSG00000175899	ENSG00000184500	ENSG00000142065	ENSG00000087448	ENSG00000086598	ENSG00000147526
ENSG00000072954	ENSG00000084774	ENSG00000067992	ENSG00000105341	ENSG00000233762	ENSG00000108344	ENSG00000174516	ENSG00000100994	ENSG00000229638	ENSG00000169957	ENSG00000198001	ENSG00000129197	ENSG00000213185	ENSG00000151725	ENSG00000014824	ENSG00000111206	ENSG00000187742	ENSG00000214826	ENSG00000146955	ENSG00000141279
ENSG00000069812	ENSG00000213983	ENSG00000143845	ENSG00000135596	ENSG00000224861	ENSG00000136205	ENSG00000161642	ENSG00000167625	ENSG00000115657	ENSG00000101444	ENSG00000136518	ENSG00000029993	ENSG00000163596	ENSG00000168872	ENSG00000033030	ENSG00000185917	ENSG00000124370	ENSG00000119705	ENSG00000099860	ENSG00000280798
ENSG00000169710	ENSG00000084628	ENSG00000213689	ENSG00000184271	ENSG00000182544	ENSG00000116701	ENSG00000136933	ENSG00000006757	ENSG00000255650	ENSG00000127824	ENSG00000162664	ENSG00000164761	ENSG00000277945	ENSG00000096654	ENSG00000163002	ENSG00000163938	ENSG00000141424	ENSG00000183426	ENSG00000106462	ENSG00000144827
ENSG00000136068	ENSG00000085831	ENSG00000137216	ENSG00000104852	ENSG00000184414	ENSG00000166750	ENSG00000089154	ENSG00000162736	ENSG00000233198	ENSG00000182687	ENSG00000109381	ENSG00000149636	ENSG00000268869	ENSG00000163166	ENSG00000147874	ENSG00000117676	ENSG00000276043	ENSG00000198420	ENSG00000260401	ENSG00000175471
ENSG00000273796	ENSG00000185909	ENSG00000164111	ENSG00000239246	ENSG00000267221	ENSG00000145391	ENSG00000103202	ENSG00000104964	ENSG00000050820	ENSG00000175727	ENSG00000126778	ENSG00000119917	ENSG00000275835	ENSG00000123473	ENSG00000259673	ENSG00000163009	ENSG00000138356	ENSG00000198924	ENSG00000131732	ENSG00000115760
ENSG00000218175	ENSG00000129219	ENSG00000087191	ENSG00000179965	ENSG00000182173	ENSG00000114853	ENSG00000007047	ENSG00000108861	ENSG00000159387	ENSG00000132801	ENSG00000196072	ENSG00000079482	ENSG00000187193	ENSG00000134996	ENSG00000067248	ENSG00000255468	ENSG00000121879	ENSG00000083857	ENSG00000206527	ENSG00000143190
ENSG00000167964	ENSG00000179950	ENSG00000179335	ENSG00000147889	ENSG00000266962	ENSG00000155252	ENSG00000141540	ENSG00000186480	ENSG00000011677	ENSG00000168090	ENSG00000113240	ENSG00000169045	ENSG00000049130	ENSG00000122566	ENSG00000107984	ENSG00000139055	ENSG00000151414	ENSG00000213793	ENSG00000275400	ENSG00000196081
ENSG00000105341	ENSG00000166716	ENSG00000170265	ENSG00000188878	ENSG00000100413	ENSG00000130528	ENSG00000125743	ENSG00000126883	ENSG00000167671	ENSG00000125386	ENSG00000245910	ENSG00000119203	ENSG00000162738	ENSG00000162627	ENSG00000205403	ENSG00000253683	ENSG00000259891	ENSG00000131023	ENSG00000166012	ENSG00000145604
ENSG00000135596	ENSG00000119673	ENSG00000239382	ENSG00000183011	ENSG00000130427	ENSG00000084628	ENSG00000197448	ENSG00000160226	ENSG00000011105	ENSG00000153551	ENSG00000123374	ENSG00000138193	ENSG00000116117	ENSG00000162434	ENSG00000173085	ENSG00000187889	ENSG00000056277	ENSG00000172260	ENSG00000138398	ENSG00000197557
ENSG00000184271	ENSG00000214756	ENSG00000205659	ENSG00000173020	ENSG00000109111	ENSG00000085831	ENSG00000183978	ENSG00000197766	ENSG00000204264	ENSG00000140859	ENSG00000265787	ENSG00000219747	ENSG00000089123	ENSG00000196782	ENSG00000126804	ENSG00000177025	ENSG00000135185	ENSG00000170677	ENSG00000168827	ENSG00000228409
ENSG00000104852	ENSG00000087077	ENSG00000084070	ENSG00000184502	ENSG00000186395	ENSG00000160221	ENSG00000130164	ENSG00000068120	ENSG00000156795	ENSG00000146066	ENSG00000188092	ENSG00000006757	ENSG00000163577	ENSG00000111300	ENSG00000122641	ENSG00000139263	ENSG00000167193	ENSG00000198718	ENSG00000165630	ENSG00000167081
ENSG00000239246	ENSG00000187730	ENSG00000268262	ENSG00000135047	ENSG00000101199	ENSG00000185909	ENSG00000151689	ENSG00000241360	ENSG00000121417	ENSG00000111671	ENSG00000101911	ENSG00000259663	ENSG00000172348	ENSG00000114904	ENSG00000273151	ENSG00000112337	ENSG00000177842	ENSG00000148688	ENSG00000164466	ENSG00000156869
ENSG00000179965	ENSG00000125648	ENSG00000142544	ENSG00000147123	ENSG00000149577	ENSG00000112855	ENSG00000075624	ENSG00000151376	ENSG00000189067	ENSG00000139636	ENSG00000249031	ENSG00000143633	ENSG00000154743	ENSG00000038295	ENSG00000174606	ENSG00000152942	ENSG00000234585	ENSG00000092295	ENSG00000136527	ENSG00000143401
ENSG00000188878	ENSG00000105388	ENSG00000143819	ENSG00000126067	ENSG00000126254	ENSG00000179950	ENSG00000034152	ENSG00000083454	ENSG00000179886	ENSG00000146535	ENSG00000184402	ENSG00000143420	ENSG00000279017	ENSG00000168944	ENSG00000112874	ENSG00000265415	ENSG00000170011	ENSG00000020577	ENSG00000171960	ENSG00000092820
ENSG00000183011	ENSG00000125841	ENSG00000175416	ENSG00000147119	ENSG00000114738	ENSG00000127946	ENSG00000168026	ENSG00000225630	ENSG00000149531	ENSG00000141295	ENSG00000128656	ENSG00000203760	ENSG00000183778	ENSG00000139842	ENSG00000113407	ENSG00000117523	ENSG00000163611	ENSG00000180667	ENSG00000123975	ENSG00000073803
ENSG00000173020	ENSG00000109917	ENSG00000149357	ENSG00000259910	ENSG00000063241	ENSG00000138101	ENSG00000106290	ENSG00000183317	ENSG00000100889	ENSG00000140398	ENSG00000131171	ENSG00000198131	ENSG00000164292	ENSG00000181192	ENSG00000147854	ENSG00000186448	ENSG00000163291	ENSG00000122958	ENSG00000130038	ENSG00000070061
ENSG00000130775	ENSG00000106537	ENSG00000110921	ENSG00000232368	ENSG00000167112	ENSG00000214756	ENSG00000099992	ENSG00000275552	ENSG00000175061	ENSG00000175197	ENSG00000135297	ENSG00000186298	ENSG00000271122	ENSG00000196417	ENSG00000213949	ENSG00000108984	ENSG00000281332	ENSG00000183648	ENSG00000196787	ENSG00000188343
ENSG00000147123	ENSG00000164587	ENSG00000032444	ENSG00000106400	ENSG00000002822	ENSG00000270504	ENSG00000157870	ENSG00000100335	ENSG00000245571	ENSG00000103066	ENSG00000223722	ENSG00000130638	ENSG00000143155	ENSG00000170035	ENSG00000166669	ENSG00000204610	ENSG00000244879	ENSG00000150722	ENSG00000138385	ENSG00000163026
ENSG00000158156	ENSG00000275832	ENSG00000105613	ENSG00000162975	ENSG00000104883	ENSG00000130513	ENSG00000167716	ENSG00000105245	ENSG00000223891	ENSG00000175602	ENSG00000111450	ENSG00000151150	ENSG00000038002	ENSG00000014123	ENSG00000065361	ENSG00000161265	ENSG00000085491	ENSG00000116741	ENSG00000111247	ENSG00000240344
ENSG00000126067	ENSG00000015520	ENSG00000065833	ENSG00000142227	ENSG00000212719	ENSG00000071859	ENSG00000128342	ENSG00000135709	ENSG00000197746	ENSG00000111653	ENSG00000085721	ENSG00000183317	ENSG00000120093	ENSG00000006530	ENSG00000013392	ENSG00000125149	ENSG00000198087	ENSG00000067955	ENSG00000005812	ENSG00000113068
ENSG00000147119	ENSG00000243056	ENSG00000166311	ENSG00000132823	ENSG00000185339	ENSG00000113068	ENSG00000167323	ENSG00000167740	ENSG00000186564	ENSG00000244005	ENSG00000123610	ENSG00000088179	ENSG00000165983	ENSG00000013375	ENSG00000149100	ENSG00000234745	ENSG00000122376	ENSG00000263786	ENSG00000164120	ENSG00000187118
ENSG00000232368	ENSG00000198755	ENSG00000095319	ENSG00000117682	ENSG00000169689	ENSG00000173531	ENSG00000142459	ENSG00000132254	ENSG00000101407	ENSG00000059691	ENSG00000181449	ENSG00000005469	ENSG00000170703	ENSG00000132436	ENSG00000131781	ENSG00000081665	ENSG00000169255	ENSG00000179869	ENSG00000115966	ENSG00000093144
ENSG00000106400	ENSG00000187778	ENSG00000204371	ENSG00000163435	ENSG00000176125	ENSG00000106537	ENSG00000175063	ENSG00000145002	ENSG00000197162	ENSG00000164081	ENSG00000188385	ENSG00000107020	ENSG00000186523	ENSG00000123728	ENSG00000151657	ENSG00000231074	ENSG00000119640	ENSG00000247400	ENSG00000107625	ENSG00000144840
ENSG00000162975	ENSG00000101384	ENSG00000133488	ENSG00000242960	ENSG00000247627	ENSG00000168234	ENSG00000080031	ENSG00000127666	ENSG00000163545	ENSG00000155876	ENSG00000179119	ENSG00000100156	ENSG00000158691	ENSG00000174371	ENSG00000188215	ENSG00000079387	ENSG00000163626	ENSG00000131979	ENSG00000163738	ENSG00000106537
ENSG00000142227	ENSG00000160211	ENSG00000157833	ENSG00000100994	ENSG00000159214	ENSG00000015520	ENSG00000196465	ENSG00000174516	ENSG00000167703	ENSG00000109089	ENSG00000134548	ENSG00000100532	ENSG00000115163	ENSG00000152217	ENSG00000179387	ENSG00000185219	ENSG00000213186	ENSG00000233101	ENSG00000124383	ENSG00000272579
ENSG00000163435	ENSG00000215305	ENSG00000071655	ENSG00000167625	ENSG00000233223	ENSG00000143537	ENSG00000165795	ENSG00000196422	ENSG00000184254	ENSG00000273117	ENSG00000142731	ENSG00000094804	ENSG00000187800	ENSG00000188352	ENSG00000247828	ENSG00000204392	ENSG00000114279	ENSG00000108256	ENSG00000168040	ENSG00000147601
ENSG00000242960	ENSG00000173926	ENSG00000173621	ENSG00000006757	ENSG00000165912	ENSG00000177731	ENSG00000221968	ENSG00000161642	ENSG00000148606	ENSG00000106853	ENSG00000196636	ENSG00000168615	ENSG00000121207	ENSG00000153107	ENSG00000122417	ENSG00000135205	ENSG00000008277	ENSG00000168078	ENSG00000143621	ENSG00000255248
ENSG00000100994	ENSG00000117115	ENSG00000104983	ENSG00000172965	ENSG00000127952	ENSG00000168917	ENSG00000181409	ENSG00000122218	ENSG00000100139	ENSG00000063244	ENSG00000066651	ENSG00000082458	ENSG00000036549	ENSG00000137996	ENSG00000072849	ENSG00000227896	ENSG00000138792	ENSG00000008311	ENSG00000205302	ENSG00000254300
ENSG00000167625	ENSG00000226380	ENSG00000139624	ENSG00000232442	ENSG00000279117	ENSG00000160211	ENSG00000012124	ENSG00000089154	ENSG00000272449	ENSG00000164849	ENSG00000183726	ENSG00000139318	ENSG00000123485	ENSG00000197603	ENSG00000172432	ENSG00000164056	ENSG00000121988	ENSG00000166734	ENSG00000155974	ENSG00000162520
ENSG00000006757	ENSG00000132702	ENSG00000100359	ENSG00000162736	ENSG00000225190	ENSG00000215305	ENSG00000106330	ENSG00000103202	ENSG00000253958	ENSG00000104140	ENSG00000004897	ENSG00000172086	ENSG00000236859	ENSG00000120693	ENSG00000126773	ENSG00000230979	ENSG00000133112	ENSG00000183340	ENSG00000113583	ENSG00000136052
ENSG00000232442	ENSG00000130518	ENSG00000041802	ENSG00000104964	ENSG00000110090	ENSG00000148356	ENSG00000159231	ENSG00000007047	ENSG00000233927	ENSG00000175182	ENSG00000169330	ENSG00000171103	ENSG00000109184	ENSG00000042429	ENSG00000080824	ENSG00000154920	ENSG00000174010	ENSG00000163281	ENSG00000138095	ENSG00000266412
ENSG00000244486	ENSG00000090013	ENSG00000123444	ENSG00000108861	ENSG00000130382	ENSG00000074181	ENSG00000133466	ENSG00000141540	ENSG00000180879	ENSG00000132376	ENSG00000147592	ENSG00000117791	ENSG00000115514	ENSG00000118965	ENSG00000175061	ENSG00000243679	ENSG00000008405	ENSG00000114107	ENSG00000110660	ENSG00000101384
ENSG00000104964	ENSG00000167173	ENSG00000146278	ENSG00000186480	ENSG00000142273	ENSG00000280651	ENSG00000162390	ENSG00000197448	ENSG00000175643	ENSG00000255737	ENSG00000069248	ENSG00000112149	ENSG00000238113	ENSG00000271533	ENSG00000134317	ENSG00000226525	ENSG00000153944	ENSG00000229932	ENSG00000163714	ENSG00000100934
ENSG00000186480	ENSG00000078319	ENSG00000188706	ENSG00000160226	ENSG00000163702	ENSG00000162542	ENSG00000075399	ENSG00000130164	ENSG00000162496	ENSG00000068654	ENSG00000250588	ENSG00000178338	ENSG00000131018	ENSG00000267194	ENSG00000166510	ENSG00000137491	ENSG00000039319	ENSG00000150787	ENSG00000180573	ENSG00000120833
ENSG00000126883	ENSG00000005194	ENSG00000105171	ENSG00000136720	ENSG00000172731	ENSG00000280680	ENSG00000167363	ENSG00000151689	ENSG00000112624	ENSG00000198909	ENSG00000163565	ENSG00000165733	ENSG00000196476	ENSG00000101115	ENSG00000135164	ENSG00000233476	ENSG00000105971	ENSG00000174891	ENSG00000178980	ENSG00000131174
ENSG00000231789	ENSG00000204439	ENSG00000119414	ENSG00000197766	ENSG00000125520	ENSG00000179115	ENSG00000101417	ENSG00000160049	ENSG00000143891	ENSG00000100604	ENSG00000184992	ENSG00000197601	ENSG00000172476	ENSG00000137574	ENSG00000245571	ENSG00000278535	ENSG00000151773	ENSG00000105939	ENSG00000115233	ENSG00000198130
ENSG00000160226	ENSG00000260034	ENSG00000182704	ENSG00000068120	ENSG00000166272	ENSG00000278309	ENSG00000129535	ENSG00000101670	ENSG00000001084	ENSG00000255153	ENSG00000132326	ENSG00000139291	ENSG00000214198	ENSG00000180776	ENSG00000121749	ENSG00000204138	ENSG00000116833	ENSG00000104067	ENSG00000107672	ENSG00000076770
ENSG00000268895	ENSG00000095139	ENSG00000011275	ENSG00000151376	ENSG00000106009	ENSG00000090013	ENSG00000100439	ENSG00000106290	ENSG00000070476	ENSG00000091513	ENSG00000179988	ENSG00000196295	ENSG00000135272	ENSG00000119185	ENSG00000131013	ENSG00000183856	ENSG00000198056	ENSG00000181744	ENSG00000187621	ENSG00000151893
ENSG00000197766	ENSG00000145911	ENSG00000172046	ENSG00000083454	ENSG00000009830	ENSG00000179364	ENSG00000274523	ENSG00000130147	ENSG00000100263	ENSG00000198858	ENSG00000198134	ENSG00000154358	ENSG00000249942	ENSG00000156735	ENSG00000085224	ENSG00000122779	ENSG00000233954	ENSG00000008294	ENSG00000132313	ENSG00000249395
ENSG00000068120	ENSG00000168066	ENSG00000237523	ENSG00000225630	ENSG00000100626	ENSG00000005194	ENSG00000213609	ENSG00000267372	ENSG00000210135	ENSG00000099956	ENSG00000122299	ENSG00000152784	ENSG00000214796	ENSG00000092531	ENSG00000152620	ENSG00000173905	ENSG00000187801	ENSG00000115128	ENSG00000157456	ENSG00000117500
ENSG00000241360	ENSG00000169710	ENSG00000108639	ENSG00000105245	ENSG00000157168	ENSG00000112695	ENSG00000174672	ENSG00000099992	ENSG00000274173	ENSG00000137267	ENSG00000125871	ENSG00000130147	ENSG00000145075	ENSG00000130702	ENSG00000166922	ENSG00000183161	ENSG00000112175	ENSG00000198625	ENSG00000154727	ENSG00000178691
ENSG00000151376	ENSG00000136068	ENSG00000178209	ENSG00000260403	ENSG00000263050	ENSG00000143575	ENSG00000158792	ENSG00000157870	ENSG00000186448	ENSG00000244045	ENSG00000104047	ENSG00000031003	ENSG00000178913	ENSG00000109756	ENSG00000149289	ENSG00000152556	ENSG00000279789	ENSG00000134970	ENSG00000166266	ENSG00000158402
ENSG00000083454	ENSG00000218175	ENSG00000132740	ENSG00000135709	ENSG00000155034	ENSG00000145911	ENSG00000067606	ENSG00000167716	ENSG00000182473	ENSG00000166987	ENSG00000070950	ENSG00000082512	ENSG00000221944	ENSG00000119778	ENSG00000133142	ENSG00000115942	ENSG00000134717	ENSG00000100523	ENSG00000177076	ENSG00000154065
ENSG00000225630	ENSG00000163683	ENSG00000138674	ENSG00000132254	ENSG00000254285	ENSG00000248487	ENSG00000106246	ENSG00000182871	ENSG00000115970	ENSG00000188766	ENSG00000159882	ENSG00000102878	ENSG00000205810	ENSG00000172888	ENSG00000116977	ENSG00000231607	ENSG00000056736	ENSG00000162775	ENSG00000128944	ENSG00000238105
ENSG00000183317	ENSG00000139626	ENSG00000235776	ENSG00000145002	ENSG00000186162	ENSG00000142173	ENSG00000072506	ENSG00000167323	ENSG00000128309	ENSG00000171453	ENSG00000171766	ENSG00000135365	ENSG00000174804	ENSG00000162929	ENSG00000138032	ENSG00000172667	ENSG00000033867	ENSG00000141384	ENSG00000134318	ENSG00000137693
ENSG00000167740	ENSG00000105341	ENSG00000213856	ENSG00000127666	ENSG00000108561	ENSG00000156222	ENSG00000253125	ENSG00000081791	ENSG00000259823	ENSG00000130811	ENSG00000133104	ENSG00000070081	ENSG00000229771	ENSG00000198890	ENSG00000128791	ENSG00000225200	ENSG00000162695	ENSG00000186395	ENSG00000069956	ENSG00000185842
ENSG00000132254	ENSG00000135596	ENSG00000218980	ENSG00000174516	ENSG00000078900	ENSG00000099910	ENSG00000181830	ENSG00000142459	ENSG00000132879	ENSG00000203879	ENSG00000229994	ENSG00000188985	ENSG00000279382	ENSG00000069431	ENSG00000184500	ENSG00000198482	ENSG00000060339	ENSG00000157470	ENSG00000102908	ENSG00000137672
ENSG00000127666	ENSG00000149781	ENSG00000196235	ENSG00000139318	ENSG00000108773	ENSG00000142959	ENSG00000136425	ENSG00000188573	ENSG00000171903	ENSG00000186648	ENSG00000228623	ENSG00000077157	ENSG00000228544	ENSG00000121022	ENSG00000184575	ENSG00000198000	ENSG00000198554	ENSG00000111371	ENSG00000119328	ENSG00000162688
ENSG00000174516	ENSG00000104852	ENSG00000103264	ENSG00000161642	ENSG00000130255	ENSG00000072954	ENSG00000178467	ENSG00000277232	ENSG00000147160	ENSG00000171443	ENSG00000112983	ENSG00000150779	ENSG00000014257	ENSG00000196323	ENSG00000198626	ENSG00000135338	ENSG00000127184	ENSG00000117054	ENSG00000137807	ENSG00000095139
ENSG00000196422	ENSG00000143797	ENSG00000164713	ENSG00000136933	ENSG00000100280	ENSG00000169710	ENSG00000099625	ENSG00000241973	ENSG00000234745	ENSG00000156510	ENSG00000204152	ENSG00000138778	ENSG00000178904	ENSG00000135976	ENSG00000165813	ENSG00000259972	ENSG00000157107	ENSG00000156313	ENSG00000184083	ENSG00000122033
ENSG00000161642	ENSG00000179965	ENSG00000101158	ENSG00000089154	ENSG00000158715	ENSG00000136068	ENSG00000149016	ENSG00000196465	ENSG00000130158	ENSG00000141971	ENSG00000145908	ENSG00000090612	ENSG00000003987	ENSG00000134697	ENSG00000113448	ENSG00000148483	ENSG00000248905	ENSG00000205531	ENSG00000164125	ENSG00000182405
ENSG00000136933	ENSG00000183011	ENSG00000236683	ENSG00000103202	ENSG00000112578	ENSG00000250132	ENSG00000157379	ENSG00000121753	ENSG00000137747	ENSG00000128311	ENSG00000139684	ENSG00000197498	ENSG00000197261	ENSG00000183955	ENSG00000007372	ENSG00000008083	ENSG00000144161	ENSG00000151725	ENSG00000115221	ENSG00000164758
ENSG00000174521	ENSG00000173020	ENSG00000068971	ENSG00000235084	ENSG00000102103	ENSG00000187091	ENSG00000079459	ENSG00000165795	ENSG00000105464	ENSG00000102312	ENSG00000270069	ENSG00000102471	ENSG00000229388	ENSG00000107937	ENSG00000163938	ENSG00000166436	ENSG00000164181	ENSG00000281468	ENSG00000107643	ENSG00000196950
ENSG00000089154	ENSG00000078237	ENSG00000174327	ENSG00000121060	ENSG00000277203	ENSG00000163683	ENSG00000170889	ENSG00000221968	ENSG00000156508	ENSG00000068079	ENSG00000131236	ENSG00000138796	ENSG00000165091	ENSG00000183431	ENSG00000176928	ENSG00000235770	ENSG00000121864	ENSG00000096654	ENSG00000163029	ENSG00000163683
ENSG00000103202	ENSG00000184502	ENSG00000137801	ENSG00000007047	ENSG00000171227	ENSG00000146592	ENSG00000213225	ENSG00000012124	ENSG00000188559	ENSG00000058262	ENSG00000126787	ENSG00000257167	ENSG00000163482	ENSG00000145335	ENSG00000136237	ENSG00000231025	ENSG00000163638	ENSG00000163166	ENSG00000270231	ENSG00000100852
ENSG00000235084	ENSG00000135047	ENSG00000204520	ENSG00000141540	ENSG00000164620	ENSG00000280627	ENSG00000161513	ENSG00000106330	ENSG00000180155	ENSG00000173898	ENSG00000188933	ENSG00000230562	ENSG00000005961	ENSG00000119321	ENSG00000146350	ENSG00000139354	ENSG00000021574	ENSG00000123473	ENSG00000164548	ENSG00000136108
ENSG00000007047	ENSG00000130775	ENSG00000171303	ENSG00000180902	ENSG00000008838	ENSG00000084733	ENSG00000167123	ENSG00000134490	ENSG00000092036	ENSG00000165102	ENSG00000241935	ENSG00000133466	ENSG00000232559	ENSG00000256223	ENSG00000139324	ENSG00000149346	ENSG00000083168	ENSG00000134996	ENSG00000083937	ENSG00000160218
ENSG00000141540	ENSG00000173166	ENSG00000103591	ENSG00000235897	ENSG00000163933	ENSG00000104805	ENSG00000149269	ENSG00000159231	ENSG00000185475	ENSG00000166133	ENSG00000162604	ENSG00000260015	ENSG00000005801	ENSG00000165646	ENSG00000139055	ENSG00000254004	ENSG00000187164	ENSG00000122566	ENSG00000188375	ENSG00000159593
ENSG00000180902	ENSG00000147123	ENSG00000149177	ENSG00000237438	ENSG00000140521	ENSG00000147889	ENSG00000162073	ENSG00000075399	ENSG00000167311	ENSG00000124587	ENSG00000187325	ENSG00000151470	ENSG00000110318	ENSG00000135870	ENSG00000187889	ENSG00000279412	ENSG00000163378	ENSG00000162627	ENSG00000131051	ENSG00000145041
ENSG00000125743	ENSG00000158156	ENSG00000085840	ENSG00000197448	ENSG00000204592	ENSG00000173020	ENSG00000221829	ENSG00000167363	ENSG00000100979	ENSG00000167700	ENSG00000184203	ENSG00000101639	ENSG00000139921	ENSG00000119900	ENSG00000139263	ENSG00000260766	ENSG00000118596	ENSG00000135968	ENSG00000128989	ENSG00000119812
ENSG00000197448	ENSG00000126067	ENSG00000083444	ENSG00000183978	ENSG00000072786	ENSG00000130775	ENSG00000043143	ENSG00000101417	ENSG00000178385	ENSG00000162231	ENSG00000117479	ENSG00000166681	ENSG00000214894	ENSG00000144744	ENSG00000164951	ENSG00000272812	ENSG00000273472	ENSG00000111300	ENSG00000181444	ENSG00000143797
ENSG00000183978	ENSG00000147119	ENSG00000058866	ENSG00000130164	ENSG00000184216	ENSG00000238164	ENSG00000196588	ENSG00000100439	ENSG00000164307	ENSG00000070366	ENSG00000280987	ENSG00000121774	ENSG00000227036	ENSG00000143942	ENSG00000166200	ENSG00000135451	ENSG00000104408	ENSG00000091436	ENSG00000165304	ENSG00000184743
ENSG00000130164	ENSG00000232368	ENSG00000129084	ENSG00000034152	ENSG00000187624	ENSG00000204843	ENSG00000246465	ENSG00000167549	ENSG00000162714	ENSG00000178149	ENSG00000082516	ENSG00000182747	ENSG00000149948	ENSG00000172340	ENSG00000112337	ENSG00000182095	ENSG00000089195	ENSG00000114904	ENSG00000143228	ENSG00000112304
ENSG00000095370	ENSG00000106400	ENSG00000100591	ENSG00000174640	ENSG00000079739	ENSG00000147123	ENSG00000176248	ENSG00000274523	ENSG00000177398	ENSG00000166741	ENSG00000135046	ENSG00000214826	ENSG00000135999	ENSG00000147133	ENSG00000156531	ENSG00000127947	ENSG00000114416	ENSG00000168944	ENSG00000213104	ENSG00000196437
ENSG00000034152	ENSG00000162975	ENSG00000008735	ENSG00000160049	ENSG00000120875	ENSG00000126067	ENSG00000002330	ENSG00000230510	ENSG00000183161	ENSG00000186792	ENSG00000111196	ENSG00000119705	ENSG00000179630	ENSG00000128059	ENSG00000159256	ENSG00000143184	ENSG00000123219	ENSG00000166432	ENSG00000054267	ENSG00000162980
ENSG00000106290	ENSG00000142227	ENSG00000141441	ENSG00000106290	ENSG00000110104	ENSG00000106400	ENSG00000198246	ENSG00000213609	ENSG00000152556	ENSG00000100138	ENSG00000122068	ENSG00000151882	ENSG00000155066	ENSG00000214753	ENSG00000152942	ENSG00000270189	ENSG00000119471	ENSG00000196417	ENSG00000169299	ENSG00000078237
ENSG00000099992	ENSG00000132823	ENSG00000131100	ENSG00000267372	ENSG00000185033	ENSG00000230513	ENSG00000136856	ENSG00000174672	ENSG00000008516	ENSG00000101365	ENSG00000183513	ENSG00000113328	ENSG00000185432	ENSG00000230844	ENSG00000265415	ENSG00000196296	ENSG00000260853	ENSG00000014123	ENSG00000112308	ENSG00000152484
ENSG00000157870	ENSG00000213030	ENSG00000164970	ENSG00000099992	ENSG00000128228	ENSG00000142227	ENSG00000135617	ENSG00000166897	ENSG00000183741	ENSG00000134508	ENSG00000159322	ENSG00000198924	ENSG00000127364	ENSG00000136936	ENSG00000165996	ENSG00000215003	ENSG00000188610	ENSG00000231672	ENSG00000253738	ENSG00000029993
ENSG00000167716	ENSG00000117682	ENSG00000188910	ENSG00000164916	ENSG00000150991	ENSG00000082781	ENSG00000198074	ENSG00000158792	ENSG00000186806	ENSG00000167695	ENSG00000152242	ENSG00000165807	ENSG00000167103	ENSG00000126803	ENSG00000198189	ENSG00000105750	ENSG00000154874	ENSG00000092020	ENSG00000186871	ENSG00000164761
ENSG00000182871	ENSG00000163435	ENSG00000149115	ENSG00000167716	ENSG00000226608	ENSG00000131584	ENSG00000137288	ENSG00000067606	ENSG00000143641	ENSG00000187959	ENSG00000187742	ENSG00000083857	ENSG00000181381	ENSG00000176853	ENSG00000127922	ENSG00000260747	ENSG00000121361	ENSG00000133863	ENSG00000138772	ENSG00000149636
ENSG00000167323	ENSG00000100994	ENSG00000099194	ENSG00000128342	ENSG00000130402	ENSG00000151552	ENSG00000177352	ENSG00000106246	ENSG00000091073	ENSG00000172530	ENSG00000171865	ENSG00000091483	ENSG00000169047	ENSG00000185518	ENSG00000151883	ENSG00000105697	ENSG00000224660	ENSG00000013375	ENSG00000058272	ENSG00000173482
ENSG00000081791	ENSG00000167625	ENSG00000146072	ENSG00000167323	ENSG00000183684	ENSG00000159461	ENSG00000167085	ENSG00000072506	ENSG00000169169	ENSG00000124201	ENSG00000203761	ENSG00000214535	ENSG00000277443	ENSG00000171295	ENSG00000109654	ENSG00000170846	ENSG00000236088	ENSG00000132436	ENSG00000136888	ENSG00000138175
ENSG00000142459	ENSG00000172965	ENSG00000188976	ENSG00000081791	ENSG00000081760	ENSG00000119950	ENSG00000137285	ENSG00000181830	ENSG00000122512	ENSG00000204469	ENSG00000124370	ENSG00000214455	ENSG00000030419	ENSG00000040199	ENSG00000100485	ENSG00000168906	ENSG00000109083	ENSG00000177150	ENSG00000138346	ENSG00000079482
ENSG00000080031	ENSG00000232442	ENSG00000141543	ENSG00000142459	ENSG00000204227	ENSG00000100994	ENSG00000103226	ENSG00000136425	ENSG00000005844	ENSG00000051523	ENSG00000165092	ENSG00000198718	ENSG00000075213	ENSG00000120802	ENSG00000133103	ENSG00000279457	ENSG00000108924	ENSG00000174371	ENSG00000117318	ENSG00000169045
ENSG00000196465	ENSG00000162736	ENSG00000179134	ENSG00000175063	ENSG00000249936	ENSG00000273084	ENSG00000214222	ENSG00000178467	ENSG00000075643	ENSG00000131188	ENSG00000250420	ENSG00000185875	ENSG00000258512	ENSG00000172167	ENSG00000197044	ENSG00000126653	ENSG00000114439	ENSG00000137996	ENSG00000213430	ENSG00000120860
ENSG00000121753	ENSG00000244486	ENSG00000204070	ENSG00000080031	ENSG00000185043	ENSG00000197696	ENSG00000140105	ENSG00000099625	ENSG00000089351	ENSG00000182902	ENSG00000113569	ENSG00000146216	ENSG00000113810	ENSG00000066629	ENSG00000065413	ENSG00000204569	ENSG00000107651	ENSG00000197603	ENSG00000133247	ENSG00000148848
ENSG00000165795	ENSG00000104964	ENSG00000079999	ENSG00000196465	ENSG00000277491	ENSG00000065882	ENSG00000215807	ENSG00000149016	ENSG00000177663	ENSG00000084774	ENSG00000074266	ENSG00000259479	ENSG00000205041	ENSG00000168438	ENSG00000081665	ENSG00000085978	ENSG00000125827	ENSG00000132541	ENSG00000175536	ENSG00000138193
ENSG00000221968	ENSG00000105173	ENSG00000144647	ENSG00000221968	ENSG00000196943	ENSG00000104964	ENSG00000103723	ENSG00000157379	ENSG00000163686	ENSG00000213983	ENSG00000135373	ENSG00000159184	ENSG00000232956	ENSG00000124783	ENSG00000156508	ENSG00000268357	ENSG00000129493	ENSG00000120693	ENSG00000102241	ENSG00000157045
ENSG00000181409	ENSG00000108861	ENSG00000148303	ENSG00000012124	ENSG00000204498	ENSG00000274276	ENSG00000166823	ENSG00000079459	ENSG00000046774	ENSG00000084628	ENSG00000196793	ENSG00000183111	ENSG00000085274	ENSG00000109475	ENSG00000058063	ENSG00000173588	ENSG00000270728	ENSG00000118965	ENSG00000120800	ENSG00000119950
ENSG00000012124	ENSG00000116991	ENSG00000133895	ENSG00000106330	ENSG00000168487	ENSG00000126432	ENSG00000141499	ENSG00000170889	ENSG00000115317	ENSG00000085831	ENSG00000276043	ENSG00000115183	ENSG00000198088	ENSG00000189050	ENSG00000164056	ENSG00000079150	ENSG00000139926	ENSG00000267194	ENSG00000137831	ENSG00000182010
ENSG00000106330	ENSG00000186480	ENSG00000213337	ENSG00000159231	ENSG00000158555	ENSG00000080189	ENSG00000107223	ENSG00000119408	ENSG00000006756	ENSG00000185909	ENSG00000090054	ENSG00000183648	ENSG00000165490	ENSG00000156136	ENSG00000155850	ENSG00000131944	ENSG00000055130	ENSG00000197608	ENSG00000154229	ENSG00000143633
ENSG00000226944	ENSG00000126883	ENSG00000177427	ENSG00000075399	ENSG00000129951	ENSG00000160226	ENSG00000137337	ENSG00000161513	ENSG00000101898	ENSG00000129219	ENSG00000231767	ENSG00000116741	ENSG00000005889	ENSG00000081386	ENSG00000154920	ENSG00000118412	ENSG00000135932	ENSG00000137574	ENSG00000069275	ENSG00000203760
ENSG00000231952	ENSG00000143384	ENSG00000196642	ENSG00000167363	ENSG00000156858	ENSG00000143384	ENSG00000266208	ENSG00000167123	ENSG00000182179	ENSG00000179950	ENSG00000146674	ENSG00000179869	ENSG00000196937	ENSG00000168118	ENSG00000108733	ENSG00000006025	ENSG00000109670	ENSG00000180776	ENSG00000275131	ENSG00000189308
ENSG00000166592	ENSG00000197766	ENSG00000250571	ENSG00000129535	ENSG00000188636	ENSG00000005448	ENSG00000233762	ENSG00000149269	ENSG00000173334	ENSG00000166716	ENSG00000138356	ENSG00000124813	ENSG00000155621	ENSG00000198585	ENSG00000023287	ENSG00000272578	ENSG00000176055	ENSG00000156735	ENSG00000165555	ENSG00000116991
ENSG00000162390	ENSG00000068120	ENSG00000237686	ENSG00000100439	ENSG00000167641	ENSG00000107742	ENSG00000182544	ENSG00000221829	ENSG00000145912	ENSG00000153531	ENSG00000205885	ENSG00000015133	ENSG00000196542	ENSG00000198001	ENSG00000002746	ENSG00000228929	ENSG00000014824	ENSG00000261371	ENSG00000134152	ENSG00000186298
ENSG00000075399	ENSG00000151376	ENSG00000197149	ENSG00000169228	ENSG00000235043	ENSG00000110057	ENSG00000181523	ENSG00000125170	ENSG00000108602	ENSG00000119673	ENSG00000151414	ENSG00000233101	ENSG00000176920	ENSG00000071189	ENSG00000183856	ENSG00000103168	ENSG00000107164	ENSG00000109756	ENSG00000120533	ENSG00000137947
ENSG00000167363	ENSG00000225630	ENSG00000102547	ENSG00000274523	ENSG00000167646	ENSG00000197766	ENSG00000182173	ENSG00000043143	ENSG00000104973	ENSG00000214756	ENSG00000056277	ENSG00000168078	ENSG00000104228	ENSG00000136518	ENSG00000164307	ENSG00000250144	ENSG00000161888	ENSG00000119778	ENSG00000039560	ENSG00000134198
ENSG00000101417	ENSG00000100335	ENSG00000105617	ENSG00000213609	ENSG00000086506	ENSG00000152082	ENSG00000100129	ENSG00000196588	ENSG00000128604	ENSG00000270504	ENSG00000135185	ENSG00000166734	ENSG00000128923	ENSG00000089048	ENSG00000122779	ENSG00000163684	ENSG00000147874	ENSG00000172888	ENSG00000186185	ENSG00000067900
ENSG00000129535	ENSG00000105245	ENSG00000229939	ENSG00000174672	ENSG00000033050	ENSG00000068120	ENSG00000149582	ENSG00000246465	ENSG00000101400	ENSG00000087077	ENSG00000185414	ENSG00000163281	ENSG00000139278	ENSG00000162664	ENSG00000173905	ENSG00000131914	ENSG00000083720	ENSG00000149294	ENSG00000196890	ENSG00000130638
ENSG00000100439	ENSG00000135709	ENSG00000278047	ENSG00000158792	ENSG00000234975	ENSG00000241360	ENSG00000167863	ENSG00000176248	ENSG00000158423	ENSG00000187730	ENSG00000163611	ENSG00000254428	ENSG00000174514	ENSG00000109381	ENSG00000104549	ENSG00000277462	ENSG00000067248	ENSG00000162929	ENSG00000110484	ENSG00000116473
ENSG00000169228	ENSG00000132254	ENSG00000179222	ENSG00000067606	ENSG00000105640	ENSG00000213859	ENSG00000100413	ENSG00000002330	ENSG00000232677	ENSG00000074416	ENSG00000163291	ENSG00000162654	ENSG00000204177	ENSG00000129636	ENSG00000147649	ENSG00000198919	ENSG00000107984	ENSG00000081320	ENSG00000256537	ENSG00000110768
ENSG00000274523	ENSG00000127666	ENSG00000175931	ENSG00000106246	ENSG00000099991	ENSG00000179292	ENSG00000101199	ENSG00000198246	ENSG00000234231	ENSG00000125648	ENSG00000244879	ENSG00000196205	ENSG00000179941	ENSG00000182986	ENSG00000183077	ENSG00000197121	ENSG00000173085	ENSG00000121022	ENSG00000197299	ENSG00000066027
ENSG00000184160	ENSG00000174516	ENSG00000105993	ENSG00000168758	ENSG00000183751	ENSG00000132254	ENSG00000149577	ENSG00000198074	ENSG00000139625	ENSG00000125841	ENSG00000085491	ENSG00000114107	ENSG00000146955	ENSG00000113240	ENSG00000100644	ENSG00000112394	ENSG00000126804	ENSG00000196323	ENSG00000092439	ENSG00000168214
ENSG00000213609	ENSG00000196422	ENSG00000167566	ENSG00000072506	ENSG00000232273	ENSG00000105088	ENSG00000126254	ENSG00000177352	ENSG00000103811	ENSG00000109917	ENSG00000122376	ENSG00000049239	ENSG00000099860	ENSG00000245910	ENSG00000180998	ENSG00000068489	ENSG00000122641	ENSG00000135976	ENSG00000177189	ENSG00000088179
ENSG00000174672	ENSG00000161642	ENSG00000183570	ENSG00000181830	ENSG00000061938	ENSG00000158747	ENSG00000114738	ENSG00000278952	ENSG00000140941	ENSG00000164587	ENSG00000119640	ENSG00000224861	ENSG00000124766	ENSG00000123374	ENSG00000180574	ENSG00000188603	ENSG00000130340	ENSG00000134697	ENSG00000100650	ENSG00000107020
ENSG00000280614	ENSG00000156011	ENSG00000167395	ENSG00000136425	ENSG00000124541	ENSG00000127666	ENSG00000063241	ENSG00000137285	ENSG00000160223	ENSG00000172037	ENSG00000163626	ENSG00000151065	ENSG00000107201	ENSG00000169126	ENSG00000198000	ENSG00000121957	ENSG00000137414	ENSG00000075188	ENSG00000059769	ENSG00000005469
ENSG00000158792	ENSG00000163359	ENSG00000132792	ENSG00000178467	ENSG00000167978	ENSG00000174516	ENSG00000270175	ENSG00000103226	ENSG00000188603	ENSG00000198755	ENSG00000213186	ENSG00000150787	ENSG00000106462	ENSG00000221886	ENSG00000135338	ENSG00000225972	ENSG00000115461	ENSG00000118518	ENSG00000176105	ENSG00000196730
ENSG00000166246	ENSG00000089154	ENSG00000106638	ENSG00000099625	ENSG00000163956	ENSG00000161642	ENSG00000002822	ENSG00000140105	ENSG00000099399	ENSG00000187778	ENSG00000121988	ENSG00000174891	ENSG00000130303	ENSG00000134982	ENSG00000145216	ENSG00000146067	ENSG00000112874	ENSG00000154310	ENSG00000196459	ENSG00000100532
ENSG00000067606	ENSG00000103202	ENSG00000186635	ENSG00000149016	ENSG00000179627	ENSG00000122218	ENSG00000105193	ENSG00000103723	ENSG00000100991	ENSG00000160211	ENSG00000100473	ENSG00000105939	ENSG00000047365	ENSG00000198252	ENSG00000101577	ENSG00000259746	ENSG00000147854	ENSG00000183955	ENSG00000100483	ENSG00000173418
ENSG00000106246	ENSG00000007047	ENSG00000167770	ENSG00000079459	ENSG00000167291	ENSG00000166140	ENSG00000104883	ENSG00000141499	ENSG00000234380	ENSG00000215305	ENSG00000133112	ENSG00000137871	ENSG00000126583	ENSG00000101911	ENSG00000162687	ENSG00000251369	ENSG00000267152	ENSG00000107937	ENSG00000127337	ENSG00000094804
ENSG00000165272	ENSG00000141540	ENSG00000136930	ENSG00000170889	ENSG00000134574	ENSG00000086696	ENSG00000185339	ENSG00000107223	ENSG00000126603	ENSG00000162542	ENSG00000174010	ENSG00000111877	ENSG00000177707	ENSG00000105929	ENSG00000183735	ENSG00000185480	ENSG00000169247	ENSG00000213347	ENSG00000276672	ENSG00000168615
ENSG00000072506	ENSG00000235897	ENSG00000104221	ENSG00000155099	ENSG00000141905	ENSG00000007047	ENSG00000169689	ENSG00000221955	ENSG00000150456	ENSG00000226380	ENSG00000008405	ENSG00000280739	ENSG00000166012	ENSG00000157500	ENSG00000069974	ENSG00000171763	ENSG00000196466	ENSG00000256223	ENSG00000225159	ENSG00000082458
ENSG00000181830	ENSG00000186472	ENSG00000005156	ENSG00000164266	ENSG00000226986	ENSG00000149823	ENSG00000176125	ENSG00000266208	ENSG00000090487	ENSG00000130518	ENSG00000105971	ENSG00000130177	ENSG00000138398	ENSG00000065325	ENSG00000166436	ENSG00000111670	ENSG00000196620	ENSG00000165646	ENSG00000087586	ENSG00000172086
ENSG00000136425	ENSG00000197448	ENSG00000185436	ENSG00000167601	ENSG00000140995	ENSG00000130164	ENSG00000259802	ENSG00000233762	ENSG00000186891	ENSG00000277969	ENSG00000198056	ENSG00000129235	ENSG00000248124	ENSG00000213071	ENSG00000184635	ENSG00000102189	ENSG00000221866	ENSG00000135870	ENSG00000170571	ENSG00000171103
ENSG00000178467	ENSG00000130164	ENSG00000187583	ENSG00000161513	ENSG00000116014	ENSG00000101966	ENSG00000247627	ENSG00000049239	ENSG00000102870	ENSG00000090013	ENSG00000163576	ENSG00000115128	ENSG00000096093	ENSG00000131171	ENSG00000160282	ENSG00000235245	ENSG00000166669	ENSG00000203706	ENSG00000143183	ENSG00000156011
ENSG00000099625	ENSG00000095370	ENSG00000100297	ENSG00000196756	ENSG00000167515	ENSG00000263843	ENSG00000159214	ENSG00000182544	ENSG00000179598	ENSG00000167173	ENSG00000135111	ENSG00000268364	ENSG00000277399	ENSG00000162924	ENSG00000170500	ENSG00000186280	ENSG00000013392	ENSG00000119900	ENSG00000127914	ENSG00000196935
ENSG00000149016	ENSG00000151689	ENSG00000040608	ENSG00000167123	ENSG00000227398	ENSG00000127837	ENSG00000165912	ENSG00000181523	ENSG00000186280	ENSG00000078319	ENSG00000279789	ENSG00000120278	ENSG00000165630	ENSG00000088367	ENSG00000111647	ENSG00000156170	ENSG00000058091	ENSG00000172915	ENSG00000145293	ENSG00000165660
ENSG00000157379	ENSG00000075624	ENSG00000132128	ENSG00000221829	ENSG00000141858	ENSG00000116857	ENSG00000127952	ENSG00000182173	ENSG00000164068	ENSG00000005194	ENSG00000134717	ENSG00000175414	ENSG00000122644	ENSG00000126858	ENSG00000174977	ENSG00000170855	ENSG00000151657	ENSG00000144744	ENSG00000134352	ENSG00000145715
ENSG00000079459	ENSG00000034152	ENSG00000125651	ENSG00000043143	ENSG00000229512	ENSG00000156711	ENSG00000165914	ENSG00000100129	ENSG00000067113	ENSG00000204439	ENSG00000234009	ENSG00000152465	ENSG00000106477	ENSG00000135297	ENSG00000112972	ENSG00000279649	ENSG00000164074	ENSG00000143942	ENSG00000137648	ENSG00000186472
ENSG00000170889	ENSG00000106290	ENSG00000135372	ENSG00000020577	ENSG00000168159	ENSG00000101670	ENSG00000106991	ENSG00000149582	ENSG00000011478	ENSG00000012779	ENSG00000056736	ENSG00000141384	ENSG00000128000	ENSG00000111450	ENSG00000139354	ENSG00000136040	ENSG00000188215	ENSG00000172340	ENSG00000170270	ENSG00000182919
ENSG00000119408	ENSG00000101670	ENSG00000175318	ENSG00000196588	ENSG00000179632	ENSG00000130147	ENSG00000225190	ENSG00000100413	ENSG00000076944	ENSG00000157191	ENSG00000090520	ENSG00000133706	ENSG00000123975	ENSG00000165502	ENSG00000149346	ENSG00000143669	ENSG00000070778	ENSG00000128059	ENSG00000174718	ENSG00000165733
ENSG00000167601	ENSG00000099992	ENSG00000198517	ENSG00000213699	ENSG00000037897	ENSG00000115255	ENSG00000163702	ENSG00000109111	ENSG00000100528	ENSG00000145911	ENSG00000184368	ENSG00000076554	ENSG00000146676	ENSG00000144724	ENSG00000145555	ENSG00000157181	ENSG00000162368	ENSG00000147133	ENSG00000156787	ENSG00000197601
ENSG00000161513	ENSG00000164916	ENSG00000103966	ENSG00000002330	ENSG00000184923	ENSG00000267372	ENSG00000182054	ENSG00000101199	ENSG00000119655	ENSG00000168066	ENSG00000165434	ENSG00000157470	ENSG00000139793	ENSG00000215447	ENSG00000132837	ENSG00000186638	ENSG00000179387	ENSG00000240429	ENSG00000236287	ENSG00000139291
ENSG00000196756	ENSG00000167716	ENSG00000134333	ENSG00000198246	ENSG00000174903	ENSG00000163959	ENSG00000172731	ENSG00000149577	ENSG00000116198	ENSG00000156222	ENSG00000100883	ENSG00000111371	ENSG00000127954	ENSG00000102967	ENSG00000254004	ENSG00000257345	ENSG00000122417	ENSG00000136936	ENSG00000225973	ENSG00000031003
ENSG00000167123	ENSG00000128342	ENSG00000204394	ENSG00000136856	ENSG00000105723	ENSG00000099992	ENSG00000111344	ENSG00000126254	ENSG00000260274	ENSG00000072954	ENSG00000138161	ENSG00000270175	ENSG00000196659	ENSG00000179119	ENSG00000135451	ENSG00000279759	ENSG00000174106	ENSG00000176853	ENSG00000122482	ENSG00000082512
ENSG00000221829	ENSG00000182871	ENSG00000137076	ENSG00000135617	ENSG00000175334	ENSG00000168993	ENSG00000258920	ENSG00000114738	ENSG00000178605	ENSG00000249115	ENSG00000060339	ENSG00000117054	ENSG00000186952	ENSG00000142731	ENSG00000198961	ENSG00000055208	ENSG00000119547	ENSG00000171295	ENSG00000185947	ENSG00000121579
ENSG00000159184	ENSG00000167323	ENSG00000040531	ENSG00000198074	ENSG00000166813	ENSG00000157870	ENSG00000128965	ENSG00000063241	ENSG00000060642	ENSG00000169710	ENSG00000089685	ENSG00000260526	ENSG00000058335	ENSG00000109956	ENSG00000112303	ENSG00000120071	ENSG00000128050	ENSG00000040199	ENSG00000135249	ENSG00000135365
ENSG00000196588	ENSG00000142459	ENSG00000090861	ENSG00000137288	ENSG00000131788	ENSG00000139178	ENSG00000125520	ENSG00000167112	ENSG00000108474	ENSG00000136068	ENSG00000198554	ENSG00000156313	ENSG00000230189	ENSG00000277159	ENSG00000127947	ENSG00000278017	ENSG00000126773	ENSG00000120802	ENSG00000197119	ENSG00000182718
ENSG00000176248	ENSG00000175063	ENSG00000196821	ENSG00000177352	ENSG00000163719	ENSG00000260267	ENSG00000100865	ENSG00000002822	ENSG00000133477	ENSG00000218175	ENSG00000167005	ENSG00000170348	ENSG00000276386	ENSG00000196636	ENSG00000138190	ENSG00000163666	ENSG00000080824	ENSG00000172167	ENSG00000198780	ENSG00000070081
ENSG00000002330	ENSG00000080031	ENSG00000106211	ENSG00000167085	ENSG00000076604	ENSG00000167716	ENSG00000259803	ENSG00000105193	ENSG00000077942	ENSG00000167964	ENSG00000266976	ENSG00000205531	ENSG00000111247	ENSG00000066651	ENSG00000198734	ENSG00000006576	ENSG00000163257	ENSG00000168438	ENSG00000132424	ENSG00000198796
ENSG00000198246	ENSG00000196352	ENSG00000066926	ENSG00000140105	ENSG00000181449	ENSG00000128342	ENSG00000106009	ENSG00000138083	ENSG00000185122	ENSG00000139626	ENSG00000261740	ENSG00000151725	ENSG00000174460	ENSG00000004897	ENSG00000196296	ENSG00000226964	ENSG00000134317	ENSG00000140006	ENSG00000164164	ENSG00000171316
ENSG00000136856	ENSG00000196465	ENSG00000181029	ENSG00000166823	ENSG00000172270	ENSG00000127191	ENSG00000258366	ENSG00000104883	ENSG00000141068	ENSG00000105341	ENSG00000157107	ENSG00000123473	ENSG00000005812	ENSG00000025800	ENSG00000163297	ENSG00000108474	ENSG00000135164	ENSG00000109475	ENSG00000216285	ENSG00000135070
ENSG00000135617	ENSG00000121753	ENSG00000162227	ENSG00000141499	ENSG00000110717	ENSG00000180921	ENSG00000009830	ENSG00000185339	ENSG00000133048	ENSG00000135596	ENSG00000196968	ENSG00000123131	ENSG00000227403	ENSG00000198690	ENSG00000105750	ENSG00000168826	ENSG00000129028	ENSG00000204856	ENSG00000164093	ENSG00000077157
ENSG00000137288	ENSG00000221968	ENSG00000189280	ENSG00000107223	ENSG00000182578	ENSG00000099341	ENSG00000204525	ENSG00000176125	ENSG00000177830	ENSG00000184271	ENSG00000144161	ENSG00000122566	ENSG00000242193	ENSG00000278704	ENSG00000104312	ENSG00000196569	ENSG00000235205	ENSG00000100354	ENSG00000077616	ENSG00000138756
ENSG00000177352	ENSG00000181409	ENSG00000100150	ENSG00000221955	ENSG00000143595	ENSG00000142459	ENSG00000155034	ENSG00000247627	ENSG00000204054	ENSG00000104852	ENSG00000055732	ENSG00000213860	ENSG00000107625	ENSG00000141425	ENSG00000168906	ENSG00000160299	ENSG00000234742	ENSG00000189050	ENSG00000123545	ENSG00000138778
ENSG00000278952	ENSG00000012124	ENSG00000103522	ENSG00000137337	ENSG00000101955	ENSG00000080031	ENSG00000254285	ENSG00000159214	ENSG00000185101	ENSG00000179965	ENSG00000119685	ENSG00000162627	ENSG00000133083	ENSG00000147592	ENSG00000068366	ENSG00000078687	ENSG00000196436	ENSG00000156136	ENSG00000151468	ENSG00000090612
ENSG00000167085	ENSG00000159082	ENSG00000119487	ENSG00000266208	ENSG00000267980	ENSG00000102796	ENSG00000186162	ENSG00000233223	ENSG00000183250	ENSG00000188878	ENSG00000163638	ENSG00000196782	ENSG00000259319	ENSG00000142319	ENSG00000119042	ENSG00000178150	ENSG00000148835	ENSG00000081386	ENSG00000167635	ENSG00000117475
ENSG00000136059	ENSG00000106330	ENSG00000141252	ENSG00000233762	ENSG00000185000	ENSG00000103319	ENSG00000108773	ENSG00000267309	ENSG00000049246	ENSG00000235974	ENSG00000231172	ENSG00000114904	ENSG00000229642	ENSG00000069248	ENSG00000126653	ENSG00000170860	ENSG00000105825	ENSG00000071189	ENSG00000160145	ENSG00000197498
ENSG00000088543	ENSG00000166592	ENSG00000216866	ENSG00000051009	ENSG00000166313	ENSG00000012061	ENSG00000223802	ENSG00000165912	ENSG00000246228	ENSG00000183011	ENSG00000257557	ENSG00000020633	ENSG00000124549	ENSG00000131558	ENSG00000241837	ENSG00000276571	ENSG00000121749	ENSG00000168152	ENSG00000150672	ENSG00000173068
ENSG00000103226	ENSG00000162390	ENSG00000233461	ENSG00000182544	ENSG00000183186	ENSG00000196465	ENSG00000130255	ENSG00000127952	ENSG00000165175	ENSG00000173020	ENSG00000104408	ENSG00000104133	ENSG00000107672	ENSG00000117868	ENSG00000257698	ENSG00000049246	ENSG00000131013	ENSG00000089048	ENSG00000101049	ENSG00000261652
ENSG00000278597	ENSG00000075399	ENSG00000227057	ENSG00000151065	ENSG00000213380	ENSG00000144485	ENSG00000100280	ENSG00000086232	ENSG00000068024	ENSG00000072840	ENSG00000089195	ENSG00000168944	ENSG00000124225	ENSG00000184992	ENSG00000100503	ENSG00000120832	ENSG00000029153	ENSG00000162664	ENSG00000197933	ENSG00000107863
ENSG00000215807	ENSG00000167363	ENSG00000177469	ENSG00000181523	ENSG00000125895	ENSG00000074800	ENSG00000158715	ENSG00000279117	ENSG00000110169	ENSG00000130775	ENSG00000123219	ENSG00000203872	ENSG00000157456	ENSG00000132326	ENSG00000083097	ENSG00000144445	ENSG00000152620	ENSG00000109381	ENSG00000204103	ENSG00000137393
ENSG00000103723	ENSG00000100439	ENSG00000104808	ENSG00000182173	ENSG00000135404	ENSG00000181409	ENSG00000112578	ENSG00000140678	ENSG00000152439	ENSG00000147123	ENSG00000216895	ENSG00000279117	ENSG00000154727	ENSG00000203326	ENSG00000016864	ENSG00000185495	ENSG00000149289	ENSG00000129636	ENSG00000182628	ENSG00000102471
ENSG00000166823	ENSG00000274523	ENSG00000185085	ENSG00000148399	ENSG00000141873	ENSG00000189410	ENSG00000174567	ENSG00000225190	ENSG00000067992	ENSG00000158156	ENSG00000196739	ENSG00000166432	ENSG00000106258	ENSG00000148690	ENSG00000173588	ENSG00000164414	ENSG00000126870	ENSG00000196072	ENSG00000260708	ENSG00000111846
ENSG00000141499	ENSG00000184160	ENSG00000141034	ENSG00000101199	ENSG00000173846	ENSG00000127884	ENSG00000175482	ENSG00000110090	ENSG00000113272	ENSG00000126067	ENSG00000135604	ENSG00000129514	ENSG00000268573	ENSG00000196199	ENSG00000118412	ENSG00000174501	ENSG00000138032	ENSG00000113240	ENSG00000073417	ENSG00000151470
ENSG00000107223	ENSG00000164543	ENSG00000074211	ENSG00000149577	ENSG00000214517	ENSG00000007255	ENSG00000100345	ENSG00000163702	ENSG00000189339	ENSG00000147119	ENSG00000152102	ENSG00000170035	ENSG00000265194	ENSG00000023516	ENSG00000175198	ENSG00000154146	ENSG00000128791	ENSG00000174827	ENSG00000108576	ENSG00000164543
ENSG00000266208	ENSG00000174672	ENSG00000163814	ENSG00000126254	ENSG00000156599	ENSG00000075399	ENSG00000102103	ENSG00000101017	ENSG00000138606	ENSG00000232368	ENSG00000260853	ENSG00000006530	ENSG00000142619	ENSG00000257093	ENSG00000136881	ENSG00000204410	ENSG00000184575	ENSG00000169126	ENSG00000155100	ENSG00000101639
ENSG00000233762	ENSG00000158792	ENSG00000205609	ENSG00000114738	ENSG00000167552	ENSG00000100439	ENSG00000213719	ENSG00000111344	ENSG00000154102	ENSG00000106400	ENSG00000134056	ENSG00000231154	ENSG00000134318	ENSG00000122299	ENSG00000123124	ENSG00000273295	ENSG00000163938	ENSG00000221886	ENSG00000104450	ENSG00000264230
ENSG00000051009	ENSG00000166246	ENSG00000240370	ENSG00000063241	ENSG00000184992	ENSG00000168468	ENSG00000277203	ENSG00000258920	ENSG00000064393	ENSG00000142227	ENSG00000188610	ENSG00000133863	ENSG00000090924	ENSG00000047617	ENSG00000112200	ENSG00000047634	ENSG00000101868	ENSG00000134982	ENSG00000124172	ENSG00000102753
ENSG00000162078	ENSG00000067606	ENSG00000119718	ENSG00000270175	ENSG00000125166	ENSG00000274523	ENSG00000107960	ENSG00000128965	ENSG00000213689	ENSG00000117682	ENSG00000224660	ENSG00000132436	ENSG00000101972	ENSG00000184307	ENSG00000047457	ENSG00000143442	ENSG00000134371	ENSG00000198252	ENSG00000178695	ENSG00000121774
ENSG00000182544	ENSG00000173269	ENSG00000077238	ENSG00000002822	ENSG00000148843	ENSG00000142546	ENSG00000171227	ENSG00000125520	ENSG00000163975	ENSG00000163435	ENSG00000109083	ENSG00000262769	ENSG00000228701	ENSG00000111110	ENSG00000198919	ENSG00000205659	ENSG00000198298	ENSG00000229358	ENSG00000169019	ENSG00000119705
ENSG00000181523	ENSG00000106246	ENSG00000167508	ENSG00000105193	ENSG00000073536	ENSG00000164543	ENSG00000054116	ENSG00000166272	ENSG00000218227	ENSG00000242960	ENSG00000214021	ENSG00000174371	ENSG00000179029	ENSG00000104047	ENSG00000197121	ENSG00000223318	ENSG00000101544	ENSG00000100592	ENSG00000148773	ENSG00000097033
ENSG00000182173	ENSG00000165272	ENSG00000174705	ENSG00000104883	ENSG00000175115	ENSG00000174672	ENSG00000164620	ENSG00000262769	ENSG00000130193	ENSG00000100994	ENSG00000108924	ENSG00000108561	ENSG00000242282	ENSG00000070950	ENSG00000068489	ENSG00000244731	ENSG00000152503	ENSG00000188321	ENSG00000124429	ENSG00000198420
ENSG00000266962	ENSG00000108587	ENSG00000102760	ENSG00000131737	ENSG00000105559	ENSG00000196924	ENSG00000008838	ENSG00000259803	ENSG00000179335	ENSG00000167625	ENSG00000217236	ENSG00000153107	ENSG00000119328	ENSG00000104164	ENSG00000106066	ENSG00000215440	ENSG00000212916	ENSG00000184402	ENSG00000140386	ENSG00000113328
ENSG00000167863	ENSG00000072506	ENSG00000087008	ENSG00000185339	ENSG00000068323	ENSG00000144130	ENSG00000163933	ENSG00000106009	ENSG00000170265	ENSG00000006757	ENSG00000148498	ENSG00000078900	ENSG00000102908	ENSG00000133104	ENSG00000121957	ENSG00000276248	ENSG00000177311	ENSG00000182667	ENSG00000135472	ENSG00000198924
ENSG00000100413	ENSG00000181830	ENSG00000030110	ENSG00000169689	ENSG00000100116	ENSG00000067606	ENSG00000140521	ENSG00000009830	ENSG00000128346	ENSG00000172965	ENSG00000107651	ENSG00000197603	ENSG00000137807	ENSG00000052126	ENSG00000064651	ENSG00000137310	ENSG00000136237	ENSG00000173681	ENSG00000126777	ENSG00000083857
ENSG00000101199	ENSG00000178467	ENSG00000136238	ENSG00000176125	ENSG00000182327	ENSG00000180758	ENSG00000204592	ENSG00000100626	ENSG00000099994	ENSG00000232442	ENSG00000245205	ENSG00000132541	ENSG00000128708	ENSG00000101350	ENSG00000251369	ENSG00000140525	ENSG00000108395	ENSG00000157500	ENSG00000132485	ENSG00000131023
ENSG00000149577	ENSG00000099625	ENSG00000166848	ENSG00000259802	ENSG00000087152	ENSG00000162009	ENSG00000172061	ENSG00000204525	ENSG00000143819	ENSG00000162736	ENSG00000139926	ENSG00000118965	ENSG00000184083	ENSG00000112983	ENSG00000196109	ENSG00000065328	ENSG00000139324	ENSG00000262877	ENSG00000173915	ENSG00000144597
ENSG00000261963	ENSG00000149016	ENSG00000168209	ENSG00000247627	ENSG00000092841	ENSG00000158106	ENSG00000160862	ENSG00000263050	ENSG00000155115	ENSG00000244486	ENSG00000055130	ENSG00000271533	ENSG00000164125	ENSG00000248109	ENSG00000198814	ENSG00000111581	ENSG00000165732	ENSG00000213071	ENSG00000258171	ENSG00000091483
ENSG00000126254	ENSG00000157379	ENSG00000240849	ENSG00000159214	ENSG00000229953	ENSG00000072506	ENSG00000072786	ENSG00000188352	ENSG00000166887	ENSG00000104964	ENSG00000188818	ENSG00000230650	ENSG00000115221	ENSG00000145908	ENSG00000185480	ENSG00000116539	ENSG00000102098	ENSG00000164749	ENSG00000152359	ENSG00000170677
ENSG00000114738	ENSG00000079459	ENSG00000149262	ENSG00000187049	ENSG00000227959	ENSG00000131941	ENSG00000184216	ENSG00000155034	ENSG00000032444	ENSG00000274276	ENSG00000197208	ENSG00000158715	ENSG00000271997	ENSG00000139684	ENSG00000079215	ENSG00000117650	ENSG00000239415	ENSG00000131171	ENSG00000133119	ENSG00000266469
ENSG00000063241	ENSG00000170889	ENSG00000165138	ENSG00000234741	ENSG00000166831	ENSG00000105755	ENSG00000187624	ENSG00000254285	ENSG00000138798	ENSG00000186480	ENSG00000176055	ENSG00000101115	ENSG00000167771	ENSG00000184785	ENSG00000102189	ENSG00000180178	ENSG00000164951	ENSG00000162924	ENSG00000258634	ENSG00000198718
ENSG00000270175	ENSG00000161513	ENSG00000131037	ENSG00000233223	ENSG00000137802	ENSG00000136425	ENSG00000079739	ENSG00000184227	ENSG00000233016	ENSG00000126883	ENSG00000278709	ENSG00000141510	ENSG00000163029	ENSG00000272335	ENSG00000067113	ENSG00000227077	ENSG00000166200	ENSG00000166813	ENSG00000020426	ENSG00000185875
ENSG00000002822	ENSG00000167123	ENSG00000116273	ENSG00000267309	ENSG00000023892	ENSG00000138835	ENSG00000120875	ENSG00000108773	ENSG00000169660	ENSG00000231789	ENSG00000033030	ENSG00000177082	ENSG00000164548	ENSG00000131236	ENSG00000119844	ENSG00000138185	ENSG00000156531	ENSG00000126858	ENSG00000198783	ENSG00000148688
ENSG00000105193	ENSG00000149269	ENSG00000235565	ENSG00000233671	ENSG00000160959	ENSG00000237238	ENSG00000228474	ENSG00000223802	ENSG00000065833	ENSG00000160226	ENSG00000117228	ENSG00000137574	ENSG00000261211	ENSG00000126787	ENSG00000010704	ENSG00000172336	ENSG00000159256	ENSG00000111450	ENSG00000079134	ENSG00000183111
ENSG00000104883	ENSG00000162073	ENSG00000160058	ENSG00000165912	ENSG00000229132	ENSG00000177103	ENSG00000110104	ENSG00000130255	ENSG00000173726	ENSG00000136720	ENSG00000164961	ENSG00000180776	ENSG00000134049	ENSG00000113161	ENSG00000162039	ENSG00000036672	ENSG00000119906	ENSG00000165502	ENSG00000166509	ENSG00000109929
ENSG00000254854	ENSG00000221829	ENSG00000001460	ENSG00000127952	ENSG00000174886	ENSG00000134955	ENSG00000104129	ENSG00000100280	ENSG00000144199	ENSG00000268895	ENSG00000107164	ENSG00000117748	ENSG00000234494	ENSG00000241935	ENSG00000180626	ENSG00000213740	ENSG00000198189	ENSG00000085721	ENSG00000169862	ENSG00000180667
ENSG00000185339	ENSG00000149043	ENSG00000124067	ENSG00000165914	ENSG00000027869	ENSG00000172183	ENSG00000128228	ENSG00000158715	ENSG00000205903	ENSG00000197766	ENSG00000161800	ENSG00000004779	ENSG00000117069	ENSG00000187325	ENSG00000136040	ENSG00000253341	ENSG00000133657	ENSG00000144724	ENSG00000280385	ENSG00000122958
ENSG00000176125	ENSG00000129451	ENSG00000161217	ENSG00000106991	ENSG00000126391	ENSG00000079459	ENSG00000243554	ENSG00000112578	ENSG00000133488	ENSG00000273139	ENSG00000163002	ENSG00000276234	ENSG00000168491	ENSG00000065457	ENSG00000143669	ENSG00000111339	ENSG00000224984	ENSG00000137601	ENSG00000251474	ENSG00000115183
ENSG00000261040	ENSG00000125170	ENSG00000162552	ENSG00000140678	ENSG00000171462	ENSG00000170889	ENSG00000008018	ENSG00000141510	ENSG00000157833	ENSG00000068120	ENSG00000161888	ENSG00000172888	ENSG00000131051	ENSG00000184203	ENSG00000157181	ENSG00000050405	ENSG00000109654	ENSG00000188611	ENSG00000173852	ENSG00000067955
ENSG00000259802	ENSG00000116819	ENSG00000105357	ENSG00000225190	ENSG00000172725	ENSG00000204282	ENSG00000150991	ENSG00000175482	ENSG00000160284	ENSG00000241360	ENSG00000115840	ENSG00000162929	ENSG00000187678	ENSG00000117479	ENSG00000163512	ENSG00000274460	ENSG00000100485	ENSG00000184208	ENSG00000070540	ENSG00000154124
ENSG00000247627	ENSG00000109929	ENSG00000100029	ENSG00000129514	ENSG00000013306	ENSG00000154978	ENSG00000226608	ENSG00000100345	ENSG00000276293	ENSG00000225630	ENSG00000250271	ENSG00000250182	ENSG00000184465	ENSG00000280987	ENSG00000171444	ENSG00000167785	ENSG00000135905	ENSG00000179119	ENSG00000163510	ENSG00000108256
ENSG00000159214	ENSG00000020577	ENSG00000115275	ENSG00000163702	ENSG00000101363	ENSG00000172974	ENSG00000182108	ENSG00000102103	ENSG00000139624	ENSG00000188396	ENSG00000083720	ENSG00000167220	ENSG00000170959	ENSG00000187676	ENSG00000112964	ENSG00000180914	ENSG00000234771	ENSG00000142731	ENSG00000153130	ENSG00000168078
ENSG00000020633	ENSG00000178607	ENSG00000174775	ENSG00000182054	ENSG00000167920	ENSG00000156453	ENSG00000081760	ENSG00000213719	ENSG00000157326	ENSG00000183317	ENSG00000067248	ENSG00000196323	ENSG00000181444	ENSG00000082516	ENSG00000055208	ENSG00000175354	ENSG00000149218	ENSG00000277159	ENSG00000101665	ENSG00000197223
ENSG00000233223	ENSG00000180667	ENSG00000277048	ENSG00000258920	ENSG00000143320	ENSG00000275765	ENSG00000204227	ENSG00000277203	ENSG00000127054	ENSG00000105245	ENSG00000107984	ENSG00000135976	ENSG00000169306	ENSG00000111196	ENSG00000172164	ENSG00000237819	ENSG00000080503	ENSG00000128872	ENSG00000122545	ENSG00000166734
ENSG00000267309	ENSG00000196588	ENSG00000178719	ENSG00000128965	ENSG00000130706	ENSG00000167123	ENSG00000225151	ENSG00000107960	ENSG00000234160	ENSG00000100335	ENSG00000173085	ENSG00000198833	ENSG00000143228	ENSG00000122068	ENSG00000082996	ENSG00000151849	ENSG00000073282	ENSG00000196636	ENSG00000182685	ENSG00000163281
ENSG00000165912	ENSG00000213699	ENSG00000087510	ENSG00000125520	ENSG00000144043	ENSG00000149269	ENSG00000185043	ENSG00000171227	ENSG00000151208	ENSG00000135709	ENSG00000126804	ENSG00000075188	ENSG00000170161	ENSG00000183513	ENSG00000125691	ENSG00000164190	ENSG00000035687	ENSG00000066651	ENSG00000179348	ENSG00000196205
ENSG00000127952	ENSG00000176248	ENSG00000185164	ENSG00000259803	ENSG00000233493	ENSG00000108784	ENSG00000157978	ENSG00000164620	ENSG00000146278	ENSG00000132254	ENSG00000215251	ENSG00000154310	ENSG00000171033	ENSG00000187742	ENSG00000006576	ENSG00000155657	ENSG00000133103	ENSG00000004897	ENSG00000091651	ENSG00000114107
ENSG00000165914	ENSG00000002330	ENSG00000183597	ENSG00000106009	ENSG00000110244	ENSG00000100441	ENSG00000204498	ENSG00000008838	ENSG00000188706	ENSG00000127666	ENSG00000273151	ENSG00000184454	ENSG00000278864	ENSG00000124370	ENSG00000226964	ENSG00000182841	ENSG00000169756	ENSG00000147592	ENSG00000054118	ENSG00000224861
ENSG00000140678	ENSG00000198246	ENSG00000130159	ENSG00000258366	ENSG00000114353	ENSG00000125170	ENSG00000168487	ENSG00000163933	ENSG00000180964	ENSG00000109101	ENSG00000112874	ENSG00000183431	ENSG00000108375	ENSG00000113569	ENSG00000170271	ENSG00000225093	ENSG00000065413	ENSG00000262209	ENSG00000144034	ENSG00000150787
ENSG00000225190	ENSG00000136856	ENSG00000136448	ENSG00000056487	ENSG00000139579	ENSG00000125731	ENSG00000158555	ENSG00000140521	ENSG00000100258	ENSG00000174516	ENSG00000113407	ENSG00000213347	ENSG00000253738	ENSG00000276043	ENSG00000170860	ENSG00000213468	ENSG00000104756	ENSG00000163565	ENSG00000206149	ENSG00000021826
ENSG00000110090	ENSG00000135617	ENSG00000107815	ENSG00000226085	ENSG00000146859	ENSG00000138613	ENSG00000129951	ENSG00000204592	ENSG00000182704	ENSG00000196422	ENSG00000147854	ENSG00000235194	ENSG00000278175	ENSG00000090054	ENSG00000166037	ENSG00000175455	ENSG00000138777	ENSG00000184992	ENSG00000125676	ENSG00000174891
ENSG00000217648	ENSG00000177352	ENSG00000237517	ENSG00000009830	ENSG00000123179	ENSG00000002330	ENSG00000156858	ENSG00000160862	ENSG00000011275	ENSG00000161642	ENSG00000140463	ENSG00000119900	ENSG00000204301	ENSG00000004838	ENSG00000114098	ENSG00000228648	ENSG00000079387	ENSG00000203326	ENSG00000273247	ENSG00000105939
ENSG00000163702	ENSG00000136059	ENSG00000183199	ENSG00000204525	ENSG00000148803	ENSG00000156298	ENSG00000130066	ENSG00000072786	ENSG00000130827	ENSG00000136933	ENSG00000196466	ENSG00000260686	ENSG00000204519	ENSG00000146674	ENSG00000203875	ENSG00000213058	ENSG00000156508	ENSG00000148690	ENSG00000215126	ENSG00000104067
ENSG00000101017	ENSG00000137285	ENSG00000110063	ENSG00000189171	ENSG00000175166	ENSG00000171608	ENSG00000214655	ENSG00000184216	ENSG00000259291	ENSG00000089154	ENSG00000134046	ENSG00000198542	ENSG00000138346	ENSG00000138356	ENSG00000149313	ENSG00000162105	ENSG00000058063	ENSG00000196199	ENSG00000075089	ENSG00000137871
ENSG00000182054	ENSG00000103226	ENSG00000147394	ENSG00000155034	ENSG00000145901	ENSG00000172890	ENSG00000235043	ENSG00000187624	ENSG00000075651	ENSG00000103202	ENSG00000274471	ENSG00000144744	ENSG00000117318	ENSG00000272259	ENSG00000115368	ENSG00000281501	ENSG00000271430	ENSG00000182836	ENSG00000006652	ENSG00000111877
ENSG00000172731	ENSG00000140105	ENSG00000131069	ENSG00000186162	ENSG00000116871	ENSG00000278952	ENSG00000167646	ENSG00000079739	ENSG00000115998	ENSG00000007047	ENSG00000229638	ENSG00000143942	ENSG00000258701	ENSG00000205885	ENSG00000049246	ENSG00000270571	ENSG00000104517	ENSG00000023516	ENSG00000163319	ENSG00000130177
ENSG00000111344	ENSG00000166823	ENSG00000213445	ENSG00000184227	ENSG00000082516	ENSG00000281661	ENSG00000182810	ENSG00000120875	ENSG00000178209	ENSG00000141540	ENSG00000213790	ENSG00000172340	ENSG00000188404	ENSG00000151414	ENSG00000120832	ENSG00000263956	ENSG00000202337	ENSG00000168301	ENSG00000189060	ENSG00000129235
ENSG00000258920	ENSG00000141499	ENSG00000063177	ENSG00000108773	ENSG00000167767	ENSG00000136059	ENSG00000033050	ENSG00000110104	ENSG00000243989	ENSG00000180902	ENSG00000013392	ENSG00000128059	ENSG00000137831	ENSG00000135185	ENSG00000144445	ENSG00000106133	ENSG00000143674	ENSG00000117010	ENSG00000215301	ENSG00000115128
ENSG00000128965	ENSG00000107223	ENSG00000067798	ENSG00000223802	ENSG00000125650	ENSG00000088543	ENSG00000185262	ENSG00000167110	ENSG00000013016	ENSG00000197448	ENSG00000149100	ENSG00000214753	ENSG00000069275	ENSG00000167193	ENSG00000164414	ENSG00000245849	ENSG00000155850	ENSG00000198799	ENSG00000123080	ENSG00000008294
ENSG00000125520	ENSG00000137337	ENSG00000086289	ENSG00000130255	ENSG00000168237	ENSG00000137285	ENSG00000119723	ENSG00000159625	ENSG00000145945	ENSG00000183978	ENSG00000135720	ENSG00000228506	ENSG00000250326	ENSG00000185414	ENSG00000087470	ENSG00000230383	ENSG00000110367	ENSG00000216937	ENSG00000214114	ENSG00000198625
ENSG00000259803	ENSG00000233762	ENSG00000128340	ENSG00000100280	ENSG00000175793	ENSG00000008323	ENSG00000234975	ENSG00000185033	ENSG00000198133	ENSG00000130164	ENSG00000058091	ENSG00000136936	ENSG00000279133	ENSG00000163611	ENSG00000232040	ENSG00000174564	ENSG00000226525	ENSG00000122299	ENSG00000257315	ENSG00000106299
ENSG00000106009	ENSG00000051009	ENSG00000170293	ENSG00000158715	ENSG00000172500	ENSG00000130643	ENSG00000040633	ENSG00000243554	ENSG00000164713	ENSG00000095370	ENSG00000151657	ENSG00000136710	ENSG00000250920	ENSG00000244879	ENSG00000155368	ENSG00000105866	ENSG00000116675	ENSG00000158163	ENSG00000114166	ENSG00000170516
ENSG00000009830	ENSG00000182544	ENSG00000100109	ENSG00000112578	ENSG00000168899	ENSG00000221955	ENSG00000105640	ENSG00000234949	ENSG00000171914	ENSG00000075624	ENSG00000188215	ENSG00000124380	ENSG00000128915	ENSG00000147400	ENSG00000085433	ENSG00000279026	ENSG00000122779	ENSG00000125871	ENSG00000115520	ENSG00000134970
ENSG00000100626	ENSG00000267123	ENSG00000147509	ENSG00000175482	ENSG00000142507	ENSG00000125618	ENSG00000099991	ENSG00000150991	ENSG00000020129	ENSG00000034152	ENSG00000247828	ENSG00000172031	ENSG00000123201	ENSG00000085491	ENSG00000137177	ENSG00000138231	ENSG00000173905	ENSG00000184307	ENSG00000198604	ENSG00000120278
ENSG00000204525	ENSG00000181523	ENSG00000173706	ENSG00000100345	ENSG00000175048	ENSG00000160789	ENSG00000183751	ENSG00000139200	ENSG00000174370	ENSG00000106290	ENSG00000144401	ENSG00000126803	ENSG00000117586	ENSG00000122376	ENSG00000135549	ENSG00000213801	ENSG00000147649	ENSG00000104047	ENSG00000137814	ENSG00000100523
ENSG00000189171	ENSG00000182173	ENSG00000128591	ENSG00000102103	ENSG00000165092	ENSG00000137312	ENSG00000232273	ENSG00000226608	ENSG00000137575	ENSG00000099992	ENSG00000276997	ENSG00000171295	ENSG00000108387	ENSG00000119640	ENSG00000180881	ENSG00000121211	ENSG00000131626	ENSG00000070950	ENSG00000110583	ENSG00000152465
ENSG00000155034	ENSG00000008294	ENSG00000133313	ENSG00000213719	ENSG00000091129	ENSG00000267123	ENSG00000124541	ENSG00000081760	ENSG00000140479	ENSG00000157870	ENSG00000162959	ENSG00000040199	ENSG00000197587	ENSG00000163626	ENSG00000150054	ENSG00000114346	ENSG00000156374	ENSG00000081087	ENSG00000173145	ENSG00000133706
ENSG00000186162	ENSG00000266962	ENSG00000198242	ENSG00000054116	ENSG00000132005	ENSG00000184414	ENSG00000154040	ENSG00000111540	ENSG00000174327	ENSG00000235706	ENSG00000174106	ENSG00000120802	ENSG00000166352	ENSG00000213186	ENSG00000136754	ENSG00000166257	ENSG00000100644	ENSG00000104164	ENSG00000064763	ENSG00000076554
ENSG00000184227	ENSG00000148399	ENSG00000184840	ENSG00000164620	ENSG00000273145	ENSG00000064601	ENSG00000179627	ENSG00000204227	ENSG00000109016	ENSG00000167716	ENSG00000128050	ENSG00000172167	ENSG00000239779	ENSG00000114279	ENSG00000198839	ENSG00000137801	ENSG00000180998	ENSG00000159882	ENSG00000280079	ENSG00000111371
ENSG00000108773	ENSG00000109111	ENSG00000100036	ENSG00000008838	ENSG00000145494	ENSG00000117758	ENSG00000106123	ENSG00000275025	ENSG00000141627	ENSG00000167323	ENSG00000155542	ENSG00000066629	ENSG00000130413	ENSG00000008277	ENSG00000180329	ENSG00000274602	ENSG00000115942	ENSG00000113595	ENSG00000159086	ENSG00000117054
ENSG00000223802	ENSG00000101199	ENSG00000267317	ENSG00000175376	ENSG00000115568	ENSG00000131748	ENSG00000123453	ENSG00000157978	ENSG00000198369	ENSG00000081791	ENSG00000080824	ENSG00000182796	ENSG00000120533	ENSG00000081014	ENSG00000204359	ENSG00000074771	ENSG00000198000	ENSG00000133104	ENSG00000096872	ENSG00000156313
ENSG00000130255	ENSG00000149577	ENSG00000100292	ENSG00000163933	ENSG00000131043	ENSG00000100129	ENSG00000061656	ENSG00000204498	ENSG00000137817	ENSG00000142459	ENSG00000074590	ENSG00000110871	ENSG00000170364	ENSG00000133112	ENSG00000176293	ENSG00000167280	ENSG00000259972	ENSG00000052126	ENSG00000148019	ENSG00000205531
ENSG00000100280	ENSG00000126254	ENSG00000198742	ENSG00000204592	ENSG00000153443	ENSG00000108591	ENSG00000167291	ENSG00000139192	ENSG00000171303	ENSG00000150779	ENSG00000163257	ENSG00000168438	ENSG00000186185	ENSG00000163428	ENSG00000047634	ENSG00000272301	ENSG00000145216	ENSG00000148516	ENSG00000177694	ENSG00000151725
ENSG00000158715	ENSG00000114738	ENSG00000100031	ENSG00000157693	ENSG00000137221	ENSG00000149582	ENSG00000175567	ENSG00000168487	ENSG00000166473	ENSG00000175063	ENSG00000226666	ENSG00000114942	ENSG00000142621	ENSG00000174010	ENSG00000181904	ENSG00000204520	ENSG00000169129	ENSG00000145908	ENSG00000163681	ENSG00000096654
ENSG00000112578	ENSG00000063241	ENSG00000116663	ENSG00000096070	ENSG00000127418	ENSG00000229005	ENSG00000134574	ENSG00000156858	ENSG00000135452	ENSG00000188573	ENSG00000280206	ENSG00000151923	ENSG00000210100	ENSG00000008405	ENSG00000164327	ENSG00000234155	ENSG00000011454	ENSG00000270069	ENSG00000165156	ENSG00000163166
ENSG00000174567	ENSG00000002822	ENSG00000104885	ENSG00000184216	ENSG00000228672	ENSG00000143257	ENSG00000140995	ENSG00000130066	ENSG00000149177	ENSG00000080031	ENSG00000054598	ENSG00000109475	ENSG00000156384	ENSG00000112294	ENSG00000126698	ENSG00000113649	ENSG00000184635	ENSG00000198538	ENSG00000188234	ENSG00000123473
ENSG00000175482	ENSG00000105193	ENSG00000113905	ENSG00000120875	ENSG00000183615	ENSG00000126254	ENSG00000259295	ENSG00000214655	ENSG00000166938	ENSG00000196465	ENSG00000166510	ENSG00000204856	ENSG00000256537	ENSG00000039319	ENSG00000092108	ENSG00000204149	ENSG00000170500	ENSG00000272335	ENSG00000106443	ENSG00000134996
ENSG00000100345	ENSG00000115594	ENSG00000157510	ENSG00000228474	ENSG00000130204	ENSG00000170892	ENSG00000147255	ENSG00000188636	ENSG00000083444	ENSG00000121753	ENSG00000137168	ENSG00000189050	ENSG00000135315	ENSG00000105971	ENSG00000182827	ENSG00000178852	ENSG00000111647	ENSG00000107890	ENSG00000068028	ENSG00000122566
ENSG00000102103	ENSG00000131737	ENSG00000138119	ENSG00000110104	ENSG00000141753	ENSG00000063241	ENSG00000183734	ENSG00000235043	ENSG00000159216	ENSG00000165795	ENSG00000135164	ENSG00000156136	ENSG00000197299	ENSG00000198056	ENSG00000134640	ENSG00000162733	ENSG00000149346	ENSG00000281555	ENSG00000169139	ENSG00000162627
ENSG00000213719	ENSG00000185339	ENSG00000132507	ENSG00000216624	ENSG00000065970	ENSG00000196557	ENSG00000167515	ENSG00000167646	ENSG00000171298	ENSG00000221968	ENSG00000129028	ENSG00000259768	ENSG00000273033	ENSG00000173821	ENSG00000164221	ENSG00000197619	ENSG00000139354	ENSG00000150636	ENSG00000110321	ENSG00000162434
ENSG00000277203	ENSG00000176125	ENSG00000103415	ENSG00000185033	ENSG00000185761	ENSG00000270175	ENSG00000002726	ENSG00000033050	ENSG00000129084	ENSG00000106330	ENSG00000234742	ENSG00000081386	ENSG00000229298	ENSG00000132305	ENSG00000112249	ENSG00000110200	ENSG00000198947	ENSG00000126787	ENSG00000153975	ENSG00000135968
ENSG00000171227	ENSG00000134996	ENSG00000112658	ENSG00000128228	ENSG00000105397	ENSG00000002822	ENSG00000229512	ENSG00000185262	ENSG00000162298	ENSG00000159231	ENSG00000148835	ENSG00000168118	ENSG00000092439	ENSG00000138069	ENSG00000133169	ENSG00000129084	ENSG00000132664	ENSG00000162604	ENSG00000177683	ENSG00000111300
ENSG00000164620	ENSG00000187049	ENSG00000076864	ENSG00000243554	ENSG00000087088	ENSG00000105193	ENSG00000180264	ENSG00000182796	ENSG00000169213	ENSG00000133466	ENSG00000105825	ENSG00000187097	ENSG00000153006	ENSG00000272631	ENSG00000136051	ENSG00000260528	ENSG00000260766	ENSG00000187325	ENSG00000076641	ENSG00000114904
ENSG00000008838	ENSG00000233223	ENSG00000237264	ENSG00000150991	ENSG00000131650	ENSG00000204221	ENSG00000126091	ENSG00000234975	ENSG00000175352	ENSG00000162390	ENSG00000129007	ENSG00000136518	ENSG00000251361	ENSG00000135111	ENSG00000197056	ENSG00000067334	ENSG00000198961	ENSG00000184203	ENSG00000108506	ENSG00000091436
ENSG00000204592	ENSG00000230439	ENSG00000106266	ENSG00000226608	ENSG00000104826	ENSG00000141452	ENSG00000198034	ENSG00000040633	ENSG00000008735	ENSG00000075399	ENSG00000121749	ENSG00000168152	ENSG00000196668	ENSG00000144451	ENSG00000143162	ENSG00000215105	ENSG00000127947	ENSG00000187676	ENSG00000165443	ENSG00000038295
ENSG00000072786	ENSG00000165912	ENSG00000102181	ENSG00000254140	ENSG00000185414	ENSG00000123131	ENSG00000168159	ENSG00000105640	ENSG00000140543	ENSG00000167363	ENSG00000131013	ENSG00000162664	ENSG00000196459	ENSG00000279789	ENSG00000137731	ENSG00000163596	ENSG00000186260	ENSG00000187123	ENSG00000128609	ENSG00000104133
ENSG00000198719	ENSG00000127952	ENSG00000130733	ENSG00000182108	ENSG00000103932	ENSG00000117118	ENSG00000105929	ENSG00000099991	ENSG00000100316	ENSG00000129535	ENSG00000089234	ENSG00000109381	ENSG00000182809	ENSG00000056736	ENSG00000152154	ENSG00000169203	ENSG00000097096	ENSG00000111196	ENSG00000163017	ENSG00000168944
ENSG00000006042	ENSG00000165914	ENSG00000105063	ENSG00000204227	ENSG00000186222	ENSG00000159214	ENSG00000179632	ENSG00000183751	ENSG00000138061	ENSG00000100439	ENSG00000126214	ENSG00000147255	ENSG00000127337	ENSG00000166326	ENSG00000174796	ENSG00000132677	ENSG00000017797	ENSG00000122068	ENSG00000104064	ENSG00000139842
ENSG00000184216	ENSG00000106991	ENSG00000159199	ENSG00000225151	ENSG00000136574	ENSG00000076924	ENSG00000037897	ENSG00000061938	ENSG00000171475	ENSG00000169228	ENSG00000029153	ENSG00000126778	ENSG00000276672	ENSG00000162695	ENSG00000117650	ENSG00000038219	ENSG00000147041	ENSG00000135046	ENSG00000170325	ENSG00000181192
ENSG00000079739	ENSG00000173120	ENSG00000173599	ENSG00000185043	ENSG00000126247	ENSG00000233223	ENSG00000174903	ENSG00000115073	ENSG00000158055	ENSG00000167549	ENSG00000164687	ENSG00000182986	ENSG00000246263	ENSG00000100883	ENSG00000057019	ENSG00000240036	ENSG00000270189	ENSG00000183513	ENSG00000225880	ENSG00000196417
ENSG00000120875	ENSG00000140678	ENSG00000137261	ENSG00000169994	ENSG00000185800	ENSG00000175854	ENSG00000099977	ENSG00000124541	ENSG00000189051	ENSG00000274523	ENSG00000113361	ENSG00000113240	ENSG00000180530	ENSG00000060339	ENSG00000168216	ENSG00000205871	ENSG00000223478	ENSG00000142065	ENSG00000162613	ENSG00000014123
ENSG00000228474	ENSG00000225190	ENSG00000138629	ENSG00000157978	ENSG00000143374	ENSG00000127952	ENSG00000146904	ENSG00000179627	ENSG00000188910	ENSG00000184160	ENSG00000277782	ENSG00000221886	ENSG00000170571	ENSG00000089685	ENSG00000168538	ENSG00000085760	ENSG00000138190	ENSG00000152242	ENSG00000129810	ENSG00000006530
ENSG00000110104	ENSG00000130382	ENSG00000150457	ENSG00000204498	ENSG00000125753	ENSG00000165914	ENSG00000105723	ENSG00000106123	ENSG00000109065	ENSG00000213609	ENSG00000108821	ENSG00000198252	ENSG00000131263	ENSG00000198554	ENSG00000137154	ENSG00000198342	ENSG00000109814	ENSG00000129749	ENSG00000257596	ENSG00000092020
ENSG00000159625	ENSG00000142273	ENSG00000237595	ENSG00000134463	ENSG00000173950	ENSG00000175756	ENSG00000182484	ENSG00000123453	ENSG00000188846	ENSG00000174672	ENSG00000271936	ENSG00000256356	ENSG00000127914	ENSG00000157107	ENSG00000082293	ENSG00000187605	ENSG00000124207	ENSG00000217128	ENSG00000117616	ENSG00000013375
ENSG00000239911	ENSG00000184113	ENSG00000141570	ENSG00000168487	ENSG00000106927	ENSG00000100593	ENSG00000175334	ENSG00000061656	ENSG00000231259	ENSG00000158792	ENSG00000113448	ENSG00000229358	ENSG00000134352	ENSG00000196968	ENSG00000096717	ENSG00000231434	ENSG00000170846	ENSG00000203761	ENSG00000205485	ENSG00000261787
ENSG00000216624	ENSG00000163702	ENSG00000102393	ENSG00000158555	ENSG00000033627	ENSG00000106991	ENSG00000131788	ENSG00000167291	ENSG00000146072	ENSG00000166246	ENSG00000007372	ENSG00000101911	ENSG00000137648	ENSG00000119685	ENSG00000136143	ENSG00000170234	ENSG00000119042	ENSG00000124370	ENSG00000164754	ENSG00000132436
ENSG00000185033	ENSG00000186081	ENSG00000113070	ENSG00000156858	ENSG00000184058	ENSG00000054179	ENSG00000213654	ENSG00000134574	ENSG00000182326	ENSG00000067606	ENSG00000163938	ENSG00000255642	ENSG00000106686	ENSG00000121864	ENSG00000145860	ENSG00000166086	ENSG00000138660	ENSG00000247373	ENSG00000079691	ENSG00000123728
ENSG00000128228	ENSG00000182054	ENSG00000006432	ENSG00000130066	ENSG00000100151	ENSG00000233937	ENSG00000163719	ENSG00000140995	ENSG00000242173	ENSG00000106246	ENSG00000101868	ENSG00000249031	ENSG00000170270	ENSG00000021574	ENSG00000161813	ENSG00000168806	ENSG00000105784	ENSG00000113569	ENSG00000117983	ENSG00000177150
ENSG00000243554	ENSG00000172731	ENSG00000135862	ENSG00000214655	ENSG00000215458	ENSG00000140678	ENSG00000076604	ENSG00000259295	ENSG00000181638	ENSG00000165272	ENSG00000134371	ENSG00000138744	ENSG00000125863	ENSG00000118898	ENSG00000152404	ENSG00000175087	ENSG00000203724	ENSG00000141424	ENSG00000167088	ENSG00000174371
ENSG00000268041	ENSG00000128965	ENSG00000226855	ENSG00000235043	ENSG00000135587	ENSG00000126709	ENSG00000117592	ENSG00000167515	ENSG00000157617	ENSG00000072506	ENSG00000101544	ENSG00000173681	ENSG00000069869	ENSG00000083168	ENSG00000111339	ENSG00000157617	ENSG00000083097	ENSG00000203791	ENSG00000263513	ENSG00000157168
ENSG00000150991	ENSG00000125520	ENSG00000197785	ENSG00000167646	ENSG00000213553	ENSG00000110090	ENSG00000198937	ENSG00000227398	ENSG00000204070	ENSG00000256843	ENSG00000163009	ENSG00000157500	ENSG00000265298	ENSG00000187164	ENSG00000136636	ENSG00000130675	ENSG00000268357	ENSG00000135373	ENSG00000213988	ENSG00000153107
ENSG00000139200	ENSG00000100865	ENSG00000198911	ENSG00000182810	ENSG00000254682	ENSG00000281571	ENSG00000270168	ENSG00000197380	ENSG00000177679	ENSG00000181830	ENSG00000124532	ENSG00000164749	ENSG00000174718	ENSG00000163378	ENSG00000050405	ENSG00000100722	ENSG00000177485	ENSG00000276043	ENSG00000153767	ENSG00000137996
ENSG00000226608	ENSG00000106009	ENSG00000102871	ENSG00000087903	ENSG00000127580	ENSG00000142273	ENSG00000172270	ENSG00000126091	ENSG00000140577	ENSG00000136425	ENSG00000177311	ENSG00000131171	ENSG00000156787	ENSG00000118596	ENSG00000162623	ENSG00000267530	ENSG00000123684	ENSG00000279148	ENSG00000144802	ENSG00000197603
ENSG00000182108	ENSG00000204525	ENSG00000159423	ENSG00000224189	ENSG00000116176	ENSG00000141562	ENSG00000110717	ENSG00000168159	ENSG00000173991	ENSG00000178467	ENSG00000152804	ENSG00000173917	ENSG00000231890	ENSG00000048707	ENSG00000180964	ENSG00000154743	ENSG00000173588	ENSG00000164796	ENSG00000273559	ENSG00000132541
ENSG00000081760	ENSG00000189171	ENSG00000177156	ENSG00000185262	ENSG00000134871	ENSG00000172346	ENSG00000149599	ENSG00000202111	ENSG00000204257	ENSG00000099625	ENSG00000108395	ENSG00000143612	ENSG00000225973	ENSG00000089195	ENSG00000167785	ENSG00000197099	ENSG00000074696	ENSG00000231767	ENSG00000258441	ENSG00000120693
ENSG00000204227	ENSG00000155034	ENSG00000058085	ENSG00000234975	ENSG00000228253	ENSG00000101017	ENSG00000101955	ENSG00000112655	ENSG00000079999	ENSG00000228285	ENSG00000204745	ENSG00000088367	ENSG00000122482	ENSG00000123219	ENSG00000164039	ENSG00000164292	ENSG00000118412	ENSG00000135679	ENSG00000172939	ENSG00000042429
ENSG00000185043	ENSG00000186162	ENSG00000197122	ENSG00000040633	ENSG00000198695	ENSG00000182054	ENSG00000185000	ENSG00000179632	ENSG00000148288	ENSG00000149016	ENSG00000180787	ENSG00000126858	ENSG00000197343	ENSG00000230006	ENSG00000175354	ENSG00000053438	ENSG00000173674	ENSG00000108588	ENSG00000124784	ENSG00000118965
ENSG00000157978	ENSG00000184227	ENSG00000070814	ENSG00000105640	ENSG00000068394	ENSG00000121281	ENSG00000166313	ENSG00000174903	ENSG00000095303	ENSG00000157379	ENSG00000226688	ENSG00000111450	ENSG00000250903	ENSG00000119471	ENSG00000151849	ENSG00000265018	ENSG00000250144	ENSG00000146674	ENSG00000160124	ENSG00000197608
ENSG00000204498	ENSG00000130255	ENSG00000129158	ENSG00000183751	ENSG00000204628	ENSG00000128965	ENSG00000105612	ENSG00000181577	ENSG00000038002	ENSG00000079459	ENSG00000164163	ENSG00000215447	ENSG00000185947	ENSG00000260853	ENSG00000164190	ENSG00000148303	ENSG00000123124	ENSG00000138356	ENSG00000118418	ENSG00000137574
ENSG00000134463	ENSG00000100280	ENSG00000170638	ENSG00000061938	ENSG00000136280	ENSG00000204525	ENSG00000165215	ENSG00000119682	ENSG00000148303	ENSG00000170889	ENSG00000165732	ENSG00000137601	ENSG00000112701	ENSG00000134056	ENSG00000163584	ENSG00000251550	ENSG00000112200	ENSG00000205885	ENSG00000064655	ENSG00000180776
ENSG00000139192	ENSG00000112578	ENSG00000128564	ENSG00000235027	ENSG00000130762	ENSG00000263050	ENSG00000183186	ENSG00000065325	ENSG00000175938	ENSG00000119408	ENSG00000253683	ENSG00000188611	ENSG00000240520	ENSG00000224660	ENSG00000183044	ENSG00000198315	ENSG00000001629	ENSG00000121879	ENSG00000275764	ENSG00000156735
ENSG00000158555	ENSG00000174567	ENSG00000143436	ENSG00000115073	ENSG00000135100	ENSG00000204396	ENSG00000165609	ENSG00000105723	ENSG00000104763	ENSG00000161513	ENSG00000139263	ENSG00000184208	ENSG00000231189	ENSG00000109083	ENSG00000155657	ENSG00000158691	ENSG00000163527	ENSG00000151414	ENSG00000185697	ENSG00000092531
ENSG00000129951	ENSG00000175482	ENSG00000179151	ENSG00000179627	ENSG00000165434	ENSG00000184227	ENSG00000129214	ENSG00000182484	ENSG00000118816	ENSG00000196756	ENSG00000102098	ENSG00000142731	ENSG00000103942	ENSG00000214021	ENSG00000269378	ENSG00000166704	ENSG00000060749	ENSG00000056277	ENSG00000106772	ENSG00000276234
ENSG00000235034	ENSG00000100345	ENSG00000077585	ENSG00000061656	ENSG00000244617	ENSG00000135636	ENSG00000135404	ENSG00000143612	ENSG00000186523	ENSG00000167123	ENSG00000166200	ENSG00000182621	ENSG00000166548	ENSG00000114439	ENSG00000232388	ENSG00000115163	ENSG00000198919	ENSG00000135185	ENSG00000106069	ENSG00000109756
ENSG00000156858	ENSG00000102103	ENSG00000183780	ENSG00000261441	ENSG00000137313	ENSG00000223802	ENSG00000141873	ENSG00000088367	ENSG00000243721	ENSG00000149269	ENSG00000159256	ENSG00000128872	ENSG00000182899	ENSG00000138640	ENSG00000213468	ENSG00000132854	ENSG00000197121	ENSG00000167193	ENSG00000123268	ENSG00000119778
ENSG00000214655	ENSG00000213719	ENSG00000213931	ENSG00000167291	ENSG00000070423	ENSG00000105552	ENSG00000173846	ENSG00000131788	ENSG00000103257	ENSG00000162073	ENSG00000265415	ENSG00000146416	ENSG00000160298	ENSG00000107651	ENSG00000137992	ENSG00000204568	ENSG00000106066	ENSG00000177842	ENSG00000073584	ENSG00000172888
ENSG00000167641	ENSG00000277203	ENSG00000237510	ENSG00000175567	ENSG00000141933	ENSG00000126231	ENSG00000214517	ENSG00000213654	ENSG00000126456	ENSG00000221829	ENSG00000175183	ENSG00000196636	ENSG00000259877	ENSG00000125827	ENSG00000175455	ENSG00000065534	ENSG00000159450	ENSG00000255717	ENSG00000115267	ENSG00000162929
ENSG00000235043	ENSG00000099840	ENSG00000085662	ENSG00000134574	ENSG00000142657	ENSG00000130255	ENSG00000074370	ENSG00000163719	ENSG00000229939	ENSG00000115155	ENSG00000198189	ENSG00000066651	ENSG00000196597	ENSG00000129493	ENSG00000075651	ENSG00000123485	ENSG00000121957	ENSG00000234585	ENSG00000185275	ENSG00000105856
ENSG00000167646	ENSG00000054116	ENSG00000277879	ENSG00000141905	ENSG00000175137	ENSG00000271303	ENSG00000261235	ENSG00000076604	ENSG00000215790	ENSG00000125170	ENSG00000109654	ENSG00000136861	ENSG00000089091	ENSG00000270728	ENSG00000100744	ENSG00000085999	ENSG00000215421	ENSG00000163291	ENSG00000257267	ENSG00000081320
ENSG00000182810	ENSG00000164620	ENSG00000268222	ENSG00000140995	ENSG00000143028	ENSG00000100280	ENSG00000167552	ENSG00000117592	ENSG00000182492	ENSG00000043143	ENSG00000135905	ENSG00000132623	ENSG00000198945	ENSG00000055130	ENSG00000127995	ENSG00000131018	ENSG00000064651	ENSG00000244879	ENSG00000219545	ENSG00000250182
ENSG00000086506	ENSG00000109099	ENSG00000101367	ENSG00000259295	ENSG00000100908	ENSG00000108010	ENSG00000105409	ENSG00000172270	ENSG00000152377	ENSG00000159184	ENSG00000127152	ENSG00000169118	ENSG00000205593	ENSG00000188818	ENSG00000135341	ENSG00000102359	ENSG00000251369	ENSG00000197467	ENSG00000162999	ENSG00000198890
ENSG00000087903	ENSG00000008838	ENSG00000103091	ENSG00000167515	ENSG00000204560	ENSG00000158715	ENSG00000125166	ENSG00000110717	ENSG00000102359	ENSG00000196588	ENSG00000234771	ENSG00000004897	ENSG00000108244	ENSG00000197208	ENSG00000102531	ENSG00000188868	ENSG00000196850	ENSG00000085491	ENSG00000273306	ENSG00000167220
ENSG00000185262	ENSG00000175376	ENSG00000067182	ENSG00000227398	ENSG00000174586	ENSG00000174567	ENSG00000105988	ENSG00000173614	ENSG00000100330	ENSG00000176248	ENSG00000149218	ENSG00000165609	ENSG00000000003	ENSG00000176055	ENSG00000162105	ENSG00000228612	ENSG00000198265	ENSG00000231298	ENSG00000280217	ENSG00000186300
ENSG00000119723	ENSG00000163464	ENSG00000197562	ENSG00000229512	ENSG00000167972	ENSG00000119559	ENSG00000021762	ENSG00000065609	ENSG00000175931	ENSG00000002330	ENSG00000073282	ENSG00000198690	ENSG00000187231	ENSG00000175899	ENSG00000263956	ENSG00000138433	ENSG00000120675	ENSG00000198087	ENSG00000091009	ENSG00000121022
ENSG00000105640	ENSG00000163933	ENSG00000103353	ENSG00000126091	ENSG00000118898	ENSG00000166925	ENSG00000073536	ENSG00000122203	ENSG00000146083	ENSG00000204946	ENSG00000167461	ENSG00000141425	ENSG00000167635	ENSG00000137275	ENSG00000120727	ENSG00000255624	ENSG00000144635	ENSG00000122376	ENSG00000101752	ENSG00000136273
ENSG00000183751	ENSG00000140521	ENSG00000152137	ENSG00000198034	ENSG00000161618	ENSG00000175482	ENSG00000175115	ENSG00000198520	ENSG00000141401	ENSG00000198246	ENSG00000133103	ENSG00000147592	ENSG00000250155	ENSG00000144642	ENSG00000138495	ENSG00000142556	ENSG00000185480	ENSG00000169255	ENSG00000238083	ENSG00000134697
ENSG00000061938	ENSG00000204592	ENSG00000166484	ENSG00000168159	ENSG00000253846	ENSG00000261371	ENSG00000068323	ENSG00000267980	ENSG00000215045	ENSG00000136856	ENSG00000177494	ENSG00000069248	ENSG00000187833	ENSG00000014824	ENSG00000106133	ENSG00000231625	ENSG00000111670	ENSG00000119640	ENSG00000161970	ENSG00000198833
ENSG00000115073	ENSG00000172061	ENSG00000168811	ENSG00000179632	ENSG00000105486	ENSG00000004779	ENSG00000100116	ENSG00000185000	ENSG00000167566	ENSG00000135617	ENSG00000164647	ENSG00000131558	ENSG00000136104	ENSG00000033030	ENSG00000198856	ENSG00000176054	ENSG00000116141	ENSG00000163626	ENSG00000171428	ENSG00000075188
ENSG00000179627	ENSG00000160862	ENSG00000137203	ENSG00000037897	ENSG00000126767	ENSG00000164620	ENSG00000182327	ENSG00000166313	ENSG00000177675	ENSG00000137288	ENSG00000124767	ENSG00000163565	ENSG00000203965	ENSG00000164961	ENSG00000138231	ENSG00000145075	ENSG00000102710	ENSG00000213186	ENSG00000092969	ENSG00000118518
ENSG00000106123	ENSG00000072786	ENSG00000127220	ENSG00000174903	ENSG00000100220	ENSG00000172602	ENSG00000087152	ENSG00000105612	ENSG00000109790	ENSG00000177352	ENSG00000138777	ENSG00000117868	ENSG00000165322	ENSG00000107164	ENSG00000245573	ENSG00000277224	ENSG00000137760	ENSG00000261428	ENSG00000240571	ENSG00000183955
ENSG00000123453	ENSG00000096070	ENSG00000130021	ENSG00000181577	ENSG00000148926	ENSG00000140521	ENSG00000092841	ENSG00000165215	ENSG00000134014	ENSG00000167085	ENSG00000104756	ENSG00000184992	ENSG00000256673	ENSG00000161800	ENSG00000121211	ENSG00000237973	ENSG00000119844	ENSG00000204442	ENSG00000072571	ENSG00000107937
ENSG00000061656	ENSG00000184216	ENSG00000160194	ENSG00000099977	ENSG00000177225	ENSG00000204592	ENSG00000229953	ENSG00000183186	ENSG00000112079	ENSG00000137285	ENSG00000229091	ENSG00000182774	ENSG00000188243	ENSG00000163002	ENSG00000114346	ENSG00000162437	ENSG00000279649	ENSG00000221164	ENSG00000198301	ENSG00000119321
ENSG00000167291	ENSG00000187624	ENSG00000139405	ENSG00000105723	ENSG00000048707	ENSG00000160862	ENSG00000227959	ENSG00000213380	ENSG00000237973	ENSG00000140105	ENSG00000163110	ENSG00000186889	ENSG00000185904	ENSG00000161888	ENSG00000116752	ENSG00000064703	ENSG00000146281	ENSG00000008277	ENSG00000128534	ENSG00000135870
ENSG00000175567	ENSG00000120875	ENSG00000158195	ENSG00000182484	ENSG00000183963	ENSG00000186007	ENSG00000166831	ENSG00000125895	ENSG00000026950	ENSG00000103723	ENSG00000157557	ENSG00000105559	ENSG00000245711	ENSG00000147874	ENSG00000055147	ENSG00000279089	ENSG00000180626	ENSG00000081014	ENSG00000183137	ENSG00000119900
ENSG00000134574	ENSG00000228474	ENSG00000105447	ENSG00000175334	ENSG00000198792	ENSG00000006042	ENSG00000137802	ENSG00000129214	ENSG00000167395	ENSG00000150907	ENSG00000144476	ENSG00000148690	ENSG00000183793	ENSG00000115840	ENSG00000179399	ENSG00000168679	ENSG00000157181	ENSG00000066427	ENSG00000124831	ENSG00000144744
ENSG00000140995	ENSG00000110104	ENSG00000106608	ENSG00000142330	ENSG00000127463	ENSG00000184216	ENSG00000111203	ENSG00000185303	ENSG00000175806	ENSG00000267321	ENSG00000079387	ENSG00000196199	ENSG00000229619	ENSG00000083720	ENSG00000173281	ENSG00000260743	ENSG00000143669	ENSG00000121988	ENSG00000213985	ENSG00000143942
ENSG00000259295	ENSG00000256612	ENSG00000163932	ENSG00000131788	ENSG00000128310	ENSG00000188064	ENSG00000167741	ENSG00000135404	ENSG00000196267	ENSG00000166823	ENSG00000156508	ENSG00000179988	ENSG00000234420	ENSG00000067248	ENSG00000133731	ENSG00000161960	ENSG00000163512	ENSG00000108510	ENSG00000105185	ENSG00000172340
ENSG00000167515	ENSG00000167110	ENSG00000150510	ENSG00000163719	ENSG00000100311	ENSG00000281665	ENSG00000023892	ENSG00000141873	ENSG00000106638	ENSG00000141499	ENSG00000271430	ENSG00000257093	ENSG00000182628	ENSG00000107984	ENSG00000135241	ENSG00000122257	ENSG00000171444	ENSG00000163428	ENSG00000113368	ENSG00000147133
ENSG00000229512	ENSG00000185033	ENSG00000039650	ENSG00000076604	ENSG00000125971	ENSG00000110104	ENSG00000229132	ENSG00000173846	ENSG00000168679	ENSG00000173786	ENSG00000154920	ENSG00000122299	ENSG00000165672	ENSG00000173085	ENSG00000113649	ENSG00000166839	ENSG00000112964	ENSG00000174010	ENSG00000172115	ENSG00000128059
ENSG00000279455	ENSG00000128228	ENSG00000166135	ENSG00000117592	ENSG00000004399	ENSG00000064932	ENSG00000174886	ENSG00000074370	ENSG00000186635	ENSG00000107223	ENSG00000226525	ENSG00000164038	ENSG00000155100	ENSG00000126804	ENSG00000204149	ENSG00000203896	ENSG00000055208	ENSG00000008405	ENSG00000145833	ENSG00000214753
ENSG00000197380	ENSG00000243554	ENSG00000186866	ENSG00000198937	ENSG00000152475	ENSG00000185033	ENSG00000172725	ENSG00000167552	ENSG00000166199	ENSG00000221955	ENSG00000233476	ENSG00000153233	ENSG00000124172	ENSG00000187098	ENSG00000107560	ENSG00000272994	ENSG00000120071	ENSG00000153944	ENSG00000176396	ENSG00000136936
ENSG00000126091	ENSG00000268041	ENSG00000153815	ENSG00000172270	ENSG00000177030	ENSG00000104129	ENSG00000013306	ENSG00000105409	ENSG00000166946	ENSG00000266208	ENSG00000110713	ENSG00000279088	ENSG00000163660	ENSG00000137414	ENSG00000162733	ENSG00000027697	ENSG00000157578	ENSG00000039319	ENSG00000178988	ENSG00000103978
ENSG00000198034	ENSG00000250033	ENSG00000088726	ENSG00000110717	ENSG00000149930	ENSG00000136490	ENSG00000101363	ENSG00000125166	ENSG00000185436	ENSG00000233762	ENSG00000204138	ENSG00000158163	ENSG00000261770	ENSG00000174606	ENSG00000197619	ENSG00000156650	ENSG00000082996	ENSG00000105971	ENSG00000133858	ENSG00000124380
ENSG00000168159	ENSG00000150991	ENSG00000275464	ENSG00000189227	ENSG00000272172	ENSG00000170458	ENSG00000167920	ENSG00000148843	ENSG00000228544	ENSG00000051009	ENSG00000116675	ENSG00000125871	ENSG00000169019	ENSG00000112874	ENSG00000281028	ENSG00000163482	ENSG00000125691	ENSG00000151773	ENSG00000111707	ENSG00000176853
ENSG00000179632	ENSG00000226608	ENSG00000127948	ENSG00000101150	ENSG00000136877	ENSG00000008018	ENSG00000143320	ENSG00000021762	ENSG00000126970	ENSG00000172935	ENSG00000183077	ENSG00000261455	ENSG00000166024	ENSG00000146409	ENSG00000224093	ENSG00000177721	ENSG00000006576	ENSG00000198056	ENSG00000163001	ENSG00000040199
ENSG00000037897	ENSG00000254140	ENSG00000129521	ENSG00000173614	ENSG00000233426	ENSG00000150991	ENSG00000075415	ENSG00000181035	ENSG00000187583	ENSG00000162078	ENSG00000107371	ENSG00000184307	ENSG00000226754	ENSG00000224259	ENSG00000012983	ENSG00000261094	ENSG00000224559	ENSG00000163576	ENSG00000254681	ENSG00000120802
ENSG00000174903	ENSG00000182108	ENSG00000006007	ENSG00000182578	ENSG00000203485	ENSG00000130545	ENSG00000272808	ENSG00000073536	ENSG00000132128	ENSG00000182544	ENSG00000131626	ENSG00000104047	ENSG00000124429	ENSG00000134046	ENSG00000067334	ENSG00000204394	ENSG00000271601	ENSG00000138069	ENSG00000189180	ENSG00000172167
ENSG00000181577	ENSG00000111540	ENSG00000248626	ENSG00000132330	ENSG00000099904	ENSG00000130402	ENSG00000130706	ENSG00000175115	ENSG00000110881	ENSG00000181523	ENSG00000174574	ENSG00000070950	ENSG00000156172	ENSG00000274471	ENSG00000174695	ENSG00000272145	ENSG00000170271	ENSG00000272631	ENSG00000138018	ENSG00000066629
ENSG00000099977	ENSG00000204227	ENSG00000177963	ENSG00000240541	ENSG00000090932	ENSG00000206190	ENSG00000144043	ENSG00000105559	ENSG00000125651	ENSG00000182173	ENSG00000156374	ENSG00000225416	ENSG00000126777	ENSG00000197381	ENSG00000163596	ENSG00000232559	ENSG00000170860	ENSG00000144451	ENSG00000169288	ENSG00000168438
ENSG00000105723	ENSG00000249936	ENSG00000272886	ENSG00000176953	ENSG00000119383	ENSG00000182108	ENSG00000233493	ENSG00000068323	ENSG00000178252	ENSG00000100038	ENSG00000100644	ENSG00000229994	ENSG00000234996	ENSG00000213949	ENSG00000131100	ENSG00000166788	ENSG00000050344	ENSG00000279789	ENSG00000107821	ENSG00000124783
ENSG00000205436	ENSG00000225151	ENSG00000072042	ENSG00000185000	ENSG00000131848	ENSG00000081760	ENSG00000236829	ENSG00000100116	ENSG00000198517	ENSG00000100129	ENSG00000180998	ENSG00000143951	ENSG00000133119	ENSG00000166669	ENSG00000071082	ENSG00000053747	ENSG00000166037	ENSG00000134717	ENSG00000151491	ENSG00000114942
ENSG00000182484	ENSG00000185043	ENSG00000205213	ENSG00000166313	ENSG00000187244	ENSG00000162772	ENSG00000114353	ENSG00000182327	ENSG00000163482	ENSG00000266962	ENSG00000115942	ENSG00000052126	ENSG00000162994	ENSG00000149100	ENSG00000169359	ENSG00000226360	ENSG00000138376	ENSG00000234009	ENSG00000197442	ENSG00000140006
ENSG00000175334	ENSG00000196943	ENSG00000112473	ENSG00000105612	ENSG00000148396	ENSG00000125821	ENSG00000141560	ENSG00000087152	ENSG00000170631	ENSG00000100413	ENSG00000231607	ENSG00000112983	ENSG00000248243	ENSG00000058091	ENSG00000275835	ENSG00000005801	ENSG00000149313	ENSG00000056736	ENSG00000135378	ENSG00000151923
ENSG00000131788	ENSG00000169994	ENSG00000008394	ENSG00000228812	ENSG00000119280	ENSG00000185043	ENSG00000007264	ENSG00000166831	ENSG00000126460	ENSG00000148399	ENSG00000130921	ENSG00000204152	ENSG00000164631	ENSG00000135720	ENSG00000120137	ENSG00000110318	ENSG00000115368	ENSG00000033867	ENSG00000138180	ENSG00000109475
ENSG00000213654	ENSG00000157978	ENSG00000139722	ENSG00000183186	ENSG00000099795	ENSG00000126218	ENSG00000148803	ENSG00000137802	ENSG00000172828	ENSG00000185668	ENSG00000180574	ENSG00000089063	ENSG00000079134	ENSG00000184867	ENSG00000172007	ENSG00000179051	ENSG00000120832	ENSG00000162695	ENSG00000163430	ENSG00000204856
ENSG00000163719	ENSG00000204498	ENSG00000226251	ENSG00000213380	ENSG00000101161	ENSG00000105287	ENSG00000175166	ENSG00000160959	ENSG00000112367	ENSG00000109111	ENSG00000087053	ENSG00000145908	ENSG00000281881	ENSG00000166501	ENSG00000085760	ENSG00000176907	ENSG00000144445	ENSG00000100883	ENSG00000270816	ENSG00000100354
ENSG00000076604	ENSG00000139192	ENSG00000184574	ENSG00000129214	ENSG00000160271	ENSG00000163516	ENSG00000170382	ENSG00000174886	ENSG00000137076	ENSG00000101199	ENSG00000145216	ENSG00000139684	ENSG00000225302	ENSG00000162368	ENSG00000151665	ENSG00000196387	ENSG00000175582	ENSG00000060339	ENSG00000254162	ENSG00000189050
ENSG00000117592	ENSG00000168487	ENSG00000115649	ENSG00000135404	ENSG00000180525	ENSG00000204498	ENSG00000145901	ENSG00000126391	ENSG00000040531	ENSG00000260778	ENSG00000008083	ENSG00000270069	ENSG00000214776	ENSG00000179387	ENSG00000115109	ENSG00000238041	ENSG00000164414	ENSG00000198554	ENSG00000243069	ENSG00000156136
ENSG00000198937	ENSG00000158555	ENSG00000137713	ENSG00000141873	ENSG00000159176	ENSG00000104695	ENSG00000116871	ENSG00000172725	ENSG00000053747	ENSG00000149577	ENSG00000169129	ENSG00000272335	ENSG00000084636	ENSG00000122417	ENSG00000144320	ENSG00000135999	ENSG00000087470	ENSG00000167005	ENSG00000213551	ENSG00000081386
ENSG00000172270	ENSG00000156858	ENSG00000155366	ENSG00000173846	ENSG00000108479	ENSG00000114956	ENSG00000184363	ENSG00000013306	ENSG00000090861	ENSG00000126254	ENSG00000069974	ENSG00000107890	ENSG00000163393	ENSG00000174106	ENSG00000170234	ENSG00000149532	ENSG00000110422	ENSG00000198155	ENSG00000068885	ENSG00000168118
ENSG00000110717	ENSG00000130066	ENSG00000237330	ENSG00000173727	ENSG00000124217	ENSG00000254290	ENSG00000168890	ENSG00000101363	ENSG00000110455	ENSG00000114738	ENSG00000232774	ENSG00000139579	ENSG00000187595	ENSG00000119547	ENSG00000169621	ENSG00000185432	ENSG00000155368	ENSG00000157107	ENSG00000134444	ENSG00000198001
ENSG00000189227	ENSG00000214655	ENSG00000101216	ENSG00000167552	ENSG00000196365	ENSG00000168487	ENSG00000147804	ENSG00000167920	ENSG00000196821	ENSG00000063241	ENSG00000170500	ENSG00000126787	ENSG00000173852	ENSG00000128050	ENSG00000116117	ENSG00000225892	ENSG00000085433	ENSG00000248905	ENSG00000182287	ENSG00000187097
ENSG00000149599	ENSG00000114030	ENSG00000065268	ENSG00000182774	ENSG00000111057	ENSG00000135912	ENSG00000167767	ENSG00000166886	ENSG00000066926	ENSG00000167112	ENSG00000123352	ENSG00000123179	ENSG00000247081	ENSG00000126773	ENSG00000114127	ENSG00000230658	ENSG00000135549	ENSG00000235138	ENSG00000138246	ENSG00000162174
ENSG00000198520	ENSG00000235043	ENSG00000250221	ENSG00000105409	ENSG00000233225	ENSG00000101310	ENSG00000186364	ENSG00000075415	ENSG00000112659	ENSG00000270175	ENSG00000174977	ENSG00000237505	ENSG00000186314	ENSG00000080824	ENSG00000175087	ENSG00000164309	ENSG00000153147	ENSG00000144161	ENSG00000243547	ENSG00000071189
ENSG00000158125	ENSG00000167646	ENSG00000185024	ENSG00000125166	ENSG00000085998	ENSG00000156990	ENSG00000125650	ENSG00000196388	ENSG00000142534	ENSG00000105193	ENSG00000139354	ENSG00000070019	ENSG00000224271	ENSG00000074590	ENSG00000280661	ENSG00000101003	ENSG00000150054	ENSG00000164181	ENSG00000104343	ENSG00000136518
ENSG00000101955	ENSG00000182810	ENSG00000179091	ENSG00000021762	ENSG00000130881	ENSG00000156535	ENSG00000168237	ENSG00000130706	ENSG00000090975	ENSG00000002822	ENSG00000118939	ENSG00000065457	ENSG00000196268	ENSG00000163257	ENSG00000163577	ENSG00000227057	ENSG00000113300	ENSG00000055732	ENSG00000166128	ENSG00000168152
ENSG00000185000	ENSG00000033050	ENSG00000152684	ENSG00000073536	ENSG00000163444	ENSG00000180066	ENSG00000175793	ENSG00000144043	ENSG00000198569	ENSG00000104883	ENSG00000133393	ENSG00000280987	ENSG00000110693	ENSG00000166510	ENSG00000100722	ENSG00000075213	ENSG00000136754	ENSG00000121864	ENSG00000137834	ENSG00000089048
ENSG00000166313	ENSG00000185262	ENSG00000203883	ENSG00000175115	ENSG00000171631	ENSG00000086506	ENSG00000172500	ENSG00000264091	ENSG00000170454	ENSG00000185339	ENSG00000171208	ENSG00000187676	ENSG00000101665	ENSG00000135164	ENSG00000060762	ENSG00000269028	ENSG00000047634	ENSG00000163638	ENSG00000226745	ENSG00000162664
ENSG00000105612	ENSG00000225693	ENSG00000277400	ENSG00000135686	ENSG00000103326	ENSG00000116661	ENSG00000158669	ENSG00000114353	ENSG00000155363	ENSG00000169689	ENSG00000122512	ENSG00000165181	ENSG00000198743	ENSG00000234742	ENSG00000170775	ENSG00000159917	ENSG00000181904	ENSG00000083168	ENSG00000258297	ENSG00000109381
ENSG00000165215	ENSG00000182866	ENSG00000159374	ENSG00000068323	ENSG00000100804	ENSG00000156482	ENSG00000168899	ENSG00000185115	ENSG00000143373	ENSG00000176125	ENSG00000132664	ENSG00000187123	ENSG00000122545	ENSG00000150687	ENSG00000180855	ENSG00000113810	ENSG00000164327	ENSG00000135837	ENSG00000081277	ENSG00000123836
ENSG00000183186	ENSG00000040633	ENSG00000178188	ENSG00000100116	ENSG00000184494	ENSG00000160563	ENSG00000243829	ENSG00000141560	ENSG00000081692	ENSG00000259802	ENSG00000260766	ENSG00000111196	ENSG00000109689	ENSG00000105825	ENSG00000164292	ENSG00000161010	ENSG00000106080	ENSG00000187164	ENSG00000111790	ENSG00000112062
ENSG00000271119	ENSG00000105640	ENSG00000132003	ENSG00000087152	ENSG00000267152	ENSG00000010256	ENSG00000142507	ENSG00000146859	ENSG00000196116	ENSG00000247627	ENSG00000213080	ENSG00000183513	ENSG00000032742	ENSG00000131013	ENSG00000038002	ENSG00000169905	ENSG00000100580	ENSG00000163378	ENSG00000144061	ENSG00000126778
ENSG00000125895	ENSG00000099991	ENSG00000077044	ENSG00000092841	ENSG00000102144	ENSG00000182866	ENSG00000099785	ENSG00000113161	ENSG00000142599	ENSG00000159214	ENSG00000183287	ENSG00000142065	ENSG00000144034	ENSG00000029153	ENSG00000147852	ENSG00000110777	ENSG00000126698	ENSG00000118596	ENSG00000170759	ENSG00000129636
ENSG00000129214	ENSG00000183751	ENSG00000065600	ENSG00000229953	ENSG00000100319	ENSG00000065057	ENSG00000120318	ENSG00000170382	ENSG00000176915	ENSG00000187049	ENSG00000082068	ENSG00000187742	ENSG00000142765	ENSG00000164687	ENSG00000104763	ENSG00000147223	ENSG00000255302	ENSG00000257557	ENSG00000143156	ENSG00000182986
ENSG00000135404	ENSG00000061938	ENSG00000096384	ENSG00000227959	ENSG00000108829	ENSG00000105640	ENSG00000132005	ENSG00000182584	ENSG00000167103	ENSG00000020633	ENSG00000094880	ENSG00000124370	ENSG00000273247	ENSG00000152620	ENSG00000165983	ENSG00000205041	ENSG00000092108	ENSG00000104408	ENSG00000124275	ENSG00000196072
ENSG00000141873	ENSG00000235027	ENSG00000131196	ENSG00000166831	ENSG00000104866	ENSG00000183751	ENSG00000273145	ENSG00000145901	ENSG00000181381	ENSG00000233223	ENSG00000147041	ENSG00000175048	ENSG00000228626	ENSG00000085224	ENSG00000000457	ENSG00000110025	ENSG00000182827	ENSG00000089195	ENSG00000139734	ENSG00000134278
ENSG00000173846	ENSG00000167978	ENSG00000119630	ENSG00000137802	ENSG00000063322	ENSG00000271155	ENSG00000145494	ENSG00000116871	ENSG00000164520	ENSG00000267309	ENSG00000138190	ENSG00000165092	ENSG00000215126	ENSG00000149289	ENSG00000166704	ENSG00000205609	ENSG00000164221	ENSG00000114416	ENSG00000171320	ENSG00000113240
ENSG00000074370	ENSG00000179627	ENSG00000185920	ENSG00000111203	ENSG00000101457	ENSG00000108528	ENSG00000131043	ENSG00000119599	ENSG00000196683	ENSG00000165912	ENSG00000100522	ENSG00000230673	ENSG00000253669	ENSG00000133142	ENSG00000158691	ENSG00000204869	ENSG00000276248	ENSG00000123219	ENSG00000272888	ENSG00000245910
ENSG00000153896	ENSG00000106123	ENSG00000005001	ENSG00000160959	ENSG00000233198	ENSG00000179627	ENSG00000153443	ENSG00000184363	ENSG00000177469	ENSG00000127952	ENSG00000109814	ENSG00000113569	ENSG00000256667	ENSG00000138032	ENSG00000115163	ENSG00000151304	ENSG00000112249	ENSG00000216895	ENSG00000166477	ENSG00000174827
ENSG00000167552	ENSG00000205177	ENSG00000123064	ENSG00000153233	ENSG00000261693	ENSG00000204856	ENSG00000145982	ENSG00000168890	ENSG00000165731	ENSG00000279117	ENSG00000240875	ENSG00000074266	ENSG00000267041	ENSG00000126870	ENSG00000077420	ENSG00000198088	ENSG00000088205	ENSG00000196739	ENSG00000174749	ENSG00000169126
ENSG00000105409	ENSG00000061656	ENSG00000089639	ENSG00000174886	ENSG00000226950	ENSG00000049769	ENSG00000135124	ENSG00000167767	ENSG00000116729	ENSG00000173120	ENSG00000196296	ENSG00000139508	ENSG00000189060	ENSG00000184500	ENSG00000036549	ENSG00000165490	ENSG00000141682	ENSG00000119471	ENSG00000075336	ENSG00000134982
ENSG00000125166	ENSG00000261441	ENSG00000274180	ENSG00000027869	ENSG00000281165	ENSG00000061656	ENSG00000127418	ENSG00000186364	ENSG00000185085	ENSG00000140678	ENSG00000215003	ENSG00000203791	ENSG00000257315	ENSG00000198626	ENSG00000155975	ENSG00000005889	ENSG00000065328	ENSG00000260853	ENSG00000122861	ENSG00000198252
ENSG00000021762	ENSG00000175567	ENSG00000188677	ENSG00000171462	ENSG00000184009	ENSG00000095752	ENSG00000140400	ENSG00000125650	ENSG00000141034	ENSG00000225190	ENSG00000104312	ENSG00000135373	ENSG00000113522	ENSG00000184254	ENSG00000065534	ENSG00000143995	ENSG00000111581	ENSG00000188610	ENSG00000164023	ENSG00000100592
ENSG00000073536	ENSG00000140995	ENSG00000101049	ENSG00000172725	ENSG00000148335	ENSG00000180198	ENSG00000004838	ENSG00000168237	ENSG00000269028	ENSG00000110090	ENSG00000113389	ENSG00000196793	ENSG00000214425	ENSG00000113448	ENSG00000118197	ENSG00000112293	ENSG00000136051	ENSG00000124596	ENSG00000233589	ENSG00000101911
ENSG00000175115	ENSG00000123836	ENSG00000111641	ENSG00000013306	ENSG00000050820	ENSG00000167291	ENSG00000198723	ENSG00000175793	ENSG00000074211	ENSG00000130382	ENSG00000260747	ENSG00000276043	ENSG00000114166	ENSG00000007372	ENSG00000115290	ENSG00000132603	ENSG00000197056	ENSG00000224660	ENSG00000207611	ENSG00000173681
ENSG00000105559	ENSG00000167515	ENSG00000011422	ENSG00000101363	ENSG00000101391	ENSG00000172057	ENSG00000183615	ENSG00000172500	ENSG00000179604	ENSG00000163702	ENSG00000124207	ENSG00000090054	ENSG00000157021	ENSG00000163938	ENSG00000123485	ENSG00000261701	ENSG00000143162	ENSG00000236088	ENSG00000100916	ENSG00000157500
ENSG00000068323	ENSG00000002726	ENSG00000138623	ENSG00000167920	ENSG00000167671	ENSG00000175567	ENSG00000142961	ENSG00000142507	ENSG00000163814	ENSG00000101017	ENSG00000170846	ENSG00000043355	ENSG00000198604	ENSG00000101868	ENSG00000109184	ENSG00000243678	ENSG00000181061	ENSG00000137821	ENSG00000150893	ENSG00000065325
ENSG00000100116	ENSG00000229512	ENSG00000132153	ENSG00000075415	ENSG00000011105	ENSG00000141905	ENSG00000255320	ENSG00000175048	ENSG00000146267	ENSG00000182054	ENSG00000168906	ENSG00000146674	ENSG00000085382	ENSG00000168807	ENSG00000241316	ENSG00000261326	ENSG00000158417	ENSG00000108924	ENSG00000136770	ENSG00000131171
ENSG00000092841	ENSG00000134278	ENSG00000115325	ENSG00000130706	ENSG00000275557	ENSG00000084072	ENSG00000221926	ENSG00000091129	ENSG00000206341	ENSG00000172731	ENSG00000137714	ENSG00000238249	ENSG00000267226	ENSG00000116005	ENSG00000115514	ENSG00000196542	ENSG00000174796	ENSG00000114439	ENSG00000173598	ENSG00000162924
ENSG00000229953	ENSG00000197380	ENSG00000167130	ENSG00000144043	ENSG00000185347	ENSG00000227398	ENSG00000130204	ENSG00000099785	ENSG00000262152	ENSG00000128965	ENSG00000016864	ENSG00000205885	ENSG00000176124	ENSG00000134371	ENSG00000188868	ENSG00000112146	ENSG00000117650	ENSG00000107651	ENSG00000108061	ENSG00000135297
ENSG00000227959	ENSG00000198034	ENSG00000137103	ENSG00000233493	ENSG00000179886	ENSG00000102316	ENSG00000137193	ENSG00000120318	ENSG00000270157	ENSG00000125520	ENSG00000079150	ENSG00000151414	ENSG00000106003	ENSG00000152503	ENSG00000138433	ENSG00000173207	ENSG00000197977	ENSG00000134440	ENSG00000151461	ENSG00000126858
ENSG00000166831	ENSG00000168159	ENSG00000251562	ENSG00000141560	ENSG00000148180	ENSG00000126091	ENSG00000185761	ENSG00000132005	ENSG00000107816	ENSG00000100865	ENSG00000232176	ENSG00000259891	ENSG00000159086	ENSG00000124532	ENSG00000142556	ENSG00000226210	ENSG00000180178	ENSG00000129493	ENSG00000118260	ENSG00000111450
ENSG00000137802	ENSG00000179632	ENSG00000013364	ENSG00000007264	ENSG00000183307	ENSG00000203985	ENSG00000105397	ENSG00000273145	ENSG00000167508	ENSG00000259803	ENSG00000074696	ENSG00000101144	ENSG00000139567	ENSG00000177311	ENSG00000092964	ENSG00000013810	ENSG00000057019	ENSG00000147676	ENSG00000198399	ENSG00000144724
ENSG00000160959	ENSG00000167604	ENSG00000130764	ENSG00000278970	ENSG00000160050	ENSG00000188760	ENSG00000087088	ENSG00000124564	ENSG00000174705	ENSG00000106009	ENSG00000173674	ENSG00000135185	ENSG00000096872	ENSG00000108395	ENSG00000253196	ENSG00000213096	ENSG00000136937	ENSG00000055130	ENSG00000152240	ENSG00000085721
ENSG00000169020	ENSG00000174903	ENSG00000164220	ENSG00000148803	ENSG00000054598	ENSG00000122705	ENSG00000131650	ENSG00000115568	ENSG00000173226	ENSG00000258366	ENSG00000136881	ENSG00000272010	ENSG00000138496	ENSG00000143891	ENSG00000231752	ENSG00000119707	ENSG00000168538	ENSG00000188818	ENSG00000115137	ENSG00000215447
ENSG00000174886	ENSG00000181577	ENSG00000109066	ENSG00000175166	ENSG00000105248	ENSG00000105929	ENSG00000103932	ENSG00000131043	ENSG00000001461	ENSG00000009830	ENSG00000266401	ENSG00000278768	ENSG00000213809	ENSG00000164163	ENSG00000276886	ENSG00000272288	ENSG00000004948	ENSG00000109670	ENSG00000055609	ENSG00000137601
ENSG00000027869	ENSG00000099977	ENSG00000242992	ENSG00000170382	ENSG00000118369	ENSG00000164867	ENSG00000126247	ENSG00000120437	ENSG00000176920	ENSG00000100626	ENSG00000234231	ENSG00000185414	ENSG00000148019	ENSG00000165732	ENSG00000135272	ENSG00000204130	ENSG00000096717	ENSG00000176055	ENSG00000271383	ENSG00000184208
ENSG00000275457	ENSG00000146904	ENSG00000165556	ENSG00000145901	ENSG00000150687	ENSG00000174903	ENSG00000168000	ENSG00000153443	ENSG00000181751	ENSG00000204525	ENSG00000094841	ENSG00000163611	ENSG00000198125	ENSG00000148120	ENSG00000145075	ENSG00000046653	ENSG00000161813	ENSG00000144642	ENSG00000113356	ENSG00000179119
ENSG00000171462	ENSG00000105723	ENSG00000115685	ENSG00000116871	ENSG00000197283	ENSG00000181577	ENSG00000171174	ENSG00000145982	ENSG00000268006	ENSG00000189171	ENSG00000153187	ENSG00000154122	ENSG00000177694	ENSG00000139263	ENSG00000109790	ENSG00000157036	ENSG00000136143	ENSG00000014824	ENSG00000162869	ENSG00000142731
ENSG00000172725	ENSG00000182484	ENSG00000186205	ENSG00000143067	ENSG00000182791	ENSG00000099977	ENSG00000079337	ENSG00000135124	ENSG00000135916	ENSG00000155034	ENSG00000068489	ENSG00000281332	ENSG00000165156	ENSG00000102098	ENSG00000080618	ENSG00000204177	ENSG00000164430	ENSG00000033030	ENSG00000114573	ENSG00000128872
ENSG00000013306	ENSG00000175334	ENSG00000160570	ENSG00000106459	ENSG00000171700	ENSG00000125534	ENSG00000138002	ENSG00000137221	ENSG00000143429	ENSG00000254285	ENSG00000121957	ENSG00000244879	ENSG00000079385	ENSG00000166200	ENSG00000178913	ENSG00000106462	ENSG00000090060	ENSG00000117228	ENSG00000147883	ENSG00000166575
ENSG00000101363	ENSG00000142330	ENSG00000124126	ENSG00000184363	ENSG00000130772	ENSG00000117408	ENSG00000234851	ENSG00000127418	ENSG00000135144	ENSG00000186162	ENSG00000196850	ENSG00000197467	ENSG00000265490	ENSG00000156531	ENSG00000197415	ENSG00000258153	ENSG00000136636	ENSG00000164961	ENSG00000185246	ENSG00000196636
ENSG00000167920	ENSG00000223722	ENSG00000188522	ENSG00000168890	ENSG00000204314	ENSG00000143612	ENSG00000185800	ENSG00000140400	ENSG00000176438	ENSG00000184227	ENSG00000198814	ENSG00000085491	ENSG00000223508	ENSG00000265415	ENSG00000198836	ENSG00000245532	ENSG00000050405	ENSG00000107164	ENSG00000228630	ENSG00000136861
ENSG00000166886	ENSG00000131788	ENSG00000166747	ENSG00000147804	ENSG00000164687	ENSG00000088367	ENSG00000143374	ENSG00000228672	ENSG00000187122	ENSG00000078900	ENSG00000163041	ENSG00000231298	ENSG00000260641	ENSG00000119906	ENSG00000161960	ENSG00000131732	ENSG00000204434	ENSG00000163002	ENSG00000156299	ENSG00000066651
ENSG00000143320	ENSG00000213654	ENSG00000134590	ENSG00000275395	ENSG00000101407	ENSG00000109321	ENSG00000156515	ENSG00000248671	ENSG00000168209	ENSG00000108773	ENSG00000120675	ENSG00000171160	ENSG00000164187	ENSG00000115935	ENSG00000148584	ENSG00000206527	ENSG00000162623	ENSG00000161888	ENSG00000259781	ENSG00000170776
ENSG00000075415	ENSG00000163719	ENSG00000213453	ENSG00000186364	ENSG00000113361	ENSG00000131473	ENSG00000106927	ENSG00000142961	ENSG00000105255	ENSG00000223802	ENSG00000144635	ENSG00000138002	ENSG00000249042	ENSG00000108984	ENSG00000122257	ENSG00000148296	ENSG00000101333	ENSG00000147874	ENSG00000104643	ENSG00000169118
ENSG00000196388	ENSG00000076604	ENSG00000183283	ENSG00000101188	ENSG00000019582	ENSG00000117410	ENSG00000033627	ENSG00000255320	ENSG00000243156	ENSG00000130255	ENSG00000185480	ENSG00000119640	ENSG00000188234	ENSG00000135052	ENSG00000119801	ENSG00000166012	ENSG00000166532	ENSG00000259673	ENSG00000213066	ENSG00000004897
ENSG00000130706	ENSG00000117592	ENSG00000138375	ENSG00000125650	ENSG00000167703	ENSG00000270885	ENSG00000157851	ENSG00000221926	ENSG00000130303	ENSG00000100280	ENSG00000171763	ENSG00000163626	ENSG00000113318	ENSG00000151883	ENSG00000178904	ENSG00000121310	ENSG00000175354	ENSG00000083720	ENSG00000140471	ENSG00000025800
ENSG00000144043	ENSG00000172270	ENSG00000141551	ENSG00000168237	ENSG00000271936	ENSG00000146540	ENSG00000130560	ENSG00000214941	ENSG00000198960	ENSG00000158715	ENSG00000185880	ENSG00000164494	ENSG00000005249	ENSG00000127922	ENSG00000137962	ENSG00000138398	ENSG00000113638	ENSG00000067248	ENSG00000108094	ENSG00000141425
ENSG00000233493	ENSG00000179119	ENSG00000173548	ENSG00000025708	ENSG00000197324	ENSG00000163719	ENSG00000228981	ENSG00000065970	ENSG00000165138	ENSG00000112578	ENSG00000102710	ENSG00000213186	ENSG00000136492	ENSG00000234771	ENSG00000003987	ENSG00000096093	ENSG00000280123	ENSG00000107984	ENSG00000164104	ENSG00000147592
ENSG00000114353	ENSG00000110717	ENSG00000234176	ENSG00000175793	ENSG00000169223	ENSG00000207561	ENSG00000100151	ENSG00000137193	ENSG00000116273	ENSG00000174567	ENSG00000187653	ENSG00000173950	ENSG00000106443	ENSG00000080503	ENSG00000272994	ENSG00000140265	ENSG00000163584	ENSG00000205403	ENSG00000103657	ENSG00000069248
ENSG00000236060	ENSG00000101150	ENSG00000257335	ENSG00000172500	ENSG00000119333	ENSG00000120053	ENSG00000135587	ENSG00000185761	ENSG00000151224	ENSG00000175482	ENSG00000156170	ENSG00000140263	ENSG00000068028	ENSG00000167461	ENSG00000027697	ENSG00000047346	ENSG00000183044	ENSG00000173085	ENSG00000146410	ENSG00000120063
ENSG00000225067	ENSG00000149599	ENSG00000003393	ENSG00000168899	ENSG00000161204	ENSG00000256235	ENSG00000213553	ENSG00000105397	ENSG00000235565	ENSG00000102103	ENSG00000146281	ENSG00000269867	ENSG00000019186	ENSG00000035687	ENSG00000042980	ENSG00000231113	ENSG00000155657	ENSG00000126804	ENSG00000028839	ENSG00000250588
ENSG00000146859	ENSG00000265692	ENSG00000171450	ENSG00000243829	ENSG00000148606	ENSG00000172270	ENSG00000254682	ENSG00000087088	ENSG00000145217	ENSG00000213719	ENSG00000010704	ENSG00000261428	ENSG00000179528	ENSG00000133103	ENSG00000143952	ENSG00000122644	ENSG00000197959	ENSG00000122641	ENSG00000152270	ENSG00000131558
ENSG00000007264	ENSG00000132330	ENSG00000148719	ENSG00000142507	ENSG00000104825	ENSG00000105655	ENSG00000130304	ENSG00000131650	ENSG00000139370	ENSG00000277203	ENSG00000197006	ENSG00000204442	ENSG00000160051	ENSG00000111799	ENSG00000232559	ENSG00000128000	ENSG00000176273	ENSG00000273151	ENSG00000006747	ENSG00000163565
ENSG00000278970	ENSG00000158125	ENSG00000117859	ENSG00000099785	ENSG00000133275	ENSG00000135926	ENSG00000127580	ENSG00000103932	ENSG00000124067	ENSG00000171227	ENSG00000162039	ENSG00000245614	ENSG00000255201	ENSG00000124767	ENSG00000166788	ENSG00000171960	ENSG00000122042	ENSG00000164116	ENSG00000271425	ENSG00000117868
ENSG00000148803	ENSG00000176953	ENSG00000132471	ENSG00000120318	ENSG00000214706	ENSG00000141994	ENSG00000173821	ENSG00000186222	ENSG00000186470	ENSG00000054116	ENSG00000152795	ENSG00000008277	ENSG00000168970	ENSG00000169756	ENSG00000151135	ENSG00000123975	ENSG00000213468	ENSG00000187098	ENSG00000138658	ENSG00000148690
ENSG00000170382	ENSG00000185000	ENSG00000181019	ENSG00000132005	ENSG00000100139	ENSG00000110717	ENSG00000134871	ENSG00000136574	ENSG00000258819	ENSG00000164620	ENSG00000180626	ENSG00000121988	ENSG00000128609	ENSG00000065413	ENSG00000005801	ENSG00000257576	ENSG00000137992	ENSG00000115461	ENSG00000164406	ENSG00000196199
ENSG00000145901	ENSG00000166313	ENSG00000070540	ENSG00000273145	ENSG00000070785	ENSG00000137403	ENSG00000196189	ENSG00000126247	ENSG00000162552	ENSG00000008838	ENSG00000186638	ENSG00000163428	ENSG00000080345	ENSG00000138777	ENSG00000133773	ENSG00000146856	ENSG00000175455	ENSG00000112874	ENSG00000144746	ENSG00000023516
ENSG00000116871	ENSG00000183186	ENSG00000218582	ENSG00000115568	ENSG00000204619	ENSG00000198663	ENSG00000228253	ENSG00000168000	ENSG00000142798	ENSG00000163933	ENSG00000175772	ENSG00000008405	ENSG00000225791	ENSG00000104756	ENSG00000109084	ENSG00000058335	ENSG00000153179	ENSG00000113407	ENSG00000005175	ENSG00000198799
ENSG00000170955	ENSG00000184599	ENSG00000113758	ENSG00000131043	ENSG00000160948	ENSG00000149599	ENSG00000224424	ENSG00000171174	ENSG00000125484	ENSG00000140521	ENSG00000279759	ENSG00000112294	ENSG00000164306	ENSG00000164342	ENSG00000154639	ENSG00000176542	ENSG00000146243	ENSG00000147854	ENSG00000113231	ENSG00000257093
ENSG00000184363	ENSG00000129214	ENSG00000006712	ENSG00000153443	ENSG00000278817	ENSG00000122203	ENSG00000198695	ENSG00000138002	ENSG00000106477	ENSG00000204592	ENSG00000108559	ENSG00000103381	ENSG00000090581	ENSG00000079387	ENSG00000110455	ENSG00000131470	ENSG00000100744	ENSG00000169247	ENSG00000134313	ENSG00000122299
ENSG00000168890	ENSG00000135404	ENSG00000117322	ENSG00000127452	ENSG00000180879	ENSG00000130821	ENSG00000068394	ENSG00000234851	ENSG00000134285	ENSG00000072786	ENSG00000260274	ENSG00000153944	ENSG00000264920	ENSG00000169554	ENSG00000139921	ENSG00000230189	ENSG00000127995	ENSG00000196466	ENSG00000064787	ENSG00000153233
ENSG00000147804	ENSG00000141873	ENSG00000129245	ENSG00000145982	ENSG00000139880	ENSG00000188177	ENSG00000204628	ENSG00000185800	ENSG00000115275	ENSG00000096070	ENSG00000120071	ENSG00000039319	ENSG00000044459	ENSG00000058063	ENSG00000176907	ENSG00000111247	ENSG00000135341	ENSG00000134046	ENSG00000157869	ENSG00000125871
ENSG00000275395	ENSG00000173846	ENSG00000102996	ENSG00000135124	ENSG00000175643	ENSG00000260329	ENSG00000136280	ENSG00000143374	ENSG00000237118	ENSG00000006042	ENSG00000125691	ENSG00000151773	ENSG00000129810	ENSG00000271430	ENSG00000196387	ENSG00000276182	ENSG00000102531	ENSG00000274471	ENSG00000188312	ENSG00000111110
[truncated: 3,611 more rows]
