# Supplementary material for: Cinnamomi ramulus inhibits cancer cells growth by inducing G2/M arrest
Source: Front Pharmacol. 2023 Mar 17;14:1121799. doi: 10.3389/fphar.2023.1121799 (PMC10063822; doi:10.3389/fphar.2023.1121799)
Supplement: Supplementary file 11 [file Table4.xlsx]

## Sheet: sheet1
Table S4: Common up and down-regulated DEGs across ten cancer cell lines with CR treatment.
UP-regulated DEGs	DOWN-regulated DEGs
ENSG00000105701	ENSG00000184661
ENSG00000125755	ENSG00000178567
ENSG00000105053	ENSG00000082258
ENSG00000142235	ENSG00000180376
ENSG00000131408	ENSG00000221978
ENSG00000065054	ENSG00000189057
ENSG00000204231	ENSG00000011426
ENSG00000115266	ENSG00000139631
ENSG00000073150	ENSG00000112029
ENSG00000124588	ENSG00000183814
ENSG00000196923	ENSG00000137804
ENSG00000130734	ENSG00000198843
ENSG00000167578	ENSG00000143633
ENSG00000161091	ENSG00000156313
ENSG00000107874	ENSG00000142731
ENSG00000135454	ENSG00000126787
ENSG00000176909	ENSG00000121957
ENSG00000141526	ENSG00000117650
ENSG00000076928	ENSG00000121211
ENSG00000130522	ENSG00000111247
ENSG00000105556	ENSG00000186185
ENSG00000101444	ENSG00000129810
ENSG00000130811	ENSG00000185697
ENSG00000160211	ENSG00000258297
ENSG00000127666	ENSG00000213066
ENSG00000174516	ENSG00000164104
ENSG00000167716	ENSG00000120370
ENSG00000167123	ENSG00000156802
ENSG00000127952	ENSG00000129534
ENSG00000204498	ENSG00000035499
ENSG00000105640	ENSG00000120647
ENSG00000172270	ENSG00000134884
ENSG00000073536	ENSG00000163389
ENSG00000125650	ENSG00000155868
ENSG00000103932	ENSG00000170312
ENSG00000100319	ENSG00000189403
ENSG00000182473	ENSG00000138160
ENSG00000115317	ENSG00000071243
ENSG00000128604	ENSG00000116001
ENSG00000011478	ENSG00000163507
ENSG00000076944	ENSG00000198894
ENSG00000185122	ENSG00000080986
ENSG00000143819	ENSG00000112739
ENSG00000139624	ENSG00000187951
ENSG00000186635	ENSG00000109674
ENSG00000137076	ENSG00000154839
ENSG00000167508	ENSG00000184445
ENSG00000178719	ENSG00000024526
ENSG00000130159	ENSG00000146757
ENSG00000267317	ENSG00000111554
ENSG00000106266	ENSG00000172469
ENSG00000179151	ENSG00000109881
ENSG00000067182	ENSG00000124193
ENSG00000132003	ENSG00000100526
ENSG00000089639	ENSG00000169607
ENSG00000115325	ENSG00000261716
ENSG00000110711	ENSG00000156970
ENSG00000269335	ENSG00000055044
ENSG00000196839	ENSG00000178295
ENSG00000139266	ENSG00000244754
ENSG00000172893	ENSG00000142856
ENSG00000042286	ENSG00000172954
ENSG00000084731	ENSG00000115738
ENSG00000116260	ENSG00000136122
ENSG00000110046	ENSG00000242265
ENSG00000224051	ENSG00000108848
ENSG00000011243	ENSG00000174442
ENSG00000071553	ENSG00000137812
ENSG00000160445	ENSG00000174720
ENSG00000117984	ENSG00000136108
ENSG00000167772	ENSG00000101639
ENSG00000172081	ENSG00000168078
ENSG00000100241	ENSG00000123473
ENSG00000198598	ENSG00000111196
ENSG00000115211	ENSG00000213186
ENSG00000115756	ENSG00000060339
ENSG00000068308	ENSG00000198554
ENSG00000108828	ENSG00000123219
ENSG00000106683	ENSG00000173085
ENSG00000130313	ENSG00000185480
ENSG00000118960	ENSG00000170860
ENSG00000162413	ENSG00000114346
ENSG00000171161	ENSG00000204149
ENSG00000104805	ENSG00000113810
ENSG00000149823	ENSG00000166012
ENSG00000188064	ENSG00000137807
ENSG00000125967	ENSG00000164548
ENSG00000033100	ENSG00000131051
ENSG00000174939	ENSG00000196459
ENSG00000176490	ENSG00000182628
ENSG00000072682	ENSG00000079134
ENSG00000103507	ENSG00000159086
ENSG00000140961	ENSG00000148019
ENSG00000198171	ENSG00000117616
ENSG00000102034	ENSG00000238083
ENSG00000059122	ENSG00000128534
ENSG00000086544	ENSG00000169288
ENSG00000160999	ENSG00000138180
ENSG00000101210	ENSG00000139734
ENSG00000109107	ENSG00000171320
ENSG00000175390	ENSG00000138658
ENSG00000276045	ENSG00000133302
ENSG00000167526	ENSG00000113593
ENSG00000089723	ENSG00000198826
ENSG00000167930	ENSG00000186908
ENSG00000174165	ENSG00000197275
ENSG00000099864	ENSG00000013441
ENSG00000161011	ENSG00000112742
ENSG00000176715	ENSG00000117569
ENSG00000185825	ENSG00000124795
ENSG00000084764	ENSG00000109805
ENSG00000083845	ENSG00000136682
ENSG00000103876	ENSG00000155329
ENSG00000105223	ENSG00000188529
ENSG00000158828	ENSG00000156876
ENSG00000174791	ENSG00000131747
ENSG00000198925	ENSG00000166801
ENSG00000166289	ENSG00000111731
ENSG00000175221
ENSG00000166169
ENSG00000165802
ENSG00000033011
ENSG00000124587
ENSG00000090013
ENSG00000136068
ENSG00000100439
ENSG00000002822
ENSG00000164620
ENSG00000204592
ENSG00000145901
ENSG00000136280
ENSG00000142657
ENSG00000167671
ENSG00000167703
ENSG00000130158
ENSG00000089351
ENSG00000145912
ENSG00000032444
ENSG00000182704
ENSG00000196821
ENSG00000063177
ENSG00000100036
ENSG00000100292
ENSG00000076864
ENSG00000177156
ENSG00000127220
ENSG00000158195
ENSG00000274180
ENSG00000013364
ENSG00000188522
ENSG00000173548
ENSG00000132471
ENSG00000104960
ENSG00000063245
ENSG00000162729
ENSG00000024422
ENSG00000099203
ENSG00000125657
ENSG00000197157
ENSG00000125912
ENSG00000110080
ENSG00000129255
ENSG00000163931
ENSG00000012211
ENSG00000136717
ENSG00000167658
ENSG00000073169
ENSG00000161904
ENSG00000105355
ENSG00000105373
ENSG00000132394
ENSG00000173511
ENSG00000069424
ENSG00000169093
ENSG00000130513
ENSG00000148356
ENSG00000204843
ENSG00000127884
ENSG00000171608
ENSG00000271303
ENSG00000105287
ENSG00000135912
ENSG00000156990
ENSG00000141456
ENSG00000140553
ENSG00000165886
ENSG00000121680
ENSG00000106992
ENSG00000102265
ENSG00000130529
ENSG00000169258
ENSG00000180104
ENSG00000124702
ENSG00000126934
ENSG00000103245
ENSG00000159111
ENSG00000171135
ENSG00000125991
ENSG00000123815
ENSG00000161638
ENSG00000161016
ENSG00000165458
ENSG00000140465
ENSG00000100284
