# Supplementary material for: Cinnamomi ramulus inhibits cancer cells growth by inducing G2/M arrest
Source: Front Pharmacol. 2023 Mar 17;14:1121799. doi: 10.3389/fphar.2023.1121799 (PMC10063822; doi:10.3389/fphar.2023.1121799)
Supplement: Supplementary file 12 [file Table1.xlsx]

## Sheet: Sheet1
Table S1: Compounds and gene targets collected from TCM databases and Pubchem.
Pubchem Cid	Ingredient Name	MolecularFormula	Canonical SMILES	Data source	Targets
7847	Acrolein	CH2CHCHO	C=CC=O	HERB/TCMSP/SYMMAP/	ALDH1A1
7847	Acrolein	CH2CHCHO	C=CC=O	HERB/TCMSP/SYMMAP/	NFE2L2
7847	Acrolein	CH2CHCHO	C=CC=O	HERB/TCMSP/SYMMAP/	TRPA1
5144	Safrole	C10H10O2	C=CCC1=CC2=C(C=C1)OCO2	HERB/TCMSP/SYMMAP/	CYP1A2
5144	Safrole	C10H10O2	C=CCC1=CC2=C(C=C1)OCO2	HERB/TCMSP/SYMMAP/	CASP7
5144	Safrole	C10H10O2	C=CCC1=CC2=C(C=C1)OCO2	HERB/TCMSP/SYMMAP/	CASP3
5144	Safrole	C10H10O2	C=CCC1=CC2=C(C=C1)OCO2	HERB/TCMSP/SYMMAP/	NR1I2
72	3,4-Dihydroxybenzoic acid	C7H6O4	C1=CC(=C(C=C1C(=O)O)O)O	HERB/TCMSP/ETCM/TCM-ID/BATMAN/LITTERATURE	CA1
72	3,4-Dihydroxybenzoic acid	C7H6O4	C1=CC(=C(C=C1C(=O)O)O)O	HERB/TCMSP/ETCM/TCM-ID/BATMAN/LITTERATURE	CA12
72	3,4-Dihydroxybenzoic acid	C7H6O4	C1=CC(=C(C=C1C(=O)O)O)O	HERB/TCMSP/ETCM/TCM-ID/BATMAN/LITTERATURE	CA14
72	3,4-Dihydroxybenzoic acid	C7H6O4	C1=CC(=C(C=C1C(=O)O)O)O	HERB/TCMSP/ETCM/TCM-ID/BATMAN/LITTERATURE	CA2
72	3,4-Dihydroxybenzoic acid	C7H6O4	C1=CC(=C(C=C1C(=O)O)O)O	HERB/TCMSP/ETCM/TCM-ID/BATMAN/LITTERATURE	CA4
72	3,4-Dihydroxybenzoic acid	C7H6O4	C1=CC(=C(C=C1C(=O)O)O)O	HERB/TCMSP/ETCM/TCM-ID/BATMAN/LITTERATURE	CA6
72	3,4-Dihydroxybenzoic acid	C7H6O4	C1=CC(=C(C=C1C(=O)O)O)O	HERB/TCMSP/ETCM/TCM-ID/BATMAN/LITTERATURE	CA7
72	3,4-Dihydroxybenzoic acid	C7H6O4	C1=CC(=C(C=C1C(=O)O)O)O	HERB/TCMSP/ETCM/TCM-ID/BATMAN/LITTERATURE	CA9
72	3,4-Dihydroxybenzoic acid	C7H6O4	C1=CC(=C(C=C1C(=O)O)O)O	HERB/TCMSP/ETCM/TCM-ID/BATMAN/LITTERATURE	CYP1A2
72	3,4-Dihydroxybenzoic acid	C7H6O4	C1=CC(=C(C=C1C(=O)O)O)O	HERB/TCMSP/ETCM/TCM-ID/BATMAN/LITTERATURE	CYP2C19
72	3,4-Dihydroxybenzoic acid	C7H6O4	C1=CC(=C(C=C1C(=O)O)O)O	HERB/TCMSP/ETCM/TCM-ID/BATMAN/LITTERATURE	CYP2C9
72	3,4-Dihydroxybenzoic acid	C7H6O4	C1=CC(=C(C=C1C(=O)O)O)O	HERB/TCMSP/ETCM/TCM-ID/BATMAN/LITTERATURE	GAA
72	3,4-Dihydroxybenzoic acid	C7H6O4	C1=CC(=C(C=C1C(=O)O)O)O	HERB/TCMSP/ETCM/TCM-ID/BATMAN/LITTERATURE	GALR3
72	3,4-Dihydroxybenzoic acid	C7H6O4	C1=CC(=C(C=C1C(=O)O)O)O	HERB/TCMSP/ETCM/TCM-ID/BATMAN/LITTERATURE	GFER
72	3,4-Dihydroxybenzoic acid	C7H6O4	C1=CC(=C(C=C1C(=O)O)O)O	HERB/TCMSP/ETCM/TCM-ID/BATMAN/LITTERATURE	POLB
72	3,4-Dihydroxybenzoic acid	C7H6O4	C1=CC(=C(C=C1C(=O)O)O)O	HERB/TCMSP/ETCM/TCM-ID/BATMAN/LITTERATURE	PSMB5
689043	Caffeic acid	C9H8O4	C1=CC(=C(C=C1C=CC(=O)O)O)O	/LITTERATURE	AKR1B1
689043	Caffeic acid	C9H8O4	C1=CC(=C(C=C1C=CC(=O)O)O)O	/LITTERATURE	AKR1B10
689043	Caffeic acid	C9H8O4	C1=CC(=C(C=C1C=CC(=O)O)O)O	/LITTERATURE	ALOX5
689043	Caffeic acid	C9H8O4	C1=CC(=C(C=C1C=CC(=O)O)O)O	/LITTERATURE	ALPL
689043	Caffeic acid	C9H8O4	C1=CC(=C(C=C1C=CC(=O)O)O)O	/LITTERATURE	APP
689043	Caffeic acid	C9H8O4	C1=CC(=C(C=C1C=CC(=O)O)O)O	/LITTERATURE	CA1
689043	Caffeic acid	C9H8O4	C1=CC(=C(C=C1C=CC(=O)O)O)O	/LITTERATURE	CA12
689043	Caffeic acid	C9H8O4	C1=CC(=C(C=C1C=CC(=O)O)O)O	/LITTERATURE	CA14
689043	Caffeic acid	C9H8O4	C1=CC(=C(C=C1C=CC(=O)O)O)O	/LITTERATURE	CA2
689043	Caffeic acid	C9H8O4	C1=CC(=C(C=C1C=CC(=O)O)O)O	/LITTERATURE	CA3
689043	Caffeic acid	C9H8O4	C1=CC(=C(C=C1C=CC(=O)O)O)O	/LITTERATURE	CA4
689043	Caffeic acid	C9H8O4	C1=CC(=C(C=C1C=CC(=O)O)O)O	/LITTERATURE	CA5A
689043	Caffeic acid	C9H8O4	C1=CC(=C(C=C1C=CC(=O)O)O)O	/LITTERATURE	CA5B
689043	Caffeic acid	C9H8O4	C1=CC(=C(C=C1C=CC(=O)O)O)O	/LITTERATURE	CA6
689043	Caffeic acid	C9H8O4	C1=CC(=C(C=C1C=CC(=O)O)O)O	/LITTERATURE	CA7
689043	Caffeic acid	C9H8O4	C1=CC(=C(C=C1C=CC(=O)O)O)O	/LITTERATURE	CA9
689043	Caffeic acid	C9H8O4	C1=CC(=C(C=C1C=CC(=O)O)O)O	/LITTERATURE	DPP4
689043	Caffeic acid	C9H8O4	C1=CC(=C(C=C1C=CC(=O)O)O)O	/LITTERATURE	ESR2
689043	Caffeic acid	C9H8O4	C1=CC(=C(C=C1C=CC(=O)O)O)O	/LITTERATURE	GAA
689043	Caffeic acid	C9H8O4	C1=CC(=C(C=C1C=CC(=O)O)O)O	/LITTERATURE	GAPDH
689043	Caffeic acid	C9H8O4	C1=CC(=C(C=C1C=CC(=O)O)O)O	/LITTERATURE	GFER
689043	Caffeic acid	C9H8O4	C1=CC(=C(C=C1C=CC(=O)O)O)O	/LITTERATURE	GLS
689043	Caffeic acid	C9H8O4	C1=CC(=C(C=C1C=CC(=O)O)O)O	/LITTERATURE	HDAC1
689043	Caffeic acid	C9H8O4	C1=CC(=C(C=C1C=CC(=O)O)O)O	/LITTERATURE	HDAC10
689043	Caffeic acid	C9H8O4	C1=CC(=C(C=C1C=CC(=O)O)O)O	/LITTERATURE	HDAC11
689043	Caffeic acid	C9H8O4	C1=CC(=C(C=C1C=CC(=O)O)O)O	/LITTERATURE	HDAC2
689043	Caffeic acid	C9H8O4	C1=CC(=C(C=C1C=CC(=O)O)O)O	/LITTERATURE	HDAC3
689043	Caffeic acid	C9H8O4	C1=CC(=C(C=C1C=CC(=O)O)O)O	/LITTERATURE	HDAC4
689043	Caffeic acid	C9H8O4	C1=CC(=C(C=C1C=CC(=O)O)O)O	/LITTERATURE	HDAC5
689043	Caffeic acid	C9H8O4	C1=CC(=C(C=C1C=CC(=O)O)O)O	/LITTERATURE	HDAC6
689043	Caffeic acid	C9H8O4	C1=CC(=C(C=C1C=CC(=O)O)O)O	/LITTERATURE	HDAC7
689043	Caffeic acid	C9H8O4	C1=CC(=C(C=C1C=CC(=O)O)O)O	/LITTERATURE	HDAC8
689043	Caffeic acid	C9H8O4	C1=CC(=C(C=C1C=CC(=O)O)O)O	/LITTERATURE	HDAC9
689043	Caffeic acid	C9H8O4	C1=CC(=C(C=C1C=CC(=O)O)O)O	/LITTERATURE	HSP90AA1
689043	Caffeic acid	C9H8O4	C1=CC(=C(C=C1C=CC(=O)O)O)O	/LITTERATURE	HSP90AB1
689043	Caffeic acid	C9H8O4	C1=CC(=C(C=C1C=CC(=O)O)O)O	/LITTERATURE	MCL1
689043	Caffeic acid	C9H8O4	C1=CC(=C(C=C1C=CC(=O)O)O)O	/LITTERATURE	MMP1
689043	Caffeic acid	C9H8O4	C1=CC(=C(C=C1C=CC(=O)O)O)O	/LITTERATURE	MMP2
689043	Caffeic acid	C9H8O4	C1=CC(=C(C=C1C=CC(=O)O)O)O	/LITTERATURE	MMP9
689043	Caffeic acid	C9H8O4	C1=CC(=C(C=C1C=CC(=O)O)O)O	/LITTERATURE	MPI
689043	Caffeic acid	C9H8O4	C1=CC(=C(C=C1C=CC(=O)O)O)O	/LITTERATURE	NTMT1
689043	Caffeic acid	C9H8O4	C1=CC(=C(C=C1C=CC(=O)O)O)O	/LITTERATURE	PTPN1
8768	3,4-Dihydroxybenzaldehyde	C7H6O3	C1=CC(=C(C=C1C=O)O)O	HERB/TCMSP/SYMMAP/	BAZ2B
8768	3,4-Dihydroxybenzaldehyde	C7H6O3	C1=CC(=C(C=C1C=O)O)O	HERB/TCMSP/SYMMAP/	GFER
8768	3,4-Dihydroxybenzaldehyde	C7H6O3	C1=CC(=C(C=C1C=O)O)O	HERB/TCMSP/SYMMAP/	IL1B
5280343	Quercetin	C15H10O7	C1=CC(=C(C=C1C2=C(C(=O)C3=C(C=C(C=C3O2)O)O)O)O)O	/LITTERATURE	ABCB1
5280343	Quercetin	C15H10O7	C1=CC(=C(C=C1C2=C(C(=O)C3=C(C=C(C=C3O2)O)O)O)O)O	/LITTERATURE	ABCC1
5280343	Quercetin	C15H10O7	C1=CC(=C(C=C1C2=C(C(=O)C3=C(C=C(C=C3O2)O)O)O)O)O	/LITTERATURE	ABCC4
5280343	Quercetin	C15H10O7	C1=CC(=C(C=C1C2=C(C(=O)C3=C(C=C(C=C3O2)O)O)O)O)O	/LITTERATURE	ABCG2
5280343	Quercetin	C15H10O7	C1=CC(=C(C=C1C2=C(C(=O)C3=C(C=C(C=C3O2)O)O)O)O)O	/LITTERATURE	ACHE
5280343	Quercetin	C15H10O7	C1=CC(=C(C=C1C2=C(C(=O)C3=C(C=C(C=C3O2)O)O)O)O)O	/LITTERATURE	ADORA3
5280343	Quercetin	C15H10O7	C1=CC(=C(C=C1C2=C(C(=O)C3=C(C=C(C=C3O2)O)O)O)O)O	/LITTERATURE	AHR
5280343	Quercetin	C15H10O7	C1=CC(=C(C=C1C2=C(C(=O)C3=C(C=C(C=C3O2)O)O)O)O)O	/LITTERATURE	AKR1B1
5280343	Quercetin	C15H10O7	C1=CC(=C(C=C1C2=C(C(=O)C3=C(C=C(C=C3O2)O)O)O)O)O	/LITTERATURE	AKR1B10
5280343	Quercetin	C15H10O7	C1=CC(=C(C=C1C2=C(C(=O)C3=C(C=C(C=C3O2)O)O)O)O)O	/LITTERATURE	AKT1
5280343	Quercetin	C15H10O7	C1=CC(=C(C=C1C2=C(C(=O)C3=C(C=C(C=C3O2)O)O)O)O)O	/LITTERATURE	ALDH1A1
5280343	Quercetin	C15H10O7	C1=CC(=C(C=C1C2=C(C(=O)C3=C(C=C(C=C3O2)O)O)O)O)O	/LITTERATURE	ALK
5280343	Quercetin	C15H10O7	C1=CC(=C(C=C1C2=C(C(=O)C3=C(C=C(C=C3O2)O)O)O)O)O	/LITTERATURE	ALOX12
5280343	Quercetin	C15H10O7	C1=CC(=C(C=C1C2=C(C(=O)C3=C(C=C(C=C3O2)O)O)O)O)O	/LITTERATURE	ALOX15
5280343	Quercetin	C15H10O7	C1=CC(=C(C=C1C2=C(C(=O)C3=C(C=C(C=C3O2)O)O)O)O)O	/LITTERATURE	ALOX15B
5280343	Quercetin	C15H10O7	C1=CC(=C(C=C1C2=C(C(=O)C3=C(C=C(C=C3O2)O)O)O)O)O	/LITTERATURE	ALOX5
5280343	Quercetin	C15H10O7	C1=CC(=C(C=C1C2=C(C(=O)C3=C(C=C(C=C3O2)O)O)O)O)O	/LITTERATURE	AMY1A
5280343	Quercetin	C15H10O7	C1=CC(=C(C=C1C2=C(C(=O)C3=C(C=C(C=C3O2)O)O)O)O)O	/LITTERATURE	AMY1B
5280343	Quercetin	C15H10O7	C1=CC(=C(C=C1C2=C(C(=O)C3=C(C=C(C=C3O2)O)O)O)O)O	/LITTERATURE	AMY1C
5280343	Quercetin	C15H10O7	C1=CC(=C(C=C1C2=C(C(=O)C3=C(C=C(C=C3O2)O)O)O)O)O	/LITTERATURE	APP
5280343	Quercetin	C15H10O7	C1=CC(=C(C=C1C2=C(C(=O)C3=C(C=C(C=C3O2)O)O)O)O)O	/LITTERATURE	AR
5280343	Quercetin	C15H10O7	C1=CC(=C(C=C1C2=C(C(=O)C3=C(C=C(C=C3O2)O)O)O)O)O	/LITTERATURE	ATAD5
5280343	Quercetin	C15H10O7	C1=CC(=C(C=C1C2=C(C(=O)C3=C(C=C(C=C3O2)O)O)O)O)O	/LITTERATURE	AURKB
5280343	Quercetin	C15H10O7	C1=CC(=C(C=C1C2=C(C(=O)C3=C(C=C(C=C3O2)O)O)O)O)O	/LITTERATURE	AVPR2
5280343	Quercetin	C15H10O7	C1=CC(=C(C=C1C2=C(C(=O)C3=C(C=C(C=C3O2)O)O)O)O)O	/LITTERATURE	AXL
5280343	Quercetin	C15H10O7	C1=CC(=C(C=C1C2=C(C(=O)C3=C(C=C(C=C3O2)O)O)O)O)O	/LITTERATURE	BACE1
5280343	Quercetin	C15H10O7	C1=CC(=C(C=C1C2=C(C(=O)C3=C(C=C(C=C3O2)O)O)O)O)O	/LITTERATURE	BLM
5280343	Quercetin	C15H10O7	C1=CC(=C(C=C1C2=C(C(=O)C3=C(C=C(C=C3O2)O)O)O)O)O	/LITTERATURE	BRAF
5280343	Quercetin	C15H10O7	C1=CC(=C(C=C1C2=C(C(=O)C3=C(C=C(C=C3O2)O)O)O)O)O	/LITTERATURE	CA1
5280343	Quercetin	C15H10O7	C1=CC(=C(C=C1C2=C(C(=O)C3=C(C=C(C=C3O2)O)O)O)O)O	/LITTERATURE	CA12
5280343	Quercetin	C15H10O7	C1=CC(=C(C=C1C2=C(C(=O)C3=C(C=C(C=C3O2)O)O)O)O)O	/LITTERATURE	CA14
5280343	Quercetin	C15H10O7	C1=CC(=C(C=C1C2=C(C(=O)C3=C(C=C(C=C3O2)O)O)O)O)O	/LITTERATURE	CA2
5280343	Quercetin	C15H10O7	C1=CC(=C(C=C1C2=C(C(=O)C3=C(C=C(C=C3O2)O)O)O)O)O	/LITTERATURE	CA3
5280343	Quercetin	C15H10O7	C1=CC(=C(C=C1C2=C(C(=O)C3=C(C=C(C=C3O2)O)O)O)O)O	/LITTERATURE	CA4
5280343	Quercetin	C15H10O7	C1=CC(=C(C=C1C2=C(C(=O)C3=C(C=C(C=C3O2)O)O)O)O)O	/LITTERATURE	CA5A
5280343	Quercetin	C15H10O7	C1=CC(=C(C=C1C2=C(C(=O)C3=C(C=C(C=C3O2)O)O)O)O)O	/LITTERATURE	CA5B
5280343	Quercetin	C15H10O7	C1=CC(=C(C=C1C2=C(C(=O)C3=C(C=C(C=C3O2)O)O)O)O)O	/LITTERATURE	CA6
5280343	Quercetin	C15H10O7	C1=CC(=C(C=C1C2=C(C(=O)C3=C(C=C(C=C3O2)O)O)O)O)O	/LITTERATURE	CA7
5280343	Quercetin	C15H10O7	C1=CC(=C(C=C1C2=C(C(=O)C3=C(C=C(C=C3O2)O)O)O)O)O	/LITTERATURE	CA9
5280343	Quercetin	C15H10O7	C1=CC(=C(C=C1C2=C(C(=O)C3=C(C=C(C=C3O2)O)O)O)O)O	/LITTERATURE	CALM1
5280343	Quercetin	C15H10O7	C1=CC(=C(C=C1C2=C(C(=O)C3=C(C=C(C=C3O2)O)O)O)O)O	/LITTERATURE	CALM2
5280343	Quercetin	C15H10O7	C1=CC(=C(C=C1C2=C(C(=O)C3=C(C=C(C=C3O2)O)O)O)O)O	/LITTERATURE	CALM3
5280343	Quercetin	C15H10O7	C1=CC(=C(C=C1C2=C(C(=O)C3=C(C=C(C=C3O2)O)O)O)O)O	/LITTERATURE	CAMK2B
5280343	Quercetin	C15H10O7	C1=CC(=C(C=C1C2=C(C(=O)C3=C(C=C(C=C3O2)O)O)O)O)O	/LITTERATURE	CCNB1
5280343	Quercetin	C15H10O7	C1=CC(=C(C=C1C2=C(C(=O)C3=C(C=C(C=C3O2)O)O)O)O)O	/LITTERATURE	CCR4
5280343	Quercetin	C15H10O7	C1=CC(=C(C=C1C2=C(C(=O)C3=C(C=C(C=C3O2)O)O)O)O)O	/LITTERATURE	CD38
5280343	Quercetin	C15H10O7	C1=CC(=C(C=C1C2=C(C(=O)C3=C(C=C(C=C3O2)O)O)O)O)O	/LITTERATURE	CDK1
5280343	Quercetin	C15H10O7	C1=CC(=C(C=C1C2=C(C(=O)C3=C(C=C(C=C3O2)O)O)O)O)O	/LITTERATURE	CDK2
5280343	Quercetin	C15H10O7	C1=CC(=C(C=C1C2=C(C(=O)C3=C(C=C(C=C3O2)O)O)O)O)O	/LITTERATURE	CDK5
5280343	Quercetin	C15H10O7	C1=CC(=C(C=C1C2=C(C(=O)C3=C(C=C(C=C3O2)O)O)O)O)O	/LITTERATURE	CDK5R1
5280343	Quercetin	C15H10O7	C1=CC(=C(C=C1C2=C(C(=O)C3=C(C=C(C=C3O2)O)O)O)O)O	/LITTERATURE	CDK6
5280343	Quercetin	C15H10O7	C1=CC(=C(C=C1C2=C(C(=O)C3=C(C=C(C=C3O2)O)O)O)O)O	/LITTERATURE	CLK1
5280343	Quercetin	C15H10O7	C1=CC(=C(C=C1C2=C(C(=O)C3=C(C=C(C=C3O2)O)O)O)O)O	/LITTERATURE	CLK3
5280343	Quercetin	C15H10O7	C1=CC(=C(C=C1C2=C(C(=O)C3=C(C=C(C=C3O2)O)O)O)O)O	/LITTERATURE	CSNK1G1
5280343	Quercetin	C15H10O7	C1=CC(=C(C=C1C2=C(C(=O)C3=C(C=C(C=C3O2)O)O)O)O)O	/LITTERATURE	CSNK1G2
5280343	Quercetin	C15H10O7	C1=CC(=C(C=C1C2=C(C(=O)C3=C(C=C(C=C3O2)O)O)O)O)O	/LITTERATURE	CSNK2A1
5280343	Quercetin	C15H10O7	C1=CC(=C(C=C1C2=C(C(=O)C3=C(C=C(C=C3O2)O)O)O)O)O	/LITTERATURE	CSNK2A2
5280343	Quercetin	C15H10O7	C1=CC(=C(C=C1C2=C(C(=O)C3=C(C=C(C=C3O2)O)O)O)O)O	/LITTERATURE	CSNK2B
5280343	Quercetin	C15H10O7	C1=CC(=C(C=C1C2=C(C(=O)C3=C(C=C(C=C3O2)O)O)O)O)O	/LITTERATURE	CXCR1
5280343	Quercetin	C15H10O7	C1=CC(=C(C=C1C2=C(C(=O)C3=C(C=C(C=C3O2)O)O)O)O)O	/LITTERATURE	CYP19A1
5280343	Quercetin	C15H10O7	C1=CC(=C(C=C1C2=C(C(=O)C3=C(C=C(C=C3O2)O)O)O)O)O	/LITTERATURE	CYP1A1
5280343	Quercetin	C15H10O7	C1=CC(=C(C=C1C2=C(C(=O)C3=C(C=C(C=C3O2)O)O)O)O)O	/LITTERATURE	CYP1A2
5280343	Quercetin	C15H10O7	C1=CC(=C(C=C1C2=C(C(=O)C3=C(C=C(C=C3O2)O)O)O)O)O	/LITTERATURE	CYP1B1
5280343	Quercetin	C15H10O7	C1=CC(=C(C=C1C2=C(C(=O)C3=C(C=C(C=C3O2)O)O)O)O)O	/LITTERATURE	CYP2C19
5280343	Quercetin	C15H10O7	C1=CC(=C(C=C1C2=C(C(=O)C3=C(C=C(C=C3O2)O)O)O)O)O	/LITTERATURE	CYP2C8
5280343	Quercetin	C15H10O7	C1=CC(=C(C=C1C2=C(C(=O)C3=C(C=C(C=C3O2)O)O)O)O)O	/LITTERATURE	CYP2C9
5280343	Quercetin	C15H10O7	C1=CC(=C(C=C1C2=C(C(=O)C3=C(C=C(C=C3O2)O)O)O)O)O	/LITTERATURE	CYP2D6
5280343	Quercetin	C15H10O7	C1=CC(=C(C=C1C2=C(C(=O)C3=C(C=C(C=C3O2)O)O)O)O)O	/LITTERATURE	CYP3A4
5280343	Quercetin	C15H10O7	C1=CC(=C(C=C1C2=C(C(=O)C3=C(C=C(C=C3O2)O)O)O)O)O	/LITTERATURE	DAPK1
5280343	Quercetin	C15H10O7	C1=CC(=C(C=C1C2=C(C(=O)C3=C(C=C(C=C3O2)O)O)O)O)O	/LITTERATURE	DIRAS1
5280343	Quercetin	C15H10O7	C1=CC(=C(C=C1C2=C(C(=O)C3=C(C=C(C=C3O2)O)O)O)O)O	/LITTERATURE	DPP4
5280343	Quercetin	C15H10O7	C1=CC(=C(C=C1C2=C(C(=O)C3=C(C=C(C=C3O2)O)O)O)O)O	/LITTERATURE	DRD1
5280343	Quercetin	C15H10O7	C1=CC(=C(C=C1C2=C(C(=O)C3=C(C=C(C=C3O2)O)O)O)O)O	/LITTERATURE	DRD4
5280343	Quercetin	C15H10O7	C1=CC(=C(C=C1C2=C(C(=O)C3=C(C=C(C=C3O2)O)O)O)O)O	/LITTERATURE	EGFR
5280343	Quercetin	C15H10O7	C1=CC(=C(C=C1C2=C(C(=O)C3=C(C=C(C=C3O2)O)O)O)O)O	/LITTERATURE	ELANE
5280343	Quercetin	C15H10O7	C1=CC(=C(C=C1C2=C(C(=O)C3=C(C=C(C=C3O2)O)O)O)O)O	/LITTERATURE	ELAVL1
5280343	Quercetin	C15H10O7	C1=CC(=C(C=C1C2=C(C(=O)C3=C(C=C(C=C3O2)O)O)O)O)O	/LITTERATURE	ELAVL3
5280343	Quercetin	C15H10O7	C1=CC(=C(C=C1C2=C(C(=O)C3=C(C=C(C=C3O2)O)O)O)O)O	/LITTERATURE	EPHX2
5280343	Quercetin	C15H10O7	C1=CC(=C(C=C1C2=C(C(=O)C3=C(C=C(C=C3O2)O)O)O)O)O	/LITTERATURE	ESR1
5280343	Quercetin	C15H10O7	C1=CC(=C(C=C1C2=C(C(=O)C3=C(C=C(C=C3O2)O)O)O)O)O	/LITTERATURE	ESRRA
5280343	Quercetin	C15H10O7	C1=CC(=C(C=C1C2=C(C(=O)C3=C(C=C(C=C3O2)O)O)O)O)O	/LITTERATURE	EZH2
5280343	Quercetin	C15H10O7	C1=CC(=C(C=C1C2=C(C(=O)C3=C(C=C(C=C3O2)O)O)O)O)O	/LITTERATURE	F2
5280343	Quercetin	C15H10O7	C1=CC(=C(C=C1C2=C(C(=O)C3=C(C=C(C=C3O2)O)O)O)O)O	/LITTERATURE	FEN1
5280343	Quercetin	C15H10O7	C1=CC(=C(C=C1C2=C(C(=O)C3=C(C=C(C=C3O2)O)O)O)O)O	/LITTERATURE	FLT3
5280343	Quercetin	C15H10O7	C1=CC(=C(C=C1C2=C(C(=O)C3=C(C=C(C=C3O2)O)O)O)O)O	/LITTERATURE	GAA
5280343	Quercetin	C15H10O7	C1=CC(=C(C=C1C2=C(C(=O)C3=C(C=C(C=C3O2)O)O)O)O)O	/LITTERATURE	GALK1
5280343	Quercetin	C15H10O7	C1=CC(=C(C=C1C2=C(C(=O)C3=C(C=C(C=C3O2)O)O)O)O)O	/LITTERATURE	GCK
5280343	Quercetin	C15H10O7	C1=CC(=C(C=C1C2=C(C(=O)C3=C(C=C(C=C3O2)O)O)O)O)O	/LITTERATURE	GLO1
5280343	Quercetin	C15H10O7	C1=CC(=C(C=C1C2=C(C(=O)C3=C(C=C(C=C3O2)O)O)O)O)O	/LITTERATURE	GPR35
5280343	Quercetin	C15H10O7	C1=CC(=C(C=C1C2=C(C(=O)C3=C(C=C(C=C3O2)O)O)O)O)O	/LITTERATURE	GPT2
5280343	Quercetin	C15H10O7	C1=CC(=C(C=C1C2=C(C(=O)C3=C(C=C(C=C3O2)O)O)O)O)O	/LITTERATURE	GSK3A
5280343	Quercetin	C15H10O7	C1=CC(=C(C=C1C2=C(C(=O)C3=C(C=C(C=C3O2)O)O)O)O)O	/LITTERATURE	GSK3B
5280343	Quercetin	C15H10O7	C1=CC(=C(C=C1C2=C(C(=O)C3=C(C=C(C=C3O2)O)O)O)O)O	/LITTERATURE	HDAC9
5280343	Quercetin	C15H10O7	C1=CC(=C(C=C1C2=C(C(=O)C3=C(C=C(C=C3O2)O)O)O)O)O	/LITTERATURE	HIF1A
5280343	Quercetin	C15H10O7	C1=CC(=C(C=C1C2=C(C(=O)C3=C(C=C(C=C3O2)O)O)O)O)O	/LITTERATURE	HIF1AN
5280343	Quercetin	C15H10O7	C1=CC(=C(C=C1C2=C(C(=O)C3=C(C=C(C=C3O2)O)O)O)O)O	/LITTERATURE	HPGD
5280343	Quercetin	C15H10O7	C1=CC(=C(C=C1C2=C(C(=O)C3=C(C=C(C=C3O2)O)O)O)O)O	/LITTERATURE	HSD17B2
5280343	Quercetin	C15H10O7	C1=CC(=C(C=C1C2=C(C(=O)C3=C(C=C(C=C3O2)O)O)O)O)O	/LITTERATURE	HSF1
5280343	Quercetin	C15H10O7	C1=CC(=C(C=C1C2=C(C(=O)C3=C(C=C(C=C3O2)O)O)O)O)O	/LITTERATURE	HSP90AA1
5280343	Quercetin	C15H10O7	C1=CC(=C(C=C1C2=C(C(=O)C3=C(C=C(C=C3O2)O)O)O)O)O	/LITTERATURE	HSP90AB1
5280343	Quercetin	C15H10O7	C1=CC(=C(C=C1C2=C(C(=O)C3=C(C=C(C=C3O2)O)O)O)O)O	/LITTERATURE	HSPB1
5280343	Quercetin	C15H10O7	C1=CC(=C(C=C1C2=C(C(=O)C3=C(C=C(C=C3O2)O)O)O)O)O	/LITTERATURE	IFNG
5280343	Quercetin	C15H10O7	C1=CC(=C(C=C1C2=C(C(=O)C3=C(C=C(C=C3O2)O)O)O)O)O	/LITTERATURE	IGF1R
5280343	Quercetin	C15H10O7	C1=CC(=C(C=C1C2=C(C(=O)C3=C(C=C(C=C3O2)O)O)O)O)O	/LITTERATURE	IP6K2
5280343	Quercetin	C15H10O7	C1=CC(=C(C=C1C2=C(C(=O)C3=C(C=C(C=C3O2)O)O)O)O)O	/LITTERATURE	IPMK
5280343	Quercetin	C15H10O7	C1=CC(=C(C=C1C2=C(C(=O)C3=C(C=C(C=C3O2)O)O)O)O)O	/LITTERATURE	KDM1A
5280343	Quercetin	C15H10O7	C1=CC(=C(C=C1C2=C(C(=O)C3=C(C=C(C=C3O2)O)O)O)O)O	/LITTERATURE	KDR
5280343	Quercetin	C15H10O7	C1=CC(=C(C=C1C2=C(C(=O)C3=C(C=C(C=C3O2)O)O)O)O)O	/LITTERATURE	LCK
5280343	Quercetin	C15H10O7	C1=CC(=C(C=C1C2=C(C(=O)C3=C(C=C(C=C3O2)O)O)O)O)O	/LITTERATURE	MAOA
5280343	Quercetin	C15H10O7	C1=CC(=C(C=C1C2=C(C(=O)C3=C(C=C(C=C3O2)O)O)O)O)O	/LITTERATURE	MAOB
5280343	Quercetin	C15H10O7	C1=CC(=C(C=C1C2=C(C(=O)C3=C(C=C(C=C3O2)O)O)O)O)O	/LITTERATURE	MAP3K5
5280343	Quercetin	C15H10O7	C1=CC(=C(C=C1C2=C(C(=O)C3=C(C=C(C=C3O2)O)O)O)O)O	/LITTERATURE	MAPT
5280343	Quercetin	C15H10O7	C1=CC(=C(C=C1C2=C(C(=O)C3=C(C=C(C=C3O2)O)O)O)O)O	/LITTERATURE	MET
5280343	Quercetin	C15H10O7	C1=CC(=C(C=C1C2=C(C(=O)C3=C(C=C(C=C3O2)O)O)O)O)O	/LITTERATURE	MGAM
5280343	Quercetin	C15H10O7	C1=CC(=C(C=C1C2=C(C(=O)C3=C(C=C(C=C3O2)O)O)O)O)O	/LITTERATURE	MGAM2
5280343	Quercetin	C15H10O7	C1=CC(=C(C=C1C2=C(C(=O)C3=C(C=C(C=C3O2)O)O)O)O)O	/LITTERATURE	MMP12
5280343	Quercetin	C15H10O7	C1=CC(=C(C=C1C2=C(C(=O)C3=C(C=C(C=C3O2)O)O)O)O)O	/LITTERATURE	MMP13
5280343	Quercetin	C15H10O7	C1=CC(=C(C=C1C2=C(C(=O)C3=C(C=C(C=C3O2)O)O)O)O)O	/LITTERATURE	MMP2
5280343	Quercetin	C15H10O7	C1=CC(=C(C=C1C2=C(C(=O)C3=C(C=C(C=C3O2)O)O)O)O)O	/LITTERATURE	MMP3
5280343	Quercetin	C15H10O7	C1=CC(=C(C=C1C2=C(C(=O)C3=C(C=C(C=C3O2)O)O)O)O)O	/LITTERATURE	MMP9
5280343	Quercetin	C15H10O7	C1=CC(=C(C=C1C2=C(C(=O)C3=C(C=C(C=C3O2)O)O)O)O)O	/LITTERATURE	MPHOSPH8
5280343	Quercetin	C15H10O7	C1=CC(=C(C=C1C2=C(C(=O)C3=C(C=C(C=C3O2)O)O)O)O)O	/LITTERATURE	MPO
5280343	Quercetin	C15H10O7	C1=CC(=C(C=C1C2=C(C(=O)C3=C(C=C(C=C3O2)O)O)O)O)O	/LITTERATURE	NEK2
5280343	Quercetin	C15H10O7	C1=CC(=C(C=C1C2=C(C(=O)C3=C(C=C(C=C3O2)O)O)O)O)O	/LITTERATURE	NEK6
5280343	Quercetin	C15H10O7	C1=CC(=C(C=C1C2=C(C(=O)C3=C(C=C(C=C3O2)O)O)O)O)O	/LITTERATURE	NFKB1
5280343	Quercetin	C15H10O7	C1=CC(=C(C=C1C2=C(C(=O)C3=C(C=C(C=C3O2)O)O)O)O)O	/LITTERATURE	NFKB2
5280343	Quercetin	C15H10O7	C1=CC(=C(C=C1C2=C(C(=O)C3=C(C=C(C=C3O2)O)O)O)O)O	/LITTERATURE	NOX4
5280343	Quercetin	C15H10O7	C1=CC(=C(C=C1C2=C(C(=O)C3=C(C=C(C=C3O2)O)O)O)O)O	/LITTERATURE	NR1I2
5280343	Quercetin	C15H10O7	C1=CC(=C(C=C1C2=C(C(=O)C3=C(C=C(C=C3O2)O)O)O)O)O	/LITTERATURE	NR3C1
5280343	Quercetin	C15H10O7	C1=CC(=C(C=C1C2=C(C(=O)C3=C(C=C(C=C3O2)O)O)O)O)O	/LITTERATURE	NTMT1
5280343	Quercetin	C15H10O7	C1=CC(=C(C=C1C2=C(C(=O)C3=C(C=C(C=C3O2)O)O)O)O)O	/LITTERATURE	NUAK1
5280343	Quercetin	C15H10O7	C1=CC(=C(C=C1C2=C(C(=O)C3=C(C=C(C=C3O2)O)O)O)O)O	/LITTERATURE	OTUD3
5280343	Quercetin	C15H10O7	C1=CC(=C(C=C1C2=C(C(=O)C3=C(C=C(C=C3O2)O)O)O)O)O	/LITTERATURE	PGD
5280343	Quercetin	C15H10O7	C1=CC(=C(C=C1C2=C(C(=O)C3=C(C=C(C=C3O2)O)O)O)O)O	/LITTERATURE	PGR
5280343	Quercetin	C15H10O7	C1=CC(=C(C=C1C2=C(C(=O)C3=C(C=C(C=C3O2)O)O)O)O)O	/LITTERATURE	PIK3CA
5280343	Quercetin	C15H10O7	C1=CC(=C(C=C1C2=C(C(=O)C3=C(C=C(C=C3O2)O)O)O)O)O	/LITTERATURE	PIK3CG
5280343	Quercetin	C15H10O7	C1=CC(=C(C=C1C2=C(C(=O)C3=C(C=C(C=C3O2)O)O)O)O)O	/LITTERATURE	PIK3R1
5280343	Quercetin	C15H10O7	C1=CC(=C(C=C1C2=C(C(=O)C3=C(C=C(C=C3O2)O)O)O)O)O	/LITTERATURE	PIM1
5280343	Quercetin	C15H10O7	C1=CC(=C(C=C1C2=C(C(=O)C3=C(C=C(C=C3O2)O)O)O)O)O	/LITTERATURE	PIM2
5280343	Quercetin	C15H10O7	C1=CC(=C(C=C1C2=C(C(=O)C3=C(C=C(C=C3O2)O)O)O)O)O	/LITTERATURE	PKN1
5280343	Quercetin	C15H10O7	C1=CC(=C(C=C1C2=C(C(=O)C3=C(C=C(C=C3O2)O)O)O)O)O	/LITTERATURE	PLA2G1B
5280343	Quercetin	C15H10O7	C1=CC(=C(C=C1C2=C(C(=O)C3=C(C=C(C=C3O2)O)O)O)O)O	/LITTERATURE	PLAU
5280343	Quercetin	C15H10O7	C1=CC(=C(C=C1C2=C(C(=O)C3=C(C=C(C=C3O2)O)O)O)O)O	/LITTERATURE	PLK1
5280343	Quercetin	C15H10O7	C1=CC(=C(C=C1C2=C(C(=O)C3=C(C=C(C=C3O2)O)O)O)O)O	/LITTERATURE	POLB
5280343	Quercetin	C15H10O7	C1=CC(=C(C=C1C2=C(C(=O)C3=C(C=C(C=C3O2)O)O)O)O)O	/LITTERATURE	POLH
5280343	Quercetin	C15H10O7	C1=CC(=C(C=C1C2=C(C(=O)C3=C(C=C(C=C3O2)O)O)O)O)O	/LITTERATURE	POLI
5280343	Quercetin	C15H10O7	C1=CC(=C(C=C1C2=C(C(=O)C3=C(C=C(C=C3O2)O)O)O)O)O	/LITTERATURE	POLK
5280343	Quercetin	C15H10O7	C1=CC(=C(C=C1C2=C(C(=O)C3=C(C=C(C=C3O2)O)O)O)O)O	/LITTERATURE	PON1
5280343	Quercetin	C15H10O7	C1=CC(=C(C=C1C2=C(C(=O)C3=C(C=C(C=C3O2)O)O)O)O)O	/LITTERATURE	PREP
5280343	Quercetin	C15H10O7	C1=CC(=C(C=C1C2=C(C(=O)C3=C(C=C(C=C3O2)O)O)O)O)O	/LITTERATURE	PRSS1
5280343	Quercetin	C15H10O7	C1=CC(=C(C=C1C2=C(C(=O)C3=C(C=C(C=C3O2)O)O)O)O)O	/LITTERATURE	PRSS2
5280343	Quercetin	C15H10O7	C1=CC(=C(C=C1C2=C(C(=O)C3=C(C=C(C=C3O2)O)O)O)O)O	/LITTERATURE	PRSS3
5280343	Quercetin	C15H10O7	C1=CC(=C(C=C1C2=C(C(=O)C3=C(C=C(C=C3O2)O)O)O)O)O	/LITTERATURE	PSMB5
5280343	Quercetin	C15H10O7	C1=CC(=C(C=C1C2=C(C(=O)C3=C(C=C(C=C3O2)O)O)O)O)O	/LITTERATURE	PTGS2
5280343	Quercetin	C15H10O7	C1=CC(=C(C=C1C2=C(C(=O)C3=C(C=C(C=C3O2)O)O)O)O)O	/LITTERATURE	PTK2
5280343	Quercetin	C15H10O7	C1=CC(=C(C=C1C2=C(C(=O)C3=C(C=C(C=C3O2)O)O)O)O)O	/LITTERATURE	PTPN1
5280343	Quercetin	C15H10O7	C1=CC(=C(C=C1C2=C(C(=O)C3=C(C=C(C=C3O2)O)O)O)O)O	/LITTERATURE	PYGL
5280343	Quercetin	C15H10O7	C1=CC(=C(C=C1C2=C(C(=O)C3=C(C=C(C=C3O2)O)O)O)O)O	/LITTERATURE	RELA
5280343	Quercetin	C15H10O7	C1=CC(=C(C=C1C2=C(C(=O)C3=C(C=C(C=C3O2)O)O)O)O)O	/LITTERATURE	RNASEH1
5280343	Quercetin	C15H10O7	C1=CC(=C(C=C1C2=C(C(=O)C3=C(C=C(C=C3O2)O)O)O)O)O	/LITTERATURE	RXRA
5280343	Quercetin	C15H10O7	C1=CC(=C(C=C1C2=C(C(=O)C3=C(C=C(C=C3O2)O)O)O)O)O	/LITTERATURE	SI
5280343	Quercetin	C15H10O7	C1=CC(=C(C=C1C2=C(C(=O)C3=C(C=C(C=C3O2)O)O)O)O)O	/LITTERATURE	SLC2A2
5280343	Quercetin	C15H10O7	C1=CC(=C(C=C1C2=C(C(=O)C3=C(C=C(C=C3O2)O)O)O)O)O	/LITTERATURE	SLK
5280343	Quercetin	C15H10O7	C1=CC(=C(C=C1C2=C(C(=O)C3=C(C=C(C=C3O2)O)O)O)O)O	/LITTERATURE	SMAD2
5280343	Quercetin	C15H10O7	C1=CC(=C(C=C1C2=C(C(=O)C3=C(C=C(C=C3O2)O)O)O)O)O	/LITTERATURE	SMAD3
5280343	Quercetin	C15H10O7	C1=CC(=C(C=C1C2=C(C(=O)C3=C(C=C(C=C3O2)O)O)O)O)O	/LITTERATURE	SORD
5280343	Quercetin	C15H10O7	C1=CC(=C(C=C1C2=C(C(=O)C3=C(C=C(C=C3O2)O)O)O)O)O	/LITTERATURE	SRC
5280343	Quercetin	C15H10O7	C1=CC(=C(C=C1C2=C(C(=O)C3=C(C=C(C=C3O2)O)O)O)O)O	/LITTERATURE	STK16
5280343	Quercetin	C15H10O7	C1=CC(=C(C=C1C2=C(C(=O)C3=C(C=C(C=C3O2)O)O)O)O)O	/LITTERATURE	SYK
5280343	Quercetin	C15H10O7	C1=CC(=C(C=C1C2=C(C(=O)C3=C(C=C(C=C3O2)O)O)O)O)O	/LITTERATURE	TDP1
5280343	Quercetin	C15H10O7	C1=CC(=C(C=C1C2=C(C(=O)C3=C(C=C(C=C3O2)O)O)O)O)O	/LITTERATURE	TOP1
5280343	Quercetin	C15H10O7	C1=CC(=C(C=C1C2=C(C(=O)C3=C(C=C(C=C3O2)O)O)O)O)O	/LITTERATURE	TOP2A
5280343	Quercetin	C15H10O7	C1=CC(=C(C=C1C2=C(C(=O)C3=C(C=C(C=C3O2)O)O)O)O)O	/LITTERATURE	TP53
5280343	Quercetin	C15H10O7	C1=CC(=C(C=C1C2=C(C(=O)C3=C(C=C(C=C3O2)O)O)O)O)O	/LITTERATURE	TRPC5
5280343	Quercetin	C15H10O7	C1=CC(=C(C=C1C2=C(C(=O)C3=C(C=C(C=C3O2)O)O)O)O)O	/LITTERATURE	UCHL1
5280343	Quercetin	C15H10O7	C1=CC(=C(C=C1C2=C(C(=O)C3=C(C=C(C=C3O2)O)O)O)O)O	/LITTERATURE	USP10
5280343	Quercetin	C15H10O7	C1=CC(=C(C=C1C2=C(C(=O)C3=C(C=C(C=C3O2)O)O)O)O)O	/LITTERATURE	USP17L5
5280343	Quercetin	C15H10O7	C1=CC(=C(C=C1C2=C(C(=O)C3=C(C=C(C=C3O2)O)O)O)O)O	/LITTERATURE	USP28
5280343	Quercetin	C15H10O7	C1=CC(=C(C=C1C2=C(C(=O)C3=C(C=C(C=C3O2)O)O)O)O)O	/LITTERATURE	USP30
5280343	Quercetin	C15H10O7	C1=CC(=C(C=C1C2=C(C(=O)C3=C(C=C(C=C3O2)O)O)O)O)O	/LITTERATURE	USP7
5280343	Quercetin	C15H10O7	C1=CC(=C(C=C1C2=C(C(=O)C3=C(C=C(C=C3O2)O)O)O)O)O	/LITTERATURE	USP8
5280343	Quercetin	C15H10O7	C1=CC(=C(C=C1C2=C(C(=O)C3=C(C=C(C=C3O2)O)O)O)O)O	/LITTERATURE	XDH
5280343	Quercetin	C15H10O7	C1=CC(=C(C=C1C2=C(C(=O)C3=C(C=C(C=C3O2)O)O)O)O)O	/LITTERATURE	YES1
5280343	Quercetin	C15H10O7	C1=CC(=C(C=C1C2=C(C(=O)C3=C(C=C(C=C3O2)O)O)O)O)O	/LITTERATURE	YWHAB
5280445	Luteolin	C15H10O6	C1=CC(=C(C=C1C2=CC(=O)C3=C(C=C(C=C3O2)O)O)O)O	HERB/SYMMAP/LITTERATURE	ABCB1
5280445	Luteolin	C15H10O6	C1=CC(=C(C=C1C2=CC(=O)C3=C(C=C(C=C3O2)O)O)O)O	HERB/SYMMAP/LITTERATURE	ABCG2
5280445	Luteolin	C15H10O6	C1=CC(=C(C=C1C2=CC(=O)C3=C(C=C(C=C3O2)O)O)O)O	HERB/SYMMAP/LITTERATURE	AKR1B1
5280445	Luteolin	C15H10O6	C1=CC(=C(C=C1C2=CC(=O)C3=C(C=C(C=C3O2)O)O)O)O	HERB/SYMMAP/LITTERATURE	AKR1B10
5280445	Luteolin	C15H10O6	C1=CC(=C(C=C1C2=CC(=O)C3=C(C=C(C=C3O2)O)O)O)O	HERB/SYMMAP/LITTERATURE	ALDH1A1
5280445	Luteolin	C15H10O6	C1=CC(=C(C=C1C2=CC(=O)C3=C(C=C(C=C3O2)O)O)O)O	HERB/SYMMAP/LITTERATURE	ALOX15
5280445	Luteolin	C15H10O6	C1=CC(=C(C=C1C2=CC(=O)C3=C(C=C(C=C3O2)O)O)O)O	HERB/SYMMAP/LITTERATURE	ALOX15B
5280445	Luteolin	C15H10O6	C1=CC(=C(C=C1C2=CC(=O)C3=C(C=C(C=C3O2)O)O)O)O	HERB/SYMMAP/LITTERATURE	ALOX5
5280445	Luteolin	C15H10O6	C1=CC(=C(C=C1C2=CC(=O)C3=C(C=C(C=C3O2)O)O)O)O	HERB/SYMMAP/LITTERATURE	ALPI
5280445	Luteolin	C15H10O6	C1=CC(=C(C=C1C2=CC(=O)C3=C(C=C(C=C3O2)O)O)O)O	HERB/SYMMAP/LITTERATURE	AMY1A
5280445	Luteolin	C15H10O6	C1=CC(=C(C=C1C2=CC(=O)C3=C(C=C(C=C3O2)O)O)O)O	HERB/SYMMAP/LITTERATURE	AMY1B
5280445	Luteolin	C15H10O6	C1=CC(=C(C=C1C2=CC(=O)C3=C(C=C(C=C3O2)O)O)O)O	HERB/SYMMAP/LITTERATURE	AMY1C
5280445	Luteolin	C15H10O6	C1=CC(=C(C=C1C2=CC(=O)C3=C(C=C(C=C3O2)O)O)O)O	HERB/SYMMAP/LITTERATURE	APP
5280445	Luteolin	C15H10O6	C1=CC(=C(C=C1C2=CC(=O)C3=C(C=C(C=C3O2)O)O)O)O	HERB/SYMMAP/LITTERATURE	AR
5280445	Luteolin	C15H10O6	C1=CC(=C(C=C1C2=CC(=O)C3=C(C=C(C=C3O2)O)O)O)O	HERB/SYMMAP/LITTERATURE	BAZ2B
5280445	Luteolin	C15H10O6	C1=CC(=C(C=C1C2=CC(=O)C3=C(C=C(C=C3O2)O)O)O)O	HERB/SYMMAP/LITTERATURE	BLM
5280445	Luteolin	C15H10O6	C1=CC(=C(C=C1C2=CC(=O)C3=C(C=C(C=C3O2)O)O)O)O	HERB/SYMMAP/LITTERATURE	CA12
5280445	Luteolin	C15H10O6	C1=CC(=C(C=C1C2=CC(=O)C3=C(C=C(C=C3O2)O)O)O)O	HERB/SYMMAP/LITTERATURE	CA2
5280445	Luteolin	C15H10O6	C1=CC(=C(C=C1C2=CC(=O)C3=C(C=C(C=C3O2)O)O)O)O	HERB/SYMMAP/LITTERATURE	CA4
5280445	Luteolin	C15H10O6	C1=CC(=C(C=C1C2=CC(=O)C3=C(C=C(C=C3O2)O)O)O)O	HERB/SYMMAP/LITTERATURE	CA7
5280445	Luteolin	C15H10O6	C1=CC(=C(C=C1C2=CC(=O)C3=C(C=C(C=C3O2)O)O)O)O	HERB/SYMMAP/LITTERATURE	CBR3
5280445	Luteolin	C15H10O6	C1=CC(=C(C=C1C2=CC(=O)C3=C(C=C(C=C3O2)O)O)O)O	HERB/SYMMAP/LITTERATURE	CCNB1
5280445	Luteolin	C15H10O6	C1=CC(=C(C=C1C2=CC(=O)C3=C(C=C(C=C3O2)O)O)O)O	HERB/SYMMAP/LITTERATURE	CCNB2
5280445	Luteolin	C15H10O6	C1=CC(=C(C=C1C2=CC(=O)C3=C(C=C(C=C3O2)O)O)O)O	HERB/SYMMAP/LITTERATURE	CCNB3
5280445	Luteolin	C15H10O6	C1=CC(=C(C=C1C2=CC(=O)C3=C(C=C(C=C3O2)O)O)O)O	HERB/SYMMAP/LITTERATURE	CD38
5280445	Luteolin	C15H10O6	C1=CC(=C(C=C1C2=CC(=O)C3=C(C=C(C=C3O2)O)O)O)O	HERB/SYMMAP/LITTERATURE	CDK1
5280445	Luteolin	C15H10O6	C1=CC(=C(C=C1C2=CC(=O)C3=C(C=C(C=C3O2)O)O)O)O	HERB/SYMMAP/LITTERATURE	CDK2
5280445	Luteolin	C15H10O6	C1=CC(=C(C=C1C2=CC(=O)C3=C(C=C(C=C3O2)O)O)O)O	HERB/SYMMAP/LITTERATURE	CDK5
5280445	Luteolin	C15H10O6	C1=CC(=C(C=C1C2=CC(=O)C3=C(C=C(C=C3O2)O)O)O)O	HERB/SYMMAP/LITTERATURE	CDK5R1
5280445	Luteolin	C15H10O6	C1=CC(=C(C=C1C2=CC(=O)C3=C(C=C(C=C3O2)O)O)O)O	HERB/SYMMAP/LITTERATURE	CFTR
5280445	Luteolin	C15H10O6	C1=CC(=C(C=C1C2=CC(=O)C3=C(C=C(C=C3O2)O)O)O)O	HERB/SYMMAP/LITTERATURE	CLK1
5280445	Luteolin	C15H10O6	C1=CC(=C(C=C1C2=CC(=O)C3=C(C=C(C=C3O2)O)O)O)O	HERB/SYMMAP/LITTERATURE	CLK3
5280445	Luteolin	C15H10O6	C1=CC(=C(C=C1C2=CC(=O)C3=C(C=C(C=C3O2)O)O)O)O	HERB/SYMMAP/LITTERATURE	CSNK1G2
5280445	Luteolin	C15H10O6	C1=CC(=C(C=C1C2=CC(=O)C3=C(C=C(C=C3O2)O)O)O)O	HERB/SYMMAP/LITTERATURE	CSNK2A1
5280445	Luteolin	C15H10O6	C1=CC(=C(C=C1C2=CC(=O)C3=C(C=C(C=C3O2)O)O)O)O	HERB/SYMMAP/LITTERATURE	CSNK2A2
5280445	Luteolin	C15H10O6	C1=CC(=C(C=C1C2=CC(=O)C3=C(C=C(C=C3O2)O)O)O)O	HERB/SYMMAP/LITTERATURE	CSNK2B
5280445	Luteolin	C15H10O6	C1=CC(=C(C=C1C2=CC(=O)C3=C(C=C(C=C3O2)O)O)O)O	HERB/SYMMAP/LITTERATURE	CYBB
5280445	Luteolin	C15H10O6	C1=CC(=C(C=C1C2=CC(=O)C3=C(C=C(C=C3O2)O)O)O)O	HERB/SYMMAP/LITTERATURE	CYP1A1
5280445	Luteolin	C15H10O6	C1=CC(=C(C=C1C2=CC(=O)C3=C(C=C(C=C3O2)O)O)O)O	HERB/SYMMAP/LITTERATURE	CYP1A2
5280445	Luteolin	C15H10O6	C1=CC(=C(C=C1C2=CC(=O)C3=C(C=C(C=C3O2)O)O)O)O	HERB/SYMMAP/LITTERATURE	CYP1B1
5280445	Luteolin	C15H10O6	C1=CC(=C(C=C1C2=CC(=O)C3=C(C=C(C=C3O2)O)O)O)O	HERB/SYMMAP/LITTERATURE	CYP2C19
5280445	Luteolin	C15H10O6	C1=CC(=C(C=C1C2=CC(=O)C3=C(C=C(C=C3O2)O)O)O)O	HERB/SYMMAP/LITTERATURE	CYP2C9
5280445	Luteolin	C15H10O6	C1=CC(=C(C=C1C2=CC(=O)C3=C(C=C(C=C3O2)O)O)O)O	HERB/SYMMAP/LITTERATURE	CYP2D6
5280445	Luteolin	C15H10O6	C1=CC(=C(C=C1C2=CC(=O)C3=C(C=C(C=C3O2)O)O)O)O	HERB/SYMMAP/LITTERATURE	CYP3A4
5280445	Luteolin	C15H10O6	C1=CC(=C(C=C1C2=CC(=O)C3=C(C=C(C=C3O2)O)O)O)O	HERB/SYMMAP/LITTERATURE	DAPK1
5280445	Luteolin	C15H10O6	C1=CC(=C(C=C1C2=CC(=O)C3=C(C=C(C=C3O2)O)O)O)O	HERB/SYMMAP/LITTERATURE	DPP4
5280445	Luteolin	C15H10O6	C1=CC(=C(C=C1C2=CC(=O)C3=C(C=C(C=C3O2)O)O)O)O	HERB/SYMMAP/LITTERATURE	DRD3
5280445	Luteolin	C15H10O6	C1=CC(=C(C=C1C2=CC(=O)C3=C(C=C(C=C3O2)O)O)O)O	HERB/SYMMAP/LITTERATURE	ELANE
5280445	Luteolin	C15H10O6	C1=CC(=C(C=C1C2=CC(=O)C3=C(C=C(C=C3O2)O)O)O)O	HERB/SYMMAP/LITTERATURE	FEN1
5280445	Luteolin	C15H10O6	C1=CC(=C(C=C1C2=CC(=O)C3=C(C=C(C=C3O2)O)O)O)O	HERB/SYMMAP/LITTERATURE	FLT3
5280445	Luteolin	C15H10O6	C1=CC(=C(C=C1C2=CC(=O)C3=C(C=C(C=C3O2)O)O)O)O	HERB/SYMMAP/LITTERATURE	FXN
5280445	Luteolin	C15H10O6	C1=CC(=C(C=C1C2=CC(=O)C3=C(C=C(C=C3O2)O)O)O)O	HERB/SYMMAP/LITTERATURE	GAA
5280445	Luteolin	C15H10O6	C1=CC(=C(C=C1C2=CC(=O)C3=C(C=C(C=C3O2)O)O)O)O	HERB/SYMMAP/LITTERATURE	GLO1
5280445	Luteolin	C15H10O6	C1=CC(=C(C=C1C2=CC(=O)C3=C(C=C(C=C3O2)O)O)O)O	HERB/SYMMAP/LITTERATURE	GPR35
5280445	Luteolin	C15H10O6	C1=CC(=C(C=C1C2=CC(=O)C3=C(C=C(C=C3O2)O)O)O)O	HERB/SYMMAP/LITTERATURE	GSK3A
5280445	Luteolin	C15H10O6	C1=CC(=C(C=C1C2=CC(=O)C3=C(C=C(C=C3O2)O)O)O)O	HERB/SYMMAP/LITTERATURE	GSK3B
5280445	Luteolin	C15H10O6	C1=CC(=C(C=C1C2=CC(=O)C3=C(C=C(C=C3O2)O)O)O)O	HERB/SYMMAP/LITTERATURE	GSTO1
5280445	Luteolin	C15H10O6	C1=CC(=C(C=C1C2=CC(=O)C3=C(C=C(C=C3O2)O)O)O)O	HERB/SYMMAP/LITTERATURE	HPGD
5280445	Luteolin	C15H10O6	C1=CC(=C(C=C1C2=CC(=O)C3=C(C=C(C=C3O2)O)O)O)O	HERB/SYMMAP/LITTERATURE	IFNB1
5280445	Luteolin	C15H10O6	C1=CC(=C(C=C1C2=CC(=O)C3=C(C=C(C=C3O2)O)O)O)O	HERB/SYMMAP/LITTERATURE	IP6K2
5280445	Luteolin	C15H10O6	C1=CC(=C(C=C1C2=CC(=O)C3=C(C=C(C=C3O2)O)O)O)O	HERB/SYMMAP/LITTERATURE	IPMK
5280445	Luteolin	C15H10O6	C1=CC(=C(C=C1C2=CC(=O)C3=C(C=C(C=C3O2)O)O)O)O	HERB/SYMMAP/LITTERATURE	MAOA
5280445	Luteolin	C15H10O6	C1=CC(=C(C=C1C2=CC(=O)C3=C(C=C(C=C3O2)O)O)O)O	HERB/SYMMAP/LITTERATURE	MAPT
5280445	Luteolin	C15H10O6	C1=CC(=C(C=C1C2=CC(=O)C3=C(C=C(C=C3O2)O)O)O)O	HERB/SYMMAP/LITTERATURE	MCL1
5280445	Luteolin	C15H10O6	C1=CC(=C(C=C1C2=CC(=O)C3=C(C=C(C=C3O2)O)O)O)O	HERB/SYMMAP/LITTERATURE	MMP12
5280445	Luteolin	C15H10O6	C1=CC(=C(C=C1C2=CC(=O)C3=C(C=C(C=C3O2)O)O)O)O	HERB/SYMMAP/LITTERATURE	MMP13
5280445	Luteolin	C15H10O6	C1=CC(=C(C=C1C2=CC(=O)C3=C(C=C(C=C3O2)O)O)O)O	HERB/SYMMAP/LITTERATURE	MMP2
5280445	Luteolin	C15H10O6	C1=CC(=C(C=C1C2=CC(=O)C3=C(C=C(C=C3O2)O)O)O)O	HERB/SYMMAP/LITTERATURE	MMP3
5280445	Luteolin	C15H10O6	C1=CC(=C(C=C1C2=CC(=O)C3=C(C=C(C=C3O2)O)O)O)O	HERB/SYMMAP/LITTERATURE	MMP9
5280445	Luteolin	C15H10O6	C1=CC(=C(C=C1C2=CC(=O)C3=C(C=C(C=C3O2)O)O)O)O	HERB/SYMMAP/LITTERATURE	NFKB1
5280445	Luteolin	C15H10O6	C1=CC(=C(C=C1C2=CC(=O)C3=C(C=C(C=C3O2)O)O)O)O	HERB/SYMMAP/LITTERATURE	NFKB2
5280445	Luteolin	C15H10O6	C1=CC(=C(C=C1C2=CC(=O)C3=C(C=C(C=C3O2)O)O)O)O	HERB/SYMMAP/LITTERATURE	NOX4
5280445	Luteolin	C15H10O6	C1=CC(=C(C=C1C2=CC(=O)C3=C(C=C(C=C3O2)O)O)O)O	HERB/SYMMAP/LITTERATURE	NR1H2
5280445	Luteolin	C15H10O6	C1=CC(=C(C=C1C2=CC(=O)C3=C(C=C(C=C3O2)O)O)O)O	HERB/SYMMAP/LITTERATURE	NR1H3
5280445	Luteolin	C15H10O6	C1=CC(=C(C=C1C2=CC(=O)C3=C(C=C(C=C3O2)O)O)O)O	HERB/SYMMAP/LITTERATURE	NR3C1
5280445	Luteolin	C15H10O6	C1=CC(=C(C=C1C2=CC(=O)C3=C(C=C(C=C3O2)O)O)O)O	HERB/SYMMAP/LITTERATURE	OTUD3
5280445	Luteolin	C15H10O6	C1=CC(=C(C=C1C2=CC(=O)C3=C(C=C(C=C3O2)O)O)O)O	HERB/SYMMAP/LITTERATURE	PAFAH1B2
5280445	Luteolin	C15H10O6	C1=CC(=C(C=C1C2=CC(=O)C3=C(C=C(C=C3O2)O)O)O)O	HERB/SYMMAP/LITTERATURE	PAFAH1B3
5280445	Luteolin	C15H10O6	C1=CC(=C(C=C1C2=CC(=O)C3=C(C=C(C=C3O2)O)O)O)O	HERB/SYMMAP/LITTERATURE	PARP1
5280445	Luteolin	C15H10O6	C1=CC(=C(C=C1C2=CC(=O)C3=C(C=C(C=C3O2)O)O)O)O	HERB/SYMMAP/LITTERATURE	PBRM1
5280445	Luteolin	C15H10O6	C1=CC(=C(C=C1C2=CC(=O)C3=C(C=C(C=C3O2)O)O)O)O	HERB/SYMMAP/LITTERATURE	PIM2
5280445	Luteolin	C15H10O6	C1=CC(=C(C=C1C2=CC(=O)C3=C(C=C(C=C3O2)O)O)O)O	HERB/SYMMAP/LITTERATURE	PIP4K2A
5280445	Luteolin	C15H10O6	C1=CC(=C(C=C1C2=CC(=O)C3=C(C=C(C=C3O2)O)O)O)O	HERB/SYMMAP/LITTERATURE	POLB
5280445	Luteolin	C15H10O6	C1=CC(=C(C=C1C2=CC(=O)C3=C(C=C(C=C3O2)O)O)O)O	HERB/SYMMAP/LITTERATURE	POLH
5280445	Luteolin	C15H10O6	C1=CC(=C(C=C1C2=CC(=O)C3=C(C=C(C=C3O2)O)O)O)O	HERB/SYMMAP/LITTERATURE	POLI
5280445	Luteolin	C15H10O6	C1=CC(=C(C=C1C2=CC(=O)C3=C(C=C(C=C3O2)O)O)O)O	HERB/SYMMAP/LITTERATURE	POLK
5280445	Luteolin	C15H10O6	C1=CC(=C(C=C1C2=CC(=O)C3=C(C=C(C=C3O2)O)O)O)O	HERB/SYMMAP/LITTERATURE	PSIP1
5280445	Luteolin	C15H10O6	C1=CC(=C(C=C1C2=CC(=O)C3=C(C=C(C=C3O2)O)O)O)O	HERB/SYMMAP/LITTERATURE	PSMB5
5280445	Luteolin	C15H10O6	C1=CC(=C(C=C1C2=CC(=O)C3=C(C=C(C=C3O2)O)O)O)O	HERB/SYMMAP/LITTERATURE	RAPGEF3
5280445	Luteolin	C15H10O6	C1=CC(=C(C=C1C2=CC(=O)C3=C(C=C(C=C3O2)O)O)O)O	HERB/SYMMAP/LITTERATURE	RELA
5280445	Luteolin	C15H10O6	C1=CC(=C(C=C1C2=CC(=O)C3=C(C=C(C=C3O2)O)O)O)O	HERB/SYMMAP/LITTERATURE	SETD7
5280445	Luteolin	C15H10O6	C1=CC(=C(C=C1C2=CC(=O)C3=C(C=C(C=C3O2)O)O)O)O	HERB/SYMMAP/LITTERATURE	SMN2
5280445	Luteolin	C15H10O6	C1=CC(=C(C=C1C2=CC(=O)C3=C(C=C(C=C3O2)O)O)O)O	HERB/SYMMAP/LITTERATURE	STK16
5280445	Luteolin	C15H10O6	C1=CC(=C(C=C1C2=CC(=O)C3=C(C=C(C=C3O2)O)O)O)O	HERB/SYMMAP/LITTERATURE	SYK
5280445	Luteolin	C15H10O6	C1=CC(=C(C=C1C2=CC(=O)C3=C(C=C(C=C3O2)O)O)O)O	HERB/SYMMAP/LITTERATURE	TFE3
5280445	Luteolin	C15H10O6	C1=CC(=C(C=C1C2=CC(=O)C3=C(C=C(C=C3O2)O)O)O)O	HERB/SYMMAP/LITTERATURE	TNFRSF10B
5280445	Luteolin	C15H10O6	C1=CC(=C(C=C1C2=CC(=O)C3=C(C=C(C=C3O2)O)O)O)O	HERB/SYMMAP/LITTERATURE	TNKS
5280445	Luteolin	C15H10O6	C1=CC(=C(C=C1C2=CC(=O)C3=C(C=C(C=C3O2)O)O)O)O	HERB/SYMMAP/LITTERATURE	TNKS2
5280445	Luteolin	C15H10O6	C1=CC(=C(C=C1C2=CC(=O)C3=C(C=C(C=C3O2)O)O)O)O	HERB/SYMMAP/LITTERATURE	TRA
5280445	Luteolin	C15H10O6	C1=CC(=C(C=C1C2=CC(=O)C3=C(C=C(C=C3O2)O)O)O)O	HERB/SYMMAP/LITTERATURE	TTR
5280445	Luteolin	C15H10O6	C1=CC(=C(C=C1C2=CC(=O)C3=C(C=C(C=C3O2)O)O)O)O	HERB/SYMMAP/LITTERATURE	TYR
5280445	Luteolin	C15H10O6	C1=CC(=C(C=C1C2=CC(=O)C3=C(C=C(C=C3O2)O)O)O)O	HERB/SYMMAP/LITTERATURE	UCHL1
5280445	Luteolin	C15H10O6	C1=CC(=C(C=C1C2=CC(=O)C3=C(C=C(C=C3O2)O)O)O)O	HERB/SYMMAP/LITTERATURE	USP10
5280445	Luteolin	C15H10O6	C1=CC(=C(C=C1C2=CC(=O)C3=C(C=C(C=C3O2)O)O)O)O	HERB/SYMMAP/LITTERATURE	USP17L5
5280445	Luteolin	C15H10O6	C1=CC(=C(C=C1C2=CC(=O)C3=C(C=C(C=C3O2)O)O)O)O	HERB/SYMMAP/LITTERATURE	USP28
5280445	Luteolin	C15H10O6	C1=CC(=C(C=C1C2=CC(=O)C3=C(C=C(C=C3O2)O)O)O)O	HERB/SYMMAP/LITTERATURE	USP30
5280445	Luteolin	C15H10O6	C1=CC(=C(C=C1C2=CC(=O)C3=C(C=C(C=C3O2)O)O)O)O	HERB/SYMMAP/LITTERATURE	USP7
5280445	Luteolin	C15H10O6	C1=CC(=C(C=C1C2=CC(=O)C3=C(C=C(C=C3O2)O)O)O)O	HERB/SYMMAP/LITTERATURE	USP8
5280445	Luteolin	C15H10O6	C1=CC(=C(C=C1C2=CC(=O)C3=C(C=C(C=C3O2)O)O)O)O	HERB/SYMMAP/LITTERATURE	WRN
5280445	Luteolin	C15H10O6	C1=CC(=C(C=C1C2=CC(=O)C3=C(C=C(C=C3O2)O)O)O)O	HERB/SYMMAP/LITTERATURE	XDH
5280445	Luteolin	C15H10O6	C1=CC(=C(C=C1C2=CC(=O)C3=C(C=C(C=C3O2)O)O)O)O	HERB/SYMMAP/LITTERATURE	YES1
439533	Taxifolin	C15H12O7	C1=CC(=C(C=C1C2C(C(=O)C3=C(C=C(C=C3O2)O)O)O)O)O	HERB/TCMSP/SYMMAP/LITTERATURE	AKR1B10
439533	Taxifolin	C15H12O7	C1=CC(=C(C=C1C2C(C(=O)C3=C(C=C(C=C3O2)O)O)O)O)O	HERB/TCMSP/SYMMAP/LITTERATURE	APP
439533	Taxifolin	C15H12O7	C1=CC(=C(C=C1C2C(C(=O)C3=C(C=C(C=C3O2)O)O)O)O)O	HERB/TCMSP/SYMMAP/LITTERATURE	BACE1
439533	Taxifolin	C15H12O7	C1=CC(=C(C=C1C2C(C(=O)C3=C(C=C(C=C3O2)O)O)O)O)O	HERB/TCMSP/SYMMAP/LITTERATURE	GFER
439533	Taxifolin	C15H12O7	C1=CC(=C(C=C1C2C(C(=O)C3=C(C=C(C=C3O2)O)O)O)O)O	HERB/TCMSP/SYMMAP/LITTERATURE	KIT
439533	Taxifolin	C15H12O7	C1=CC(=C(C=C1C2C(C(=O)C3=C(C=C(C=C3O2)O)O)O)O)O	HERB/TCMSP/SYMMAP/LITTERATURE	POLB
439533	Taxifolin	C15H12O7	C1=CC(=C(C=C1C2C(C(=O)C3=C(C=C(C=C3O2)O)O)O)O)O	HERB/TCMSP/SYMMAP/LITTERATURE	POLI
439533	Taxifolin	C15H12O7	C1=CC(=C(C=C1C2C(C(=O)C3=C(C=C(C=C3O2)O)O)O)O)O	HERB/TCMSP/SYMMAP/LITTERATURE	PSIP1
135	4-Hydroxybenzoic acid	C7H6O3	C1=CC(=CC=C1C(=O)O)O	/LITTERATURE	DRD1
135	4-Hydroxybenzoic acid	C7H6O3	C1=CC(=CC=C1C(=O)O)O	/LITTERATURE	CA2
135	4-Hydroxybenzoic acid	C7H6O3	C1=CC(=CC=C1C(=O)O)O	/LITTERATURE	CA1
135	4-Hydroxybenzoic acid	C7H6O3	C1=CC(=CC=C1C(=O)O)O	/LITTERATURE	CA5A
135	4-Hydroxybenzoic acid	C7H6O3	C1=CC(=CC=C1C(=O)O)O	/LITTERATURE	CA9
135	4-Hydroxybenzoic acid	C7H6O3	C1=CC(=CC=C1C(=O)O)O	/LITTERATURE	CA7
135	4-Hydroxybenzoic acid	C7H6O3	C1=CC(=CC=C1C(=O)O)O	/LITTERATURE	CA12
135	4-Hydroxybenzoic acid	C7H6O3	C1=CC(=CC=C1C(=O)O)O	/LITTERATURE	CA6
135	4-Hydroxybenzoic acid	C7H6O3	C1=CC(=CC=C1C(=O)O)O	/LITTERATURE	CA14
135	4-Hydroxybenzoic acid	C7H6O3	C1=CC(=CC=C1C(=O)O)O	/LITTERATURE	CA3
135	4-Hydroxybenzoic acid	C7H6O3	C1=CC(=CC=C1C(=O)O)O	/LITTERATURE	CA5B
135	4-Hydroxybenzoic acid	C7H6O3	C1=CC(=CC=C1C(=O)O)O	/LITTERATURE	CA4
135	4-Hydroxybenzoic acid	C7H6O3	C1=CC(=CC=C1C(=O)O)O	/LITTERATURE	TYR
135	4-Hydroxybenzoic acid	C7H6O3	C1=CC(=CC=C1C(=O)O)O	/LITTERATURE	APP
135	4-Hydroxybenzoic acid	C7H6O3	C1=CC(=CC=C1C(=O)O)O	/LITTERATURE	AKR1B10
637542	p-coumaric acid	C9H8O3	C1=CC(=CC=C1C=CC(=O)O)O	HERB/TCMSP/SYMMAP/	AKR1B1
637542	p-coumaric acid	C9H8O3	C1=CC(=CC=C1C=CC(=O)O)O	HERB/TCMSP/SYMMAP/	CA1
637542	p-coumaric acid	C9H8O3	C1=CC(=CC=C1C=CC(=O)O)O	HERB/TCMSP/SYMMAP/	CA12
637542	p-coumaric acid	C9H8O3	C1=CC(=CC=C1C=CC(=O)O)O	HERB/TCMSP/SYMMAP/	CA14
637542	p-coumaric acid	C9H8O3	C1=CC(=CC=C1C=CC(=O)O)O	HERB/TCMSP/SYMMAP/	CA2
637542	p-coumaric acid	C9H8O3	C1=CC(=CC=C1C=CC(=O)O)O	HERB/TCMSP/SYMMAP/	CA3
637542	p-coumaric acid	C9H8O3	C1=CC(=CC=C1C=CC(=O)O)O	HERB/TCMSP/SYMMAP/	CA4
637542	p-coumaric acid	C9H8O3	C1=CC(=CC=C1C=CC(=O)O)O	HERB/TCMSP/SYMMAP/	CA5A
637542	p-coumaric acid	C9H8O3	C1=CC(=CC=C1C=CC(=O)O)O	HERB/TCMSP/SYMMAP/	CA5B
637542	p-coumaric acid	C9H8O3	C1=CC(=CC=C1C=CC(=O)O)O	HERB/TCMSP/SYMMAP/	CA6
637542	p-coumaric acid	C9H8O3	C1=CC(=CC=C1C=CC(=O)O)O	HERB/TCMSP/SYMMAP/	CA7
637542	p-coumaric acid	C9H8O3	C1=CC(=CC=C1C=CC(=O)O)O	HERB/TCMSP/SYMMAP/	CA9
637542	p-coumaric acid	C9H8O3	C1=CC(=CC=C1C=CC(=O)O)O	HERB/TCMSP/SYMMAP/	ESR1
637542	p-coumaric acid	C9H8O3	C1=CC(=CC=C1C=CC(=O)O)O	HERB/TCMSP/SYMMAP/	ESR2
637542	p-coumaric acid	C9H8O3	C1=CC(=CC=C1C=CC(=O)O)O	HERB/TCMSP/SYMMAP/	HCAR2
637542	p-coumaric acid	C9H8O3	C1=CC(=CC=C1C=CC(=O)O)O	HERB/TCMSP/SYMMAP/	TYR
126	4-Hydroxybenzaldehyde	C7H6O2	C1=CC(=CC=C1C=O)O	/LITTERATURE	ABAT
126	4-Hydroxybenzaldehyde	C7H6O2	C1=CC(=CC=C1C=O)O	/LITTERATURE	ALDH5A1
5280863	Kaempferol	C15H10O6	C1=CC(=CC=C1C2=C(C(=O)C3=C(C=C(C=C3O2)O)O)O)O	/LITTERATURE	ABCB1
5280863	Kaempferol	C15H10O6	C1=CC(=CC=C1C2=C(C(=O)C3=C(C=C(C=C3O2)O)O)O)O	/LITTERATURE	ABCC1
5280863	Kaempferol	C15H10O6	C1=CC(=CC=C1C2=C(C(=O)C3=C(C=C(C=C3O2)O)O)O)O	/LITTERATURE	ABCG2
5280863	Kaempferol	C15H10O6	C1=CC(=CC=C1C2=C(C(=O)C3=C(C=C(C=C3O2)O)O)O)O	/LITTERATURE	ADAM10
5280863	Kaempferol	C15H10O6	C1=CC(=CC=C1C2=C(C(=O)C3=C(C=C(C=C3O2)O)O)O)O	/LITTERATURE	ADAM17
5280863	Kaempferol	C15H10O6	C1=CC(=CC=C1C2=C(C(=O)C3=C(C=C(C=C3O2)O)O)O)O	/LITTERATURE	AHR
5280863	Kaempferol	C15H10O6	C1=CC(=CC=C1C2=C(C(=O)C3=C(C=C(C=C3O2)O)O)O)O	/LITTERATURE	AKR1B1
5280863	Kaempferol	C15H10O6	C1=CC(=CC=C1C2=C(C(=O)C3=C(C=C(C=C3O2)O)O)O)O	/LITTERATURE	ALOX5
5280863	Kaempferol	C15H10O6	C1=CC(=CC=C1C2=C(C(=O)C3=C(C=C(C=C3O2)O)O)O)O	/LITTERATURE	APP
5280863	Kaempferol	C15H10O6	C1=CC(=CC=C1C2=C(C(=O)C3=C(C=C(C=C3O2)O)O)O)O	/LITTERATURE	AR
5280863	Kaempferol	C15H10O6	C1=CC(=CC=C1C2=C(C(=O)C3=C(C=C(C=C3O2)O)O)O)O	/LITTERATURE	BACE1
5280863	Kaempferol	C15H10O6	C1=CC(=CC=C1C2=C(C(=O)C3=C(C=C(C=C3O2)O)O)O)O	/LITTERATURE	BCHE
5280863	Kaempferol	C15H10O6	C1=CC(=CC=C1C2=C(C(=O)C3=C(C=C(C=C3O2)O)O)O)O	/LITTERATURE	CA12
5280863	Kaempferol	C15H10O6	C1=CC(=CC=C1C2=C(C(=O)C3=C(C=C(C=C3O2)O)O)O)O	/LITTERATURE	CA2
5280863	Kaempferol	C15H10O6	C1=CC(=CC=C1C2=C(C(=O)C3=C(C=C(C=C3O2)O)O)O)O	/LITTERATURE	CA7
5280863	Kaempferol	C15H10O6	C1=CC(=CC=C1C2=C(C(=O)C3=C(C=C(C=C3O2)O)O)O)O	/LITTERATURE	CCNB1
5280863	Kaempferol	C15H10O6	C1=CC(=CC=C1C2=C(C(=O)C3=C(C=C(C=C3O2)O)O)O)O	/LITTERATURE	CCNB2
5280863	Kaempferol	C15H10O6	C1=CC(=CC=C1C2=C(C(=O)C3=C(C=C(C=C3O2)O)O)O)O	/LITTERATURE	CCNB3
5280863	Kaempferol	C15H10O6	C1=CC(=CC=C1C2=C(C(=O)C3=C(C=C(C=C3O2)O)O)O)O	/LITTERATURE	CDK1
5280863	Kaempferol	C15H10O6	C1=CC(=CC=C1C2=C(C(=O)C3=C(C=C(C=C3O2)O)O)O)O	/LITTERATURE	CDK6
5280863	Kaempferol	C15H10O6	C1=CC(=CC=C1C2=C(C(=O)C3=C(C=C(C=C3O2)O)O)O)O	/LITTERATURE	CHRM1
5280863	Kaempferol	C15H10O6	C1=CC(=CC=C1C2=C(C(=O)C3=C(C=C(C=C3O2)O)O)O)O	/LITTERATURE	CISD1
5280863	Kaempferol	C15H10O6	C1=CC(=CC=C1C2=C(C(=O)C3=C(C=C(C=C3O2)O)O)O)O	/LITTERATURE	CLK1
5280863	Kaempferol	C15H10O6	C1=CC(=CC=C1C2=C(C(=O)C3=C(C=C(C=C3O2)O)O)O)O	/LITTERATURE	CSNK2A1
5280863	Kaempferol	C15H10O6	C1=CC(=CC=C1C2=C(C(=O)C3=C(C=C(C=C3O2)O)O)O)O	/LITTERATURE	CSNK2A2
5280863	Kaempferol	C15H10O6	C1=CC(=CC=C1C2=C(C(=O)C3=C(C=C(C=C3O2)O)O)O)O	/LITTERATURE	CSNK2B
5280863	Kaempferol	C15H10O6	C1=CC(=CC=C1C2=C(C(=O)C3=C(C=C(C=C3O2)O)O)O)O	/LITTERATURE	CTDSP1
5280863	Kaempferol	C15H10O6	C1=CC(=CC=C1C2=C(C(=O)C3=C(C=C(C=C3O2)O)O)O)O	/LITTERATURE	CYP19A1
5280863	Kaempferol	C15H10O6	C1=CC(=CC=C1C2=C(C(=O)C3=C(C=C(C=C3O2)O)O)O)O	/LITTERATURE	CYP1A1
5280863	Kaempferol	C15H10O6	C1=CC(=CC=C1C2=C(C(=O)C3=C(C=C(C=C3O2)O)O)O)O	/LITTERATURE	CYP1A2
5280863	Kaempferol	C15H10O6	C1=CC(=CC=C1C2=C(C(=O)C3=C(C=C(C=C3O2)O)O)O)O	/LITTERATURE	CYP1B1
5280863	Kaempferol	C15H10O6	C1=CC(=CC=C1C2=C(C(=O)C3=C(C=C(C=C3O2)O)O)O)O	/LITTERATURE	CYP2C19
5280863	Kaempferol	C15H10O6	C1=CC(=CC=C1C2=C(C(=O)C3=C(C=C(C=C3O2)O)O)O)O	/LITTERATURE	CYP2C9
5280863	Kaempferol	C15H10O6	C1=CC(=CC=C1C2=C(C(=O)C3=C(C=C(C=C3O2)O)O)O)O	/LITTERATURE	CYP2D6
5280863	Kaempferol	C15H10O6	C1=CC(=CC=C1C2=C(C(=O)C3=C(C=C(C=C3O2)O)O)O)O	/LITTERATURE	CYP3A4
5280863	Kaempferol	C15H10O6	C1=CC(=CC=C1C2=C(C(=O)C3=C(C=C(C=C3O2)O)O)O)O	/LITTERATURE	DAPK1
5280863	Kaempferol	C15H10O6	C1=CC(=CC=C1C2=C(C(=O)C3=C(C=C(C=C3O2)O)O)O)O	/LITTERATURE	DPP4
5280863	Kaempferol	C15H10O6	C1=CC(=CC=C1C2=C(C(=O)C3=C(C=C(C=C3O2)O)O)O)O	/LITTERATURE	ESR1
5280863	Kaempferol	C15H10O6	C1=CC(=CC=C1C2=C(C(=O)C3=C(C=C(C=C3O2)O)O)O)O	/LITTERATURE	ESR2
5280863	Kaempferol	C15H10O6	C1=CC(=CC=C1C2=C(C(=O)C3=C(C=C(C=C3O2)O)O)O)O	/LITTERATURE	ESRRA
5280863	Kaempferol	C15H10O6	C1=CC(=CC=C1C2=C(C(=O)C3=C(C=C(C=C3O2)O)O)O)O	/LITTERATURE	FLT3
5280863	Kaempferol	C15H10O6	C1=CC(=CC=C1C2=C(C(=O)C3=C(C=C(C=C3O2)O)O)O)O	/LITTERATURE	GLI3
5280863	Kaempferol	C15H10O6	C1=CC(=CC=C1C2=C(C(=O)C3=C(C=C(C=C3O2)O)O)O)O	/LITTERATURE	GLO1
5280863	Kaempferol	C15H10O6	C1=CC(=CC=C1C2=C(C(=O)C3=C(C=C(C=C3O2)O)O)O)O	/LITTERATURE	GPT2
5280863	Kaempferol	C15H10O6	C1=CC(=CC=C1C2=C(C(=O)C3=C(C=C(C=C3O2)O)O)O)O	/LITTERATURE	GSK3A
5280863	Kaempferol	C15H10O6	C1=CC(=CC=C1C2=C(C(=O)C3=C(C=C(C=C3O2)O)O)O)O	/LITTERATURE	GSK3B
5280863	Kaempferol	C15H10O6	C1=CC(=CC=C1C2=C(C(=O)C3=C(C=C(C=C3O2)O)O)O)O	/LITTERATURE	GUSB
5280863	Kaempferol	C15H10O6	C1=CC(=CC=C1C2=C(C(=O)C3=C(C=C(C=C3O2)O)O)O)O	/LITTERATURE	HDAC9
5280863	Kaempferol	C15H10O6	C1=CC(=CC=C1C2=C(C(=O)C3=C(C=C(C=C3O2)O)O)O)O	/LITTERATURE	HIF1A
5280863	Kaempferol	C15H10O6	C1=CC(=CC=C1C2=C(C(=O)C3=C(C=C(C=C3O2)O)O)O)O	/LITTERATURE	HPGD
5280863	Kaempferol	C15H10O6	C1=CC(=CC=C1C2=C(C(=O)C3=C(C=C(C=C3O2)O)O)O)O	/LITTERATURE	HSD17B1
5280863	Kaempferol	C15H10O6	C1=CC(=CC=C1C2=C(C(=O)C3=C(C=C(C=C3O2)O)O)O)O	/LITTERATURE	HSD17B2
5280863	Kaempferol	C15H10O6	C1=CC(=CC=C1C2=C(C(=O)C3=C(C=C(C=C3O2)O)O)O)O	/LITTERATURE	IP6K2
5280863	Kaempferol	C15H10O6	C1=CC(=CC=C1C2=C(C(=O)C3=C(C=C(C=C3O2)O)O)O)O	/LITTERATURE	IPMK
5280863	Kaempferol	C15H10O6	C1=CC(=CC=C1C2=C(C(=O)C3=C(C=C(C=C3O2)O)O)O)O	/LITTERATURE	MAPT
5280863	Kaempferol	C15H10O6	C1=CC(=CC=C1C2=C(C(=O)C3=C(C=C(C=C3O2)O)O)O)O	/LITTERATURE	MPO
5280863	Kaempferol	C15H10O6	C1=CC(=CC=C1C2=C(C(=O)C3=C(C=C(C=C3O2)O)O)O)O	/LITTERATURE	NFE2L2
5280863	Kaempferol	C15H10O6	C1=CC(=CC=C1C2=C(C(=O)C3=C(C=C(C=C3O2)O)O)O)O	/LITTERATURE	NFKB1
5280863	Kaempferol	C15H10O6	C1=CC(=CC=C1C2=C(C(=O)C3=C(C=C(C=C3O2)O)O)O)O	/LITTERATURE	NFKB2
5280863	Kaempferol	C15H10O6	C1=CC(=CC=C1C2=C(C(=O)C3=C(C=C(C=C3O2)O)O)O)O	/LITTERATURE	NOX4
5280863	Kaempferol	C15H10O6	C1=CC(=CC=C1C2=C(C(=O)C3=C(C=C(C=C3O2)O)O)O)O	/LITTERATURE	NR1I2
5280863	Kaempferol	C15H10O6	C1=CC(=CC=C1C2=C(C(=O)C3=C(C=C(C=C3O2)O)O)O)O	/LITTERATURE	NR1I3
5280863	Kaempferol	C15H10O6	C1=CC(=CC=C1C2=C(C(=O)C3=C(C=C(C=C3O2)O)O)O)O	/LITTERATURE	NR3C1
5280863	Kaempferol	C15H10O6	C1=CC(=CC=C1C2=C(C(=O)C3=C(C=C(C=C3O2)O)O)O)O	/LITTERATURE	PAFAH1B3
5280863	Kaempferol	C15H10O6	C1=CC(=CC=C1C2=C(C(=O)C3=C(C=C(C=C3O2)O)O)O)O	/LITTERATURE	PGR
5280863	Kaempferol	C15H10O6	C1=CC(=CC=C1C2=C(C(=O)C3=C(C=C(C=C3O2)O)O)O)O	/LITTERATURE	PIM2
5280863	Kaempferol	C15H10O6	C1=CC(=CC=C1C2=C(C(=O)C3=C(C=C(C=C3O2)O)O)O)O	/LITTERATURE	PIP4K2A
5280863	Kaempferol	C15H10O6	C1=CC(=CC=C1C2=C(C(=O)C3=C(C=C(C=C3O2)O)O)O)O	/LITTERATURE	POLH
5280863	Kaempferol	C15H10O6	C1=CC(=CC=C1C2=C(C(=O)C3=C(C=C(C=C3O2)O)O)O)O	/LITTERATURE	POLI
5280863	Kaempferol	C15H10O6	C1=CC(=CC=C1C2=C(C(=O)C3=C(C=C(C=C3O2)O)O)O)O	/LITTERATURE	PPARG
5280863	Kaempferol	C15H10O6	C1=CC(=CC=C1C2=C(C(=O)C3=C(C=C(C=C3O2)O)O)O)O	/LITTERATURE	PSMB5
5280863	Kaempferol	C15H10O6	C1=CC(=CC=C1C2=C(C(=O)C3=C(C=C(C=C3O2)O)O)O)O	/LITTERATURE	RACGAP1
5280863	Kaempferol	C15H10O6	C1=CC(=CC=C1C2=C(C(=O)C3=C(C=C(C=C3O2)O)O)O)O	/LITTERATURE	RARA
5280863	Kaempferol	C15H10O6	C1=CC(=CC=C1C2=C(C(=O)C3=C(C=C(C=C3O2)O)O)O)O	/LITTERATURE	RELA
5280863	Kaempferol	C15H10O6	C1=CC(=CC=C1C2=C(C(=O)C3=C(C=C(C=C3O2)O)O)O)O	/LITTERATURE	SIAE
5280863	Kaempferol	C15H10O6	C1=CC(=CC=C1C2=C(C(=O)C3=C(C=C(C=C3O2)O)O)O)O	/LITTERATURE	SLC2A1
5280863	Kaempferol	C15H10O6	C1=CC(=CC=C1C2=C(C(=O)C3=C(C=C(C=C3O2)O)O)O)O	/LITTERATURE	SMAD2
5280863	Kaempferol	C15H10O6	C1=CC(=CC=C1C2=C(C(=O)C3=C(C=C(C=C3O2)O)O)O)O	/LITTERATURE	SMAD3
5280863	Kaempferol	C15H10O6	C1=CC(=CC=C1C2=C(C(=O)C3=C(C=C(C=C3O2)O)O)O)O	/LITTERATURE	STK16
5280863	Kaempferol	C15H10O6	C1=CC(=CC=C1C2=C(C(=O)C3=C(C=C(C=C3O2)O)O)O)O	/LITTERATURE	TRPC5
5280863	Kaempferol	C15H10O6	C1=CC(=CC=C1C2=C(C(=O)C3=C(C=C(C=C3O2)O)O)O)O	/LITTERATURE	TYR
5280863	Kaempferol	C15H10O6	C1=CC(=CC=C1C2=C(C(=O)C3=C(C=C(C=C3O2)O)O)O)O	/LITTERATURE	XDH
5280863	Kaempferol	C15H10O6	C1=CC(=CC=C1C2=C(C(=O)C3=C(C=C(C=C3O2)O)O)O)O	/LITTERATURE	YES1
637540	2-Hydroxycinnamic acid	C9H8O3	C1=CC=C(C(=C1)C=CC(=O)O)O	HERB/TCMSP/TCM-ID/SYMMAP/LITTERATURE	CA1
637540	2-Hydroxycinnamic acid	C9H8O3	C1=CC=C(C(=C1)C=CC(=O)O)O	HERB/TCMSP/TCM-ID/SYMMAP/LITTERATURE	CA2
5318169	2’-Hydroxycinnamaldehyde	C9H8O2	C1=CC=C(C(=C1)C=CC=O)O	HERB/ETCM/TCM-ID	CCND1
5318169	2’-Hydroxycinnamaldehyde	C9H8O2	C1=CC=C(C(=C1)C=CC=O)O	HERB/ETCM/TCM-ID	CDK4
243	Benzoic acid	C7H6O2	C1=CC=C(C=C1)C(=O)O	/LITTERATURE	NAPRT
243	Benzoic acid	C7H6O2	C1=CC=C(C=C1)C(=O)O	/LITTERATURE	DAO
243	Benzoic acid	C7H6O2	C1=CC=C(C=C1)C(=O)O	/LITTERATURE	ACHE
243	Benzoic acid	C7H6O2	C1=CC=C(C=C1)C(=O)O	/LITTERATURE	ESR1
243	Benzoic acid	C7H6O2	C1=CC=C(C=C1)C(=O)O	/LITTERATURE	ESRRA
243	Benzoic acid	C7H6O2	C1=CC=C(C=C1)C(=O)O	/LITTERATURE	CYP2C19
243	Benzoic acid	C7H6O2	C1=CC=C(C=C1)C(=O)O	/LITTERATURE	CYP1A2
243	Benzoic acid	C7H6O2	C1=CC=C(C=C1)C(=O)O	/LITTERATURE	CYP2D6
444539	Cinnamic acid	C9H8O2	C1=CC=C(C=C1)C=CC(=O)O	HERB/TCMSP/LITTERATURE/ETCM/TCM-ID/BATMAN	HDAC1
444539	Cinnamic acid	C9H8O2	C1=CC=C(C=C1)C=CC(=O)O	HERB/TCMSP/LITTERATURE/ETCM/TCM-ID/BATMAN	HDAC7
444539	Cinnamic acid	C9H8O2	C1=CC=C(C=C1)C=CC(=O)O	HERB/TCMSP/LITTERATURE/ETCM/TCM-ID/BATMAN	HDAC10
444539	Cinnamic acid	C9H8O2	C1=CC=C(C=C1)C=CC(=O)O	HERB/TCMSP/LITTERATURE/ETCM/TCM-ID/BATMAN	HDAC5
444539	Cinnamic acid	C9H8O2	C1=CC=C(C=C1)C=CC(=O)O	HERB/TCMSP/LITTERATURE/ETCM/TCM-ID/BATMAN	HDAC9
444539	Cinnamic acid	C9H8O2	C1=CC=C(C=C1)C=CC(=O)O	HERB/TCMSP/LITTERATURE/ETCM/TCM-ID/BATMAN	HDAC8
444539	Cinnamic acid	C9H8O2	C1=CC=C(C=C1)C=CC(=O)O	HERB/TCMSP/LITTERATURE/ETCM/TCM-ID/BATMAN	HDAC6
444539	Cinnamic acid	C9H8O2	C1=CC=C(C=C1)C=CC(=O)O	HERB/TCMSP/LITTERATURE/ETCM/TCM-ID/BATMAN	HDAC3
444539	Cinnamic acid	C9H8O2	C1=CC=C(C=C1)C=CC(=O)O	HERB/TCMSP/LITTERATURE/ETCM/TCM-ID/BATMAN	HDAC4
444539	Cinnamic acid	C9H8O2	C1=CC=C(C=C1)C=CC(=O)O	HERB/TCMSP/LITTERATURE/ETCM/TCM-ID/BATMAN	HDAC2
444539	Cinnamic acid	C9H8O2	C1=CC=C(C=C1)C=CC(=O)O	HERB/TCMSP/LITTERATURE/ETCM/TCM-ID/BATMAN	HDAC11
444539	Cinnamic acid	C9H8O2	C1=CC=C(C=C1)C=CC(=O)O	HERB/TCMSP/LITTERATURE/ETCM/TCM-ID/BATMAN	TNKS2
444539	Cinnamic acid	C9H8O2	C1=CC=C(C=C1)C=CC(=O)O	HERB/TCMSP/LITTERATURE/ETCM/TCM-ID/BATMAN	TNKS
444539	Cinnamic acid	C9H8O2	C1=CC=C(C=C1)C=CC(=O)O	HERB/TCMSP/LITTERATURE/ETCM/TCM-ID/BATMAN	HCAR2
444539	Cinnamic acid	C9H8O2	C1=CC=C(C=C1)C=CC(=O)O	HERB/TCMSP/LITTERATURE/ETCM/TCM-ID/BATMAN	CYP2D6
637511	Cinnamaldehyde	C9H8O	C1=CC=C(C=C1)C=CC=O	HERB/TCMSP/SYMMAP/ETCM/TCM-ID/BATMAN/LITTERATURE	ALDH1A1
637511	Cinnamaldehyde	C9H8O	C1=CC=C(C=C1)C=CC=O	HERB/TCMSP/SYMMAP/ETCM/TCM-ID/BATMAN/LITTERATURE	TRPA1
637511	Cinnamaldehyde	C9H8O	C1=CC=C(C=C1)C=CC=O	HERB/TCMSP/SYMMAP/ETCM/TCM-ID/BATMAN/LITTERATURE	AR
637511	Cinnamaldehyde	C9H8O	C1=CC=C(C=C1)C=CC=O	HERB/TCMSP/SYMMAP/ETCM/TCM-ID/BATMAN/LITTERATURE	RARA
637511	Cinnamaldehyde	C9H8O	C1=CC=C(C=C1)C=CC=O	HERB/TCMSP/SYMMAP/ETCM/TCM-ID/BATMAN/LITTERATURE	ALOX5
637511	Cinnamaldehyde	C9H8O	C1=CC=C(C=C1)C=CC=O	HERB/TCMSP/SYMMAP/ETCM/TCM-ID/BATMAN/LITTERATURE	ACHE
637511	Cinnamaldehyde	C9H8O	C1=CC=C(C=C1)C=CC=O	HERB/TCMSP/SYMMAP/ETCM/TCM-ID/BATMAN/LITTERATURE	CYP1A2
637511	Cinnamaldehyde	C9H8O	C1=CC=C(C=C1)C=CC=O	HERB/TCMSP/SYMMAP/ETCM/TCM-ID/BATMAN/LITTERATURE	ESR1
637511	Cinnamaldehyde	C9H8O	C1=CC=C(C=C1)C=CC=O	HERB/TCMSP/SYMMAP/ETCM/TCM-ID/BATMAN/LITTERATURE	CYP2C19
637511	Cinnamaldehyde	C9H8O	C1=CC=C(C=C1)C=CC=O	HERB/TCMSP/SYMMAP/ETCM/TCM-ID/BATMAN/LITTERATURE	GABBR2
637511	Cinnamaldehyde	C9H8O	C1=CC=C(C=C1)C=CC=O	HERB/TCMSP/SYMMAP/ETCM/TCM-ID/BATMAN/LITTERATURE	GABBR1
240	Benzaldehyde	C7H6O	C1=CC=C(C=C1)C=O	HERB/TCMSP/SYMMAP/LITTERATURE/BATMAN/	ALDH1A1
240	Benzaldehyde	C7H6O	C1=CC=C(C=C1)C=O	HERB/TCMSP/SYMMAP/LITTERATURE/BATMAN/	CYP2A6
998	Phenylacetaldehyde	C8H8O	C1=CC=C(C=C1)CC=O	HERB/TCMSP/SYMMAP/	CYP2C9
998	Phenylacetaldehyde	C8H8O	C1=CC=C(C=C1)CC=O	HERB/TCMSP/SYMMAP/	CYP2C19
998	Phenylacetaldehyde	C8H8O	C1=CC=C(C=C1)CC=O	HERB/TCMSP/SYMMAP/	CYP1A2
998	Phenylacetaldehyde	C8H8O	C1=CC=C(C=C1)CC=O	HERB/TCMSP/SYMMAP/	TSHR
7707	3-Phenylpropanal	C9H10O	C1=CC=C(C=C1)CCC=O	HERB/TCMSP/LITTERATURE	RXRA
7707	3-Phenylpropanal	C9H10O	C1=CC=C(C=C1)CCC=O	HERB/TCMSP/LITTERATURE	CYP2C19
7707	3-Phenylpropanal	C9H10O	C1=CC=C(C=C1)CCC=O	HERB/TCMSP/LITTERATURE	CYP2C9
7707	3-Phenylpropanal	C9H10O	C1=CC=C(C=C1)CCC=O	HERB/TCMSP/LITTERATURE	ESR1
31234	3-Phenyl-1-propanol	C9H12O	C1=CC=C(C=C1)CCCO	HERB/TCMSP/SYMMAP/	CYP2C19
31234	3-Phenyl-1-propanol	C9H12O	C1=CC=C(C=C1)CCCO	HERB/TCMSP/SYMMAP/	CYP1A2
6054	2-Phenylethanol	C8H10O	C1=CC=C(C=C1)CCO	HERB/TCMSP/SYMMAP/LITTERATURE	CYP3A4
6054	2-Phenylethanol	C8H10O	C1=CC=C(C=C1)CCO	HERB/TCMSP/SYMMAP/LITTERATURE	AR
7194	Phenethyl benzoate	C15H14O2	C1=CC=C(C=C1)CCOC(=O)C2=CC=CC=C2	HERB/TCMSP/SYMMAP/	RARA
7194	Phenethyl benzoate	C15H14O2	C1=CC=C(C=C1)CCOC(=O)C2=CC=CC=C2	HERB/TCMSP/SYMMAP/	HDAC9
7194	Phenethyl benzoate	C15H14O2	C1=CC=C(C=C1)CCOC(=O)C2=CC=CC=C2	HERB/TCMSP/SYMMAP/	ESRRA
7194	Phenethyl benzoate	C15H14O2	C1=CC=C(C=C1)CCOC(=O)C2=CC=CC=C2	HERB/TCMSP/SYMMAP/	CYP2C19
7194	Phenethyl benzoate	C15H14O2	C1=CC=C(C=C1)CCOC(=O)C2=CC=CC=C2	HERB/TCMSP/SYMMAP/	JUN
7194	Phenethyl benzoate	C15H14O2	C1=CC=C(C=C1)CCOC(=O)C2=CC=CC=C2	HERB/TCMSP/SYMMAP/	CYP1A2
7194	Phenethyl benzoate	C15H14O2	C1=CC=C(C=C1)CCOC(=O)C2=CC=CC=C2	HERB/TCMSP/SYMMAP/	ESR1
7194	Phenethyl benzoate	C15H14O2	C1=CC=C(C=C1)CCOC(=O)C2=CC=CC=C2	HERB/TCMSP/SYMMAP/	ATAD5
7194	Phenethyl benzoate	C15H14O2	C1=CC=C(C=C1)CCOC(=O)C2=CC=CC=C2	HERB/TCMSP/SYMMAP/	CYP2C9
2345	Benzyl benzoate	C14H12O2	C1=CC=C(C=C1)COC(=O)C2=CC=CC=C2	HERB/TCMSP/LITTERATURE	RARA
2345	Benzyl benzoate	C14H12O2	C1=CC=C(C=C1)COC(=O)C2=CC=CC=C2	HERB/TCMSP/LITTERATURE	HDAC9
2345	Benzyl benzoate	C14H12O2	C1=CC=C(C=C1)COC(=O)C2=CC=CC=C2	HERB/TCMSP/LITTERATURE	CYP1A2
2345	Benzyl benzoate	C14H12O2	C1=CC=C(C=C1)COC(=O)C2=CC=CC=C2	HERB/TCMSP/LITTERATURE	CYP2C19
2345	Benzyl benzoate	C14H12O2	C1=CC=C(C=C1)COC(=O)C2=CC=CC=C2	HERB/TCMSP/LITTERATURE	CYP2C9
323	Coumarin	C9H6O2	C1=CC=C2C(=C1)C=CC(=O)O2	HERB/TCMSP/ETCM/TCM-ID/BATMAN/LITTERATURE	CA14
323	Coumarin	C9H6O2	C1=CC=C2C(=C1)C=CC(=O)O2	HERB/TCMSP/ETCM/TCM-ID/BATMAN/LITTERATURE	CYP2A6
323	Coumarin	C9H6O2	C1=CC=C2C(=C1)C=CC(=O)O2	HERB/TCMSP/ETCM/TCM-ID/BATMAN/LITTERATURE	CA6
323	Coumarin	C9H6O2	C1=CC=C2C(=C1)C=CC(=O)O2	HERB/TCMSP/ETCM/TCM-ID/BATMAN/LITTERATURE	CA1
323	Coumarin	C9H6O2	C1=CC=C2C(=C1)C=CC(=O)O2	HERB/TCMSP/ETCM/TCM-ID/BATMAN/LITTERATURE	CA7
323	Coumarin	C9H6O2	C1=CC=C2C(=C1)C=CC(=O)O2	HERB/TCMSP/ETCM/TCM-ID/BATMAN/LITTERATURE	CA5B
323	Coumarin	C9H6O2	C1=CC=C2C(=C1)C=CC(=O)O2	HERB/TCMSP/ETCM/TCM-ID/BATMAN/LITTERATURE	CA3
323	Coumarin	C9H6O2	C1=CC=C2C(=C1)C=CC(=O)O2	HERB/TCMSP/ETCM/TCM-ID/BATMAN/LITTERATURE	CA4
323	Coumarin	C9H6O2	C1=CC=C2C(=C1)C=CC(=O)O2	HERB/TCMSP/ETCM/TCM-ID/BATMAN/LITTERATURE	CA12
323	Coumarin	C9H6O2	C1=CC=C2C(=C1)C=CC(=O)O2	HERB/TCMSP/ETCM/TCM-ID/BATMAN/LITTERATURE	CA9
323	Coumarin	C9H6O2	C1=CC=C2C(=C1)C=CC(=O)O2	HERB/TCMSP/ETCM/TCM-ID/BATMAN/LITTERATURE	CA2
323	Coumarin	C9H6O2	C1=CC=C2C(=C1)C=CC(=O)O2	HERB/TCMSP/ETCM/TCM-ID/BATMAN/LITTERATURE	CA5A
323	Coumarin	C9H6O2	C1=CC=C2C(=C1)C=CC(=O)O2	HERB/TCMSP/ETCM/TCM-ID/BATMAN/LITTERATURE	ESR1
323	Coumarin	C9H6O2	C1=CC=C2C(=C1)C=CC(=O)O2	HERB/TCMSP/ETCM/TCM-ID/BATMAN/LITTERATURE	CYP1A2
323	Coumarin	C9H6O2	C1=CC=C2C(=C1)C=CC(=O)O2	HERB/TCMSP/ETCM/TCM-ID/BATMAN/LITTERATURE	NFE2L2
323	Coumarin	C9H6O2	C1=CC=C2C(=C1)C=CC(=O)O2	HERB/TCMSP/ETCM/TCM-ID/BATMAN/LITTERATURE	NR1I2
323	Coumarin	C9H6O2	C1=CC=C2C(=C1)C=CC(=O)O2	HERB/TCMSP/ETCM/TCM-ID/BATMAN/LITTERATURE	CYP2C9
323	Coumarin	C9H6O2	C1=CC=C2C(=C1)C=CC(=O)O2	HERB/TCMSP/ETCM/TCM-ID/BATMAN/LITTERATURE	CYP2C19
323	Coumarin	C9H6O2	C1=CC=C2C(=C1)C=CC(=O)O2	HERB/TCMSP/ETCM/TCM-ID/BATMAN/LITTERATURE	CYP3A4
323	Coumarin	C9H6O2	C1=CC=C2C(=C1)C=CC(=O)O2	HERB/TCMSP/ETCM/TCM-ID/BATMAN/LITTERATURE	CYP2D6
7005	1-Naphthol	C10H8O	C1=CC=C2C(=C1)C=CC=C2O	/LITTERATURE	CYP1A2
7005	1-Naphthol	C10H8O	C1=CC=C2C(=C1)C=CC=C2O	/LITTERATURE	GLI3
7005	1-Naphthol	C10H8O	C1=CC=C2C(=C1)C=CC=C2O	/LITTERATURE	ESR1
7005	1-Naphthol	C10H8O	C1=CC=C2C(=C1)C=CC=C2O	/LITTERATURE	AHR
7005	1-Naphthol	C10H8O	C1=CC=C2C(=C1)C=CC=C2O	/LITTERATURE	CYP2C19
7005	1-Naphthol	C10H8O	C1=CC=C2C(=C1)C=CC=C2O	/LITTERATURE	AR
7005	1-Naphthol	C10H8O	C1=CC=C2C(=C1)C=CC=C2O	/LITTERATURE	PGR
7005	1-Naphthol	C10H8O	C1=CC=C2C(=C1)C=CC=C2O	/LITTERATURE	NFE2L2
7005	1-Naphthol	C10H8O	C1=CC=C2C(=C1)C=CC=C2O	/LITTERATURE	CYP2C9
7005	1-Naphthol	C10H8O	C1=CC=C2C(=C1)C=CC=C2O	/LITTERATURE	NR1I2
7005	1-Naphthol	C10H8O	C1=CC=C2C(=C1)C=CC=C2O	/LITTERATURE	NR1I3
7005	1-Naphthol	C10H8O	C1=CC=C2C(=C1)C=CC=C2O	/LITTERATURE	ESR2
169853	Procyanidin C1	C45H38O18	C1C(C(OC2=C1C(=CC(=C2C3C(C(OC4=C(C(=CC(=C34)O)O)C5C(C(OC6=CC(=CC(=C56)O)O)C7=CC(=C(C=C7)O)O)O)C8=CC(=C(C=C8)O)O)O)O)O)C9=CC(=C(C=C9)O)O)O	/TCM-ID/	MMP2
169853	Procyanidin C1	C45H38O18	C1C(C(OC2=C1C(=CC(=C2C3C(C(OC4=C(C(=CC(=C34)O)O)C5C(C(OC6=CC(=CC(=C56)O)O)C7=CC(=C(C=C7)O)O)O)C8=CC(=C(C=C8)O)O)O)O)O)C9=CC(=C(C=C9)O)O)O	/TCM-ID/	PRKD3
169853	Procyanidin C1	C45H38O18	C1C(C(OC2=C1C(=CC(=C2C3C(C(OC4=C(C(=CC(=C34)O)O)C5C(C(OC6=CC(=CC(=C56)O)O)C7=CC(=C(C=C7)O)O)O)C8=CC(=C(C=C8)O)O)O)O)O)C9=CC(=C(C=C9)O)O)O	/TCM-ID/	PRKCG
169853	Procyanidin C1	C45H38O18	C1C(C(OC2=C1C(=CC(=C2C3C(C(OC4=C(C(=CC(=C34)O)O)C5C(C(OC6=CC(=CC(=C56)O)O)C7=CC(=C(C=C7)O)O)O)C8=CC(=C(C=C8)O)O)O)O)O)C9=CC(=C(C=C9)O)O)O	/TCM-ID/	PRKCB
169853	Procyanidin C1	C45H38O18	C1C(C(OC2=C1C(=CC(=C2C3C(C(OC4=C(C(=CC(=C34)O)O)C5C(C(OC6=CC(=CC(=C56)O)O)C7=CC(=C(C=C7)O)O)O)C8=CC(=C(C=C8)O)O)O)O)O)C9=CC(=C(C=C9)O)O)O	/TCM-ID/	PRKCA
169853	Procyanidin C1	C45H38O18	C1C(C(OC2=C1C(=CC(=C2C3C(C(OC4=C(C(=CC(=C34)O)O)C5C(C(OC6=CC(=CC(=C56)O)O)C7=CC(=C(C=C7)O)O)O)C8=CC(=C(C=C8)O)O)O)O)O)C9=CC(=C(C=C9)O)O)O	/TCM-ID/	PRKCH
169853	Procyanidin C1	C45H38O18	C1C(C(OC2=C1C(=CC(=C2C3C(C(OC4=C(C(=CC(=C34)O)O)C5C(C(OC6=CC(=CC(=C56)O)O)C7=CC(=C(C=C7)O)O)O)C8=CC(=C(C=C8)O)O)O)O)O)C9=CC(=C(C=C9)O)O)O	/TCM-ID/	PRKCI
169853	Procyanidin C1	C45H38O18	C1C(C(OC2=C1C(=CC(=C2C3C(C(OC4=C(C(=CC(=C34)O)O)C5C(C(OC6=CC(=CC(=C56)O)O)C7=CC(=C(C=C7)O)O)O)C8=CC(=C(C=C8)O)O)O)O)O)C9=CC(=C(C=C9)O)O)O	/TCM-ID/	PRKCE
169853	Procyanidin C1	C45H38O18	C1C(C(OC2=C1C(=CC(=C2C3C(C(OC4=C(C(=CC(=C34)O)O)C5C(C(OC6=CC(=CC(=C56)O)O)C7=CC(=C(C=C7)O)O)O)C8=CC(=C(C=C8)O)O)O)O)O)C9=CC(=C(C=C9)O)O)O	/TCM-ID/	PRKCQ
169853	Procyanidin C1	C45H38O18	C1C(C(OC2=C1C(=CC(=C2C3C(C(OC4=C(C(=CC(=C34)O)O)C5C(C(OC6=CC(=CC(=C56)O)O)C7=CC(=C(C=C7)O)O)O)C8=CC(=C(C=C8)O)O)O)O)O)C9=CC(=C(C=C9)O)O)O	/TCM-ID/	PRKCZ
169853	Procyanidin C1	C45H38O18	C1C(C(OC2=C1C(=CC(=C2C3C(C(OC4=C(C(=CC(=C34)O)O)C5C(C(OC6=CC(=CC(=C56)O)O)C7=CC(=C(C=C7)O)O)O)C8=CC(=C(C=C8)O)O)O)O)O)C9=CC(=C(C=C9)O)O)O	/TCM-ID/	PRKCD
169853	Procyanidin C1	C45H38O18	C1C(C(OC2=C1C(=CC(=C2C3C(C(OC4=C(C(=CC(=C34)O)O)C5C(C(OC6=CC(=CC(=C56)O)O)C7=CC(=C(C=C7)O)O)O)C8=CC(=C(C=C8)O)O)O)O)O)C9=CC(=C(C=C9)O)O)O	/TCM-ID/	PRKD1
9064	Cianidanol	C15H14O6	C1C(C(OC2=CC(=CC(=C21)O)O)C3=CC(=C(C=C3)O)O)O	HERB/TCMSP/SYMMAP/	OPRK1
9064	Cianidanol	C15H14O6	C1C(C(OC2=CC(=CC(=C21)O)O)C3=CC(=C(C=C3)O)O)O	HERB/TCMSP/SYMMAP/	OPRD1
9064	Cianidanol	C15H14O6	C1C(C(OC2=CC(=CC(=C21)O)O)C3=CC(=C(C=C3)O)O)O	HERB/TCMSP/SYMMAP/	FEN1
9064	Cianidanol	C15H14O6	C1C(C(OC2=CC(=CC(=C21)O)O)C3=CC(=C(C=C3)O)O)O	HERB/TCMSP/SYMMAP/	POLB
9064	Cianidanol	C15H14O6	C1C(C(OC2=CC(=CC(=C21)O)O)C3=CC(=C(C=C3)O)O)O	HERB/TCMSP/SYMMAP/	POLH
9064	Cianidanol	C15H14O6	C1C(C(OC2=CC(=CC(=C21)O)O)C3=CC(=C(C=C3)O)O)O	HERB/TCMSP/SYMMAP/	PTGS1
9064	Cianidanol	C15H14O6	C1C(C(OC2=CC(=CC(=C21)O)O)C3=CC(=C(C=C3)O)O)O	HERB/TCMSP/SYMMAP/	F2
9064	Cianidanol	C15H14O6	C1C(C(OC2=CC(=CC(=C21)O)O)C3=CC(=C(C=C3)O)O)O	HERB/TCMSP/SYMMAP/	HSP90AB1
9064	Cianidanol	C15H14O6	C1C(C(OC2=CC(=CC(=C21)O)O)C3=CC(=C(C=C3)O)O)O	HERB/TCMSP/SYMMAP/	HSP90AA1
9064	Cianidanol	C15H14O6	C1C(C(OC2=CC(=CC(=C21)O)O)C3=CC(=C(C=C3)O)O)O	HERB/TCMSP/SYMMAP/	MITF
9064	Cianidanol	C15H14O6	C1C(C(OC2=CC(=CC(=C21)O)O)C3=CC(=C(C=C3)O)O)O	HERB/TCMSP/SYMMAP/	AKR1B10
9064	Cianidanol	C15H14O6	C1C(C(OC2=CC(=CC(=C21)O)O)C3=CC(=C(C=C3)O)O)O	HERB/TCMSP/SYMMAP/	NTMT1
9064	Cianidanol	C15H14O6	C1C(C(OC2=CC(=CC(=C21)O)O)C3=CC(=C(C=C3)O)O)O	HERB/TCMSP/SYMMAP/	APP
182232	(+)-Epicatechin	C15H14O6	C1C(C(OC2=CC(=CC(=C21)O)O)C3=CC(=C(C=C3)O)O)O	HERB/TCMSP/SYMMAP/	OPRD1
182232	(+)-Epicatechin	C15H14O6	C1C(C(OC2=CC(=CC(=C21)O)O)C3=CC(=C(C=C3)O)O)O	HERB/TCMSP/SYMMAP/	OPRM1
182232	(+)-Epicatechin	C15H14O6	C1C(C(OC2=CC(=CC(=C21)O)O)C3=CC(=C(C=C3)O)O)O	HERB/TCMSP/SYMMAP/	OPRK1
182232	(+)-Epicatechin	C15H14O6	C1C(C(OC2=CC(=CC(=C21)O)O)C3=CC(=C(C=C3)O)O)O	HERB/TCMSP/SYMMAP/	BACE1
107905	(-)-Epicatechin gallate	C22H18O10	C1C(C(OC2=CC(=CC(=C21)O)O)C3=CC(=C(C=C3)O)O)OC(=O)C4=CC(=C(C(=C4)O)O)O	/TCM-ID/	PSMB5
107905	(-)-Epicatechin gallate	C22H18O10	C1C(C(OC2=CC(=CC(=C21)O)O)C3=CC(=C(C=C3)O)O)OC(=O)C4=CC(=C(C(=C4)O)O)O	/TCM-ID/	ELAVL3
107905	(-)-Epicatechin gallate	C22H18O10	C1C(C(OC2=CC(=CC(=C21)O)O)C3=CC(=C(C=C3)O)O)OC(=O)C4=CC(=C(C(=C4)O)O)O	/TCM-ID/	PGD
107905	(-)-Epicatechin gallate	C22H18O10	C1C(C(OC2=CC(=CC(=C21)O)O)C3=CC(=C(C=C3)O)O)OC(=O)C4=CC(=C(C(=C4)O)O)O	/TCM-ID/	BCL2
107905	(-)-Epicatechin gallate	C22H18O10	C1C(C(OC2=CC(=CC(=C21)O)O)C3=CC(=C(C=C3)O)O)OC(=O)C4=CC(=C(C(=C4)O)O)O	/TCM-ID/	RAD52
107905	(-)-Epicatechin gallate	C22H18O10	C1C(C(OC2=CC(=CC(=C21)O)O)C3=CC(=C(C=C3)O)O)OC(=O)C4=CC(=C(C(=C4)O)O)O	/TCM-ID/	MAPK14
107905	(-)-Epicatechin gallate	C22H18O10	C1C(C(OC2=CC(=CC(=C21)O)O)C3=CC(=C(C=C3)O)O)OC(=O)C4=CC(=C(C(=C4)O)O)O	/TCM-ID/	OPRM1
107905	(-)-Epicatechin gallate	C22H18O10	C1C(C(OC2=CC(=CC(=C21)O)O)C3=CC(=C(C=C3)O)O)OC(=O)C4=CC(=C(C(=C4)O)O)O	/TCM-ID/	OPRD1
107905	(-)-Epicatechin gallate	C22H18O10	C1C(C(OC2=CC(=CC(=C21)O)O)C3=CC(=C(C=C3)O)O)OC(=O)C4=CC(=C(C(=C4)O)O)O	/TCM-ID/	DHFR
107905	(-)-Epicatechin gallate	C22H18O10	C1C(C(OC2=CC(=CC(=C21)O)O)C3=CC(=C(C=C3)O)O)OC(=O)C4=CC(=C(C(=C4)O)O)O	/TCM-ID/	OPRK1
107905	(-)-Epicatechin gallate	C22H18O10	C1C(C(OC2=CC(=CC(=C21)O)O)C3=CC(=C(C=C3)O)O)OC(=O)C4=CC(=C(C(=C4)O)O)O	/TCM-ID/	SLCO1B1
107905	(-)-Epicatechin gallate	C22H18O10	C1C(C(OC2=CC(=CC(=C21)O)O)C3=CC(=C(C=C3)O)O)OC(=O)C4=CC(=C(C(=C4)O)O)O	/TCM-ID/	SYNJ2
107905	(-)-Epicatechin gallate	C22H18O10	C1C(C(OC2=CC(=CC(=C21)O)O)C3=CC(=C(C=C3)O)O)OC(=O)C4=CC(=C(C(=C4)O)O)O	/TCM-ID/	SLCO1B3
107905	(-)-Epicatechin gallate	C22H18O10	C1C(C(OC2=CC(=CC(=C21)O)O)C3=CC(=C(C=C3)O)O)OC(=O)C4=CC(=C(C(=C4)O)O)O	/TCM-ID/	MET
107905	(-)-Epicatechin gallate	C22H18O10	C1C(C(OC2=CC(=CC(=C21)O)O)C3=CC(=C(C=C3)O)O)OC(=O)C4=CC(=C(C(=C4)O)O)O	/TCM-ID/	CNR1
107905	(-)-Epicatechin gallate	C22H18O10	C1C(C(OC2=CC(=CC(=C21)O)O)C3=CC(=C(C=C3)O)O)OC(=O)C4=CC(=C(C(=C4)O)O)O	/TCM-ID/	HIF1A
107905	(-)-Epicatechin gallate	C22H18O10	C1C(C(OC2=CC(=CC(=C21)O)O)C3=CC(=C(C=C3)O)O)OC(=O)C4=CC(=C(C(=C4)O)O)O	/TCM-ID/	ARNT
107905	(-)-Epicatechin gallate	C22H18O10	C1C(C(OC2=CC(=CC(=C21)O)O)C3=CC(=C(C=C3)O)O)OC(=O)C4=CC(=C(C(=C4)O)O)O	/TCM-ID/	ALB
107905	(-)-Epicatechin gallate	C22H18O10	C1C(C(OC2=CC(=CC(=C21)O)O)C3=CC(=C(C=C3)O)O)OC(=O)C4=CC(=C(C(=C4)O)O)O	/TCM-ID/	MITF
107905	(-)-Epicatechin gallate	C22H18O10	C1C(C(OC2=CC(=CC(=C21)O)O)C3=CC(=C(C=C3)O)O)OC(=O)C4=CC(=C(C(=C4)O)O)O	/TCM-ID/	CGAS
108770	Coumarin 343	C16H15NO4	C1CC2=C3C(=C4C(=C2)C=C(C(=O)O4)C(=O)O)CCCN3C1	HERB/TCMSP/	SLC16A3
445070	Farnesol	C15H26O	CC(=CCCC(=CCCC(=CCO)C)C)C	HERB/TCMSP/BATMAN/	CYP2C19
445070	Farnesol	C15H26O	CC(=CCCC(=CCCC(=CCO)C)C)C	HERB/TCMSP/BATMAN/	CYP2C9
445070	Farnesol	C15H26O	CC(=CCCC(=CCCC(=CCO)C)C)C	HERB/TCMSP/BATMAN/	CYP3A4
445070	Farnesol	C15H26O	CC(=CCCC(=CCCC(=CCO)C)C)C	HERB/TCMSP/BATMAN/	CYP1A2
445070	Farnesol	C15H26O	CC(=CCCC(=CCCC(=CCO)C)C)C	HERB/TCMSP/BATMAN/	CYP2D6
445070	Farnesol	C15H26O	CC(=CCCC(=CCCC(=CCO)C)C)C	HERB/TCMSP/BATMAN/	UGT1A1
445070	Farnesol	C15H26O	CC(=CCCC(=CCCC(=CCO)C)C)C	HERB/TCMSP/BATMAN/	GLI3
445070	Farnesol	C15H26O	CC(=CCCC(=CCCC(=CCO)C)C)C	HERB/TCMSP/BATMAN/	NR1I2
445070	Farnesol	C15H26O	CC(=CCCC(=CCCC(=CCO)C)C)C	HERB/TCMSP/BATMAN/	ESRRA
445070	Farnesol	C15H26O	CC(=CCCC(=CCCC(=CCO)C)C)C	HERB/TCMSP/BATMAN/	RARA
5284507	Peruviol	C15H26O	CC(=CCCC(=CCCC(C)(C=C)O)C)C	HERB/TCMSP/LITTERATURE/BATMAN	ALOX15
5284507	Peruviol	C15H26O	CC(=CCCC(=CCCC(C)(C=C)O)C)C	HERB/TCMSP/LITTERATURE/BATMAN	NR1I2
637566	Geraniol	C10H18O	CC(=CCCC(=CCO)C)C	HERB/TCMSP/	ESR1
637566	Geraniol	C10H18O	CC(=CCCC(=CCO)C)C	HERB/TCMSP/	ALOX15
637566	Geraniol	C10H18O	CC(=CCCC(=CCO)C)C	HERB/TCMSP/	CYP2D6
637566	Geraniol	C10H18O	CC(=CCCC(=CCO)C)C	HERB/TCMSP/	CYP3A4
637566	Geraniol	C10H18O	CC(=CCCC(=CCO)C)C	HERB/TCMSP/	CYP1A2
637566	Geraniol	C10H18O	CC(=CCCC(=CCO)C)C	HERB/TCMSP/	CYP2C9
6549	Linalool	C10H18O	CC(=CCCC(C)(C=C)O)C	/LITTERATURE	SENP8
11363	1-Phenyl-1,2-propanedione	C9H8O2	CC(=O)C(=O)C1=CC=CC=C1	HERB/TCMSP/SYMMAP/LITTERATURE	CES2
11363	1-Phenyl-1,2-propanedione	C9H8O2	CC(=O)C(=O)C1=CC=CC=C1	HERB/TCMSP/SYMMAP/LITTERATURE	CES1
7410	Acetophenone	C8H8O	CC(=O)C1=CC=CC=C1	HERB/TCMSP/SYMMAP/LITTERATURE	CYP1A2
7410	Acetophenone	C8H8O	CC(=O)C1=CC=CC=C1	HERB/TCMSP/SYMMAP/LITTERATURE	CYP2C19
176	Acetic acid	C2H4O2	CC(=O)O	HERB/TCMSP/SYMMAP/BATMAN/	LCK
176	Acetic acid	C2H4O2	CC(=O)O	HERB/TCMSP/SYMMAP/BATMAN/	FYN
176	Acetic acid	C2H4O2	CC(=O)O	HERB/TCMSP/SYMMAP/BATMAN/	FFAR3
176	Acetic acid	C2H4O2	CC(=O)O	HERB/TCMSP/SYMMAP/BATMAN/	CYP1A2
176	Acetic acid	C2H4O2	CC(=O)O	HERB/TCMSP/SYMMAP/BATMAN/	FFAR2
93009	(-)-Bornyl acetate	C12H20O2	CC(=O)OC1CC2CCC1(C2(C)C)C	HERB/TCMSP/SYMMAP/	CYP1A2
8785	Benzyl acetate	C9H10O2	CC(=O)OCC1=CC=CC=C1	HERB/TCMSP/	ESR1
8785	Benzyl acetate	C9H10O2	CC(=O)OCC1=CC=CC=C1	HERB/TCMSP/	ALDH1A1
8785	Benzyl acetate	C9H10O2	CC(=O)OCC1=CC=CC=C1	HERB/TCMSP/	NFE2L2
5351516	Ergosterol peroxide	C28H44O3	CC(C)C(C)C=CC(C)C1CCC2C1(CCC3C24C=CC5(C3(CCC(C5)O)C)OO4)C	HERB/TCMSP/SYMMAP/	NR1H4
326	4-Isopropylbenzaldehyde	C10H12O	CC(C)C1=CC=C(C=C1)C=O	HERB/TCMSP/SYMMAP/	RXRA
10430	Isovaleric acid	C5H10O2	CC(C)CC(=O)O	HERB/TCMSP/SYMMAP/	RXRA
10430	Isovaleric acid	C5H10O2	CC(C)CC(=O)O	HERB/TCMSP/SYMMAP/	CYP2C19
10430	Isovaleric acid	C5H10O2	CC(C)CC(=O)O	HERB/TCMSP/SYMMAP/	CYP2D6
5280435	Phytol	C20H40O	CC(C)CCCC(C)CCCC(C)CCCC(=CCO)C	HERB/TCMSP/SYMMAP/	PTPN1
7193	Isopentyl benzoate	C12H16O2	CC(C)CCOC(=O)C1=CC=CC=C1	HERB/TCMSP/SYMMAP/	LOC116160065
6782	Diisobutyl phthalate	C16H22O4	CC(C)COC(=O)C1=CC=CC=C1C(=O)OCC(C)C	HERB/TCMSP/SYMMAP/	ESR1
6782	Diisobutyl phthalate	C16H22O4	CC(C)COC(=O)C1=CC=CC=C1C(=O)OCC(C)C	HERB/TCMSP/SYMMAP/	CYP1A2
6782	Diisobutyl phthalate	C16H22O4	CC(C)COC(=O)C1=CC=CC=C1C(=O)OCC(C)C	HERB/TCMSP/SYMMAP/	CYP2C19
6782	Diisobutyl phthalate	C16H22O4	CC(C)COC(=O)C1=CC=CC=C1C(=O)OCC(C)C	HERB/TCMSP/SYMMAP/	CYP2C9
6782	Diisobutyl phthalate	C16H22O4	CC(C)COC(=O)C1=CC=CC=C1C(=O)OCC(C)C	HERB/TCMSP/SYMMAP/	SENP8
2758	Eucalyptol	C10H18O	CC1(C2CCC(O1)(CC2)C)C	/TCMSP	CYP1A2
2758	Eucalyptol	C10H18O	CC1(C2CCC(O1)(CC2)C)C	/TCMSP	AHR
2537	Camphor	C10H16O	CC1(C2CCC1(C(=O)C2)C)C	HERB/BATMAN/	ESR1
2537	Camphor	C10H16O	CC1(C2CCC1(C(=O)C2)C)C	HERB/BATMAN/	ALDH1A1
2537	Camphor	C10H16O	CC1(C2CCC1(C(=O)C2)C)C	HERB/BATMAN/	TRPV1
10364	Carvacrol	C10H14O	CC1=C(C=C(C=C1)C(C)C)O	HERB/TCMSP/SYMMAP/	CYP2C19
10364	Carvacrol	C10H14O	CC1=C(C=C(C=C1)C(C)C)O	HERB/TCMSP/SYMMAP/	PTGS1
10364	Carvacrol	C10H14O	CC1=C(C=C(C=C1)C(C)C)O	HERB/TCMSP/SYMMAP/	TRPA1
10364	Carvacrol	C10H14O	CC1=C(C=C(C=C1)C(C)C)O	HERB/TCMSP/SYMMAP/	CYP2C9
10364	Carvacrol	C10H14O	CC1=C(C=C(C=C1)C(C)C)O	HERB/TCMSP/SYMMAP/	CYP1A2
6989	Thymol	C10H14O	CC1=CC(=C(C=C1)C(C)C)O	HERB/TCMSP/SYMMAP/	TRPA1
6989	Thymol	C10H14O	CC1=CC(=C(C=C1)C(C)C)O	HERB/TCMSP/SYMMAP/	CYP1A2
6989	Thymol	C10H14O	CC1=CC(=C(C=C1)C(C)C)O	HERB/TCMSP/SYMMAP/	CYP2C19
6989	Thymol	C10H14O	CC1=CC(=C(C=C1)C(C)C)O	HERB/TCMSP/SYMMAP/	CYP19A1
189061	Procurcumenol	C15H22O2	CC1=CC(=O)C(=C(C)C)CC2C1CCC2(C)O	HERB/BATMAN/	PTPN2
189061	Procurcumenol	C15H22O2	CC1=CC(=O)C(=C(C)C)CC2C1CCC2(C)O	HERB/BATMAN/	PTPN1
7725	4-Methylbenzaldehyde	C8H8O	CC1=CC=C(C=C1)C=O	HERB/TCMSP/SYMMAP/	CYP2A6
335	o-Cresol	C7H8O	CC1=CC=CC=C1O	HERB/TCMSP/SYMMAP/	CYP1A2
160799	Cedrelanol	C15H26O	CC1=CC2C(CCC(C2CC1)(C)O)C(C)C	/TCMSP/	AKT1
17100	alpha-Terpineol	C10H18O	CC1=CCC(CC1)C(C)(C)O	/LITTERATURE	NR1I2
1549992	Bisabolol	C15H26O	CC1=CCC(CC1)C(C)(CCC=C(C)C)O	/LITTERATURE	CYP2C19
1549992	Bisabolol	C15H26O	CC1=CCC(CC1)C(C)(CCC=C(C)C)O	/LITTERATURE	CYP2C9
1549992	Bisabolol	C15H26O	CC1=CCC(CC1)C(C)(CCC=C(C)C)O	/LITTERATURE	CYP3A4
1549992	Bisabolol	C15H26O	CC1=CCC(CC1)C(C)(CCC=C(C)C)O	/LITTERATURE	NR1I2
1549992	Bisabolol	C15H26O	CC1=CCC(CC1)C(C)(CCC=C(C)C)O	/LITTERATURE	APP
222284	beta-sitosterol	C29H50O	CCC(CCC(C)C1CCC2C1(CCC3C2CC=C4C3(CCC(C4)O)C)C)C(C)C	HERB/TCMSP/SYMMAP/	F2
222284	beta-sitosterol	C29H50O	CCC(CCC(C)C1CCC2C1(CCC3C2CC=C4C3(CCC(C4)O)C)C)C(C)C	HERB/TCMSP/SYMMAP/	POLB
222284	beta-sitosterol	C29H50O	CCC(CCC(C)C1CCC2C1(CCC3C2CC=C4C3(CCC(C4)O)C)C)C(C)C	HERB/TCMSP/SYMMAP/	DPP4
222284	beta-sitosterol	C29H50O	CCC(CCC(C)C1CCC2C1(CCC3C2CC=C4C3(CCC(C4)O)C)C)C(C)C	HERB/TCMSP/SYMMAP/	PRKAA2
222284	beta-sitosterol	C29H50O	CCC(CCC(C)C1CCC2C1(CCC3C2CC=C4C3(CCC(C4)O)C)C)C(C)C	HERB/TCMSP/SYMMAP/	PRKAB1
222284	beta-sitosterol	C29H50O	CCC(CCC(C)C1CCC2C1(CCC3C2CC=C4C3(CCC(C4)O)C)C)C(C)C	HERB/TCMSP/SYMMAP/	PRKAG1
222284	beta-sitosterol	C29H50O	CCC(CCC(C)C1CCC2C1(CCC3C2CC=C4C3(CCC(C4)O)C)C)C(C)C	HERB/TCMSP/SYMMAP/	PRKAA1
222284	beta-sitosterol	C29H50O	CCC(CCC(C)C1CCC2C1(CCC3C2CC=C4C3(CCC(C4)O)C)C)C(C)C	HERB/TCMSP/SYMMAP/	PRKAG2
222284	beta-sitosterol	C29H50O	CCC(CCC(C)C1CCC2C1(CCC3C2CC=C4C3(CCC(C4)O)C)C)C(C)C	HERB/TCMSP/SYMMAP/	PRKAB2
222284	beta-sitosterol	C29H50O	CCC(CCC(C)C1CCC2C1(CCC3C2CC=C4C3(CCC(C4)O)C)C)C(C)C	HERB/TCMSP/SYMMAP/	PRKAG3
222284	beta-sitosterol	C29H50O	CCC(CCC(C)C1CCC2C1(CCC3C2CC=C4C3(CCC(C4)O)C)C)C(C)C	HERB/TCMSP/SYMMAP/	GSK3B
5742590	Sitogluside	C35H60O6	CCC(CCC(C)C1CCC2C1(CCC3C2CC=C4C3(CCC(C4)OC5C(C(C(C(O5)CO)O)O)O)C)C)C(C)C	HERB/TCMSP/LITTERATURE	POLB
5742590	Sitogluside	C35H60O6	CCC(CCC(C)C1CCC2C1(CCC3C2CC=C4C3(CCC(C4)OC5C(C(C(C(O5)CO)O)O)O)C)C)C(C)C	HERB/TCMSP/LITTERATURE	PRKAA2
5742590	Sitogluside	C35H60O6	CCC(CCC(C)C1CCC2C1(CCC3C2CC=C4C3(CCC(C4)OC5C(C(C(C(O5)CO)O)O)O)C)C)C(C)C	HERB/TCMSP/LITTERATURE	PRKAB1
5742590	Sitogluside	C35H60O6	CCC(CCC(C)C1CCC2C1(CCC3C2CC=C4C3(CCC(C4)OC5C(C(C(C(O5)CO)O)O)O)C)C)C(C)C	HERB/TCMSP/LITTERATURE	PRKAG1
5742590	Sitogluside	C35H60O6	CCC(CCC(C)C1CCC2C1(CCC3C2CC=C4C3(CCC(C4)OC5C(C(C(C(O5)CO)O)O)O)C)C)C(C)C	HERB/TCMSP/LITTERATURE	PRKAA1
5742590	Sitogluside	C35H60O6	CCC(CCC(C)C1CCC2C1(CCC3C2CC=C4C3(CCC(C4)OC5C(C(C(C(O5)CO)O)O)O)C)C)C(C)C	HERB/TCMSP/LITTERATURE	PRKAG2
5742590	Sitogluside	C35H60O6	CCC(CCC(C)C1CCC2C1(CCC3C2CC=C4C3(CCC(C4)OC5C(C(C(C(O5)CO)O)O)O)C)C)C(C)C	HERB/TCMSP/LITTERATURE	PRKAB2
5742590	Sitogluside	C35H60O6	CCC(CCC(C)C1CCC2C1(CCC3C2CC=C4C3(CCC(C4)OC5C(C(C(C(O5)CO)O)O)O)C)C)C(C)C	HERB/TCMSP/LITTERATURE	PRKAG3
5742590	Sitogluside	C35H60O6	CCC(CCC(C)C1CCC2C1(CCC3C2CC=C4C3(CCC(C4)OC5C(C(C(C(O5)CO)O)O)O)C)C)C(C)C	HERB/TCMSP/LITTERATURE	GSK3B
62465	4-Ethyl-2-methoxyphenol	C9H12O2	CCC1=CC(=C(C=C1)O)OC	HERB/TCMSP/SYMMAP/	CYP1A2
17739	2-Methoxy-4-propylphenol	C10H14O2	CCCC1=CC(=C(C=C1)O)OC	HERB/TCMSP/SYMMAP/	CYP1A2
8892	Hexanoic acid	C6H12O2	CCCCCC(=O)O	HERB/TCMSP/SYMMAP/	ESRRA
8892	Hexanoic acid	C6H12O2	CCCCCC(=O)O	HERB/TCMSP/SYMMAP/	CYP2C19
8094	Heptanoic acid	C7H14O2	CCCCCCC(=O)O	HERB/TCMSP/	AR
379	Octanoic acid	C8H16O2	CCCCCCCC(=O)O	HERB/TCMSP/	ESRRA
379	Octanoic acid	C8H16O2	CCCCCCCC(=O)O	HERB/TCMSP/	SLC22A6
379	Octanoic acid	C8H16O2	CCCCCCCC(=O)O	HERB/TCMSP/	SLC22A8
379	Octanoic acid	C8H16O2	CCCCCCCC(=O)O	HERB/TCMSP/	TSHR
379	Octanoic acid	C8H16O2	CCCCCCCC(=O)O	HERB/TCMSP/	GPR84
379	Octanoic acid	C8H16O2	CCCCCCCC(=O)O	HERB/TCMSP/	ESR1
379	Octanoic acid	C8H16O2	CCCCCCCC(=O)O	HERB/TCMSP/	CYP2C19
379	Octanoic acid	C8H16O2	CCCCCCCC(=O)O	HERB/TCMSP/	NR0B1
8158	Nonanoic acid	C9H18O2	CCCCCCCCC(=O)O	HERB/TCMSP/SYMMAP/	ACHE
8158	Nonanoic acid	C9H18O2	CCCCCCCCC(=O)O	HERB/TCMSP/SYMMAP/	CYP2C19
8158	Nonanoic acid	C9H18O2	CCCCCCCCC(=O)O	HERB/TCMSP/SYMMAP/	CYP2D6
8158	Nonanoic acid	C9H18O2	CCCCCCCCC(=O)O	HERB/TCMSP/SYMMAP/	CYP1A2
8158	Nonanoic acid	C9H18O2	CCCCCCCCC(=O)O	HERB/TCMSP/SYMMAP/	ESRRA
8158	Nonanoic acid	C9H18O2	CCCCCCCCC(=O)O	HERB/TCMSP/SYMMAP/	CYP2C9
5283387	Oleamide	C18H35NO	CCCCCCCCC=CCCCCCCCC(=O)N	HERB/TCMSP/SYMMAP/LITTERATURE	FAAH
5283387	Oleamide	C18H35NO	CCCCCCCCC=CCCCCCCCC(=O)N	HERB/TCMSP/SYMMAP/LITTERATURE	NR1I2
5283387	Oleamide	C18H35NO	CCCCCCCCC=CCCCCCCCC(=O)N	HERB/TCMSP/SYMMAP/LITTERATURE	TP53
5283387	Oleamide	C18H35NO	CCCCCCCCC=CCCCCCCCC(=O)N	HERB/TCMSP/SYMMAP/LITTERATURE	CYP1A2
5283387	Oleamide	C18H35NO	CCCCCCCCC=CCCCCCCCC(=O)N	HERB/TCMSP/SYMMAP/LITTERATURE	CYP2D6
5283387	Oleamide	C18H35NO	CCCCCCCCC=CCCCCCCCC(=O)N	HERB/TCMSP/SYMMAP/LITTERATURE	GNAI1
5283387	Oleamide	C18H35NO	CCCCCCCCC=CCCCCCCCC(=O)N	HERB/TCMSP/SYMMAP/LITTERATURE	RGS12
5283387	Oleamide	C18H35NO	CCCCCCCCC=CCCCCCCCC(=O)N	HERB/TCMSP/SYMMAP/LITTERATURE	CYP3A4
5283387	Oleamide	C18H35NO	CCCCCCCCC=CCCCCCCCC(=O)N	HERB/TCMSP/SYMMAP/LITTERATURE	CYP2C9
5283387	Oleamide	C18H35NO	CCCCCCCCC=CCCCCCCCC(=O)N	HERB/TCMSP/SYMMAP/LITTERATURE	CYP2C19
5283387	Oleamide	C18H35NO	CCCCCCCCC=CCCCCCCCC(=O)N	HERB/TCMSP/SYMMAP/LITTERATURE	HTR7
445639	Oleic acid	C18H34O2	CCCCCCCCC=CCCCCCCCC(=O)O	HERB/TCMSP/SYMMAP/LITTERATURE	FABP4
445639	Oleic acid	C18H34O2	CCCCCCCCC=CCCCCCCCC(=O)O	HERB/TCMSP/SYMMAP/LITTERATURE	FABP1
445639	Oleic acid	C18H34O2	CCCCCCCCC=CCCCCCCCC(=O)O	HERB/TCMSP/SYMMAP/LITTERATURE	FABP5
445639	Oleic acid	C18H34O2	CCCCCCCCC=CCCCCCCCC(=O)O	HERB/TCMSP/SYMMAP/LITTERATURE	PPARA
445639	Oleic acid	C18H34O2	CCCCCCCCC=CCCCCCCCC(=O)O	HERB/TCMSP/SYMMAP/LITTERATURE	PPARG
445639	Oleic acid	C18H34O2	CCCCCCCCC=CCCCCCCCC(=O)O	HERB/TCMSP/SYMMAP/LITTERATURE	PPARD
445639	Oleic acid	C18H34O2	CCCCCCCCC=CCCCCCCCC(=O)O	HERB/TCMSP/SYMMAP/LITTERATURE	FAAH
445639	Oleic acid	C18H34O2	CCCCCCCCC=CCCCCCCCC(=O)O	HERB/TCMSP/SYMMAP/LITTERATURE	PTPN1
445639	Oleic acid	C18H34O2	CCCCCCCCC=CCCCCCCCC(=O)O	HERB/TCMSP/SYMMAP/LITTERATURE	TERT
445639	Oleic acid	C18H34O2	CCCCCCCCC=CCCCCCCCC(=O)O	HERB/TCMSP/SYMMAP/LITTERATURE	KCNH2
445639	Oleic acid	C18H34O2	CCCCCCCCC=CCCCCCCCC(=O)O	HERB/TCMSP/SYMMAP/LITTERATURE	PLK1
445639	Oleic acid	C18H34O2	CCCCCCCCC=CCCCCCCCC(=O)O	HERB/TCMSP/SYMMAP/LITTERATURE	GMNN
445639	Oleic acid	C18H34O2	CCCCCCCCC=CCCCCCCCC(=O)O	HERB/TCMSP/SYMMAP/LITTERATURE	TOP1
445639	Oleic acid	C18H34O2	CCCCCCCCC=CCCCCCCCC(=O)O	HERB/TCMSP/SYMMAP/LITTERATURE	KAT2A
445639	Oleic acid	C18H34O2	CCCCCCCCC=CCCCCCCCC(=O)O	HERB/TCMSP/SYMMAP/LITTERATURE	CYP19A1
445639	Oleic acid	C18H34O2	CCCCCCCCC=CCCCCCCCC(=O)O	HERB/TCMSP/SYMMAP/LITTERATURE	USP1
445639	Oleic acid	C18H34O2	CCCCCCCCC=CCCCCCCCC(=O)O	HERB/TCMSP/SYMMAP/LITTERATURE	CYP2C19
445639	Oleic acid	C18H34O2	CCCCCCCCC=CCCCCCCCC(=O)O	HERB/TCMSP/SYMMAP/LITTERATURE	MAPT
445639	Oleic acid	C18H34O2	CCCCCCCCC=CCCCCCCCC(=O)O	HERB/TCMSP/SYMMAP/LITTERATURE	MCL1
445639	Oleic acid	C18H34O2	CCCCCCCCC=CCCCCCCCC(=O)O	HERB/TCMSP/SYMMAP/LITTERATURE	KCNQ1
445639	Oleic acid	C18H34O2	CCCCCCCCC=CCCCCCCCC(=O)O	HERB/TCMSP/SYMMAP/LITTERATURE	DNMT1
445639	Oleic acid	C18H34O2	CCCCCCCCC=CCCCCCCCC(=O)O	HERB/TCMSP/SYMMAP/LITTERATURE	FASN
445639	Oleic acid	C18H34O2	CCCCCCCCC=CCCCCCCCC(=O)O	HERB/TCMSP/SYMMAP/LITTERATURE	FFAR1
445639	Oleic acid	C18H34O2	CCCCCCCCC=CCCCCCCCC(=O)O	HERB/TCMSP/SYMMAP/LITTERATURE	FFAR4
445639	Oleic acid	C18H34O2	CCCCCCCCC=CCCCCCCCC(=O)O	HERB/TCMSP/SYMMAP/LITTERATURE	PLD2
5283381	9-Octadecenal	C18H34O	CCCCCCCCC=CCCCCCCCC=O	/LITTERATURE	TRPV1
11005	Myristic acid	C14H28O2	CCCCCCCCCCCCCC(=O)O	/LITTERATURE	GPR84
11005	Myristic acid	C14H28O2	CCCCCCCCCCCCCC(=O)O	/LITTERATURE	TLR2
11005	Myristic acid	C14H28O2	CCCCCCCCCCCCCC(=O)O	/LITTERATURE	PPARA
11005	Myristic acid	C14H28O2	CCCCCCCCCCCCCC(=O)O	/LITTERATURE	PPARG
11005	Myristic acid	C14H28O2	CCCCCCCCCCCCCC(=O)O	/LITTERATURE	PPARD
11005	Myristic acid	C14H28O2	CCCCCCCCCCCCCC(=O)O	/LITTERATURE	CYP1A2
11005	Myristic acid	C14H28O2	CCCCCCCCCCCCCC(=O)O	/LITTERATURE	PAFAH1B2
11005	Myristic acid	C14H28O2	CCCCCCCCCCCCCC(=O)O	/LITTERATURE	FFAR1
11005	Myristic acid	C14H28O2	CCCCCCCCCCCCCC(=O)O	/LITTERATURE	FFAR4
31291	Tetradecanal	C14H28O	CCCCCCCCCCCCCC=O	HERB/TCMSP/BATMAN/LITTERATURE	ESR1
31291	Tetradecanal	C14H28O	CCCCCCCCCCCCCC=O	HERB/TCMSP/BATMAN/LITTERATURE	CYP2D6
13849	Pentadecanoic acid	C15H30O2	CCCCCCCCCCCCCCC(=O)O	/LITTERATURE	PPARD
13849	Pentadecanoic acid	C15H30O2	CCCCCCCCCCCCCCC(=O)O	/LITTERATURE	CYP1A2
985	Palmitic acid	C16H32O2	CCCCCCCCCCCCCCCC(=O)O	HERB/TCMSP/LITTERATURE	OR51E2
985	Palmitic acid	C16H32O2	CCCCCCCCCCCCCCCC(=O)O	HERB/TCMSP/LITTERATURE	FABP4
985	Palmitic acid	C16H32O2	CCCCCCCCCCCCCCCC(=O)O	HERB/TCMSP/LITTERATURE	ESR1
985	Palmitic acid	C16H32O2	CCCCCCCCCCCCCCCC(=O)O	HERB/TCMSP/LITTERATURE	FABP5
985	Palmitic acid	C16H32O2	CCCCCCCCCCCCCCCC(=O)O	HERB/TCMSP/LITTERATURE	PPARA
985	Palmitic acid	C16H32O2	CCCCCCCCCCCCCCCC(=O)O	HERB/TCMSP/LITTERATURE	FABP2
985	Palmitic acid	C16H32O2	CCCCCCCCCCCCCCCC(=O)O	HERB/TCMSP/LITTERATURE	FABP3
985	Palmitic acid	C16H32O2	CCCCCCCCCCCCCCCC(=O)O	HERB/TCMSP/LITTERATURE	TLR2
985	Palmitic acid	C16H32O2	CCCCCCCCCCCCCCCC(=O)O	HERB/TCMSP/LITTERATURE	PPARD
985	Palmitic acid	C16H32O2	CCCCCCCCCCCCCCCC(=O)O	HERB/TCMSP/LITTERATURE	PTPN1
985	Palmitic acid	C16H32O2	CCCCCCCCCCCCCCCC(=O)O	HERB/TCMSP/LITTERATURE	PPARG
985	Palmitic acid	C16H32O2	CCCCCCCCCCCCCCCC(=O)O	HERB/TCMSP/LITTERATURE	CYP1A2
985	Palmitic acid	C16H32O2	CCCCCCCCCCCCCCCC(=O)O	HERB/TCMSP/LITTERATURE	CYP2C19
985	Palmitic acid	C16H32O2	CCCCCCCCCCCCCCCC(=O)O	HERB/TCMSP/LITTERATURE	FFAR1
5281	stearic acid	C18H36O2	CCCCCCCCCCCCCCCCCC(=O)O	HERB/TCMSP/	ESR1
5281	stearic acid	C18H36O2	CCCCCCCCCCCCCCCCCC(=O)O	HERB/TCMSP/	PPARA
5281	stearic acid	C18H36O2	CCCCCCCCCCCCCCCCCC(=O)O	HERB/TCMSP/	PTPN1
5281	stearic acid	C18H36O2	CCCCCCCCCCCCCCCCCC(=O)O	HERB/TCMSP/	PPARD
5281	stearic acid	C18H36O2	CCCCCCCCCCCCCCCCCC(=O)O	HERB/TCMSP/	PPARG
5281	stearic acid	C18H36O2	CCCCCCCCCCCCCCCCCC(=O)O	HERB/TCMSP/	ESR2
2682	1-Hexadecanol	C16H34O	CCCCCCCCCCCCCCCCO	/LITTERATURE	CYP2C9
2682	1-Hexadecanol	C16H34O	CCCCCCCCCCCCCCCCO	/LITTERATURE	NFE2L2
637520	Methyl cinnamate	C10H10O2	COC(=O)C=CC1=CC=CC=C1	HERB/TCMSP/	CYP1A2
637520	Methyl cinnamate	C10H10O2	COC(=O)C=CC1=CC=CC=C1	HERB/TCMSP/	CYP2D6
7127	Methyleugenol	C11H14O2	COC1=C(C=C(C=C1)CC=C)OC	HERB/TCMSP/SYMMAP/	RXRA
7127	Methyleugenol	C11H14O2	COC1=C(C=C(C=C1)CC=C)OC	HERB/TCMSP/SYMMAP/	CYP1A2
7127	Methyleugenol	C11H14O2	COC1=C(C=C(C=C1)CC=C)OC	HERB/TCMSP/SYMMAP/	NFE2L2
7127	Methyleugenol	C11H14O2	COC1=C(C=C(C=C1)CC=C)OC	HERB/TCMSP/SYMMAP/	PPARG
7127	Methyleugenol	C11H14O2	COC1=C(C=C(C=C1)CC=C)OC	HERB/TCMSP/SYMMAP/	PPARA
7127	Methyleugenol	C11H14O2	COC1=C(C=C(C=C1)CC=C)OC	HERB/TCMSP/SYMMAP/	ESR1
7127	Methyleugenol	C11H14O2	COC1=C(C=C(C=C1)CC=C)OC	HERB/TCMSP/SYMMAP/	SENP8
5280536	4-Hydroxy-3-methoxycinnamaldehyde	C10H10O3	COC1=C(C=CC(=C1)C=CC=O)O	/TCM-ID/LITTERATURE	HSF1
3314	Eugenol	C10H12O2	COC1=C(C=CC(=C1)CC=C)O	HERB/TCMSP/SYMMAP/LITTERATURE	CYP2D6
3314	Eugenol	C10H12O2	COC1=C(C=CC(=C1)CC=C)O	HERB/TCMSP/SYMMAP/LITTERATURE	PTGS1
3314	Eugenol	C10H12O2	COC1=C(C=CC(=C1)CC=C)O	HERB/TCMSP/SYMMAP/LITTERATURE	ALDH1A1
3314	Eugenol	C10H12O2	COC1=C(C=CC(=C1)CC=C)O	HERB/TCMSP/SYMMAP/LITTERATURE	AR
3314	Eugenol	C10H12O2	COC1=C(C=CC(=C1)CC=C)O	HERB/TCMSP/SYMMAP/LITTERATURE	ALOX5
3314	Eugenol	C10H12O2	COC1=C(C=CC(=C1)CC=C)O	HERB/TCMSP/SYMMAP/LITTERATURE	CYP1A2
3314	Eugenol	C10H12O2	COC1=C(C=CC(=C1)CC=C)O	HERB/TCMSP/SYMMAP/LITTERATURE	CYP2C19
3314	Eugenol	C10H12O2	COC1=C(C=CC(=C1)CC=C)O	HERB/TCMSP/SYMMAP/LITTERATURE	TRPA1
5372367	Dehydrodiconiferyl alcohol	C20H22O6	COC1=CC(=CC2=C1OC(C2CO)C3=CC(=C(C=C3)O)OC)C=CCO	/LITTERATURE	ESR1
5372367	Dehydrodiconiferyl alcohol	C20H22O6	COC1=CC(=CC2=C1OC(C2CO)C3=CC(=C(C=C3)O)OC)C=CCO	/LITTERATURE	ESR2
31244	4-Methoxybenzaldehyde	C8H8O2	COC1=CC=C(C=C1)C=O	HERB/TCMSP/	CYP2A6
31244	4-Methoxybenzaldehyde	C8H8O2	COC1=CC=C(C=C1)C=O	HERB/TCMSP/	ALDH1A1
8815	Estragole	C10H12O	COC1=CC=C(C=C1)CC=C	HERB/TCMSP/SYMMAP/	TDP1
8815	Estragole	C10H12O	COC1=CC=C(C=C1)CC=C	HERB/TCMSP/SYMMAP/	CYP2D6
8815	Estragole	C10H12O	COC1=CC=C(C=C1)CC=C	HERB/TCMSP/SYMMAP/	NR0B1
8815	Estragole	C10H12O	COC1=CC=C(C=C1)CC=C	HERB/TCMSP/SYMMAP/	SENP8
7519	Anisole	C7H8O	COC1=CC=CC=C1	/LITTERATURE	CA4
641298	2-Methoxycinnamaldehyde	C10H10O2	COC1=CC=CC=C1C=CC=O	HERB/TCMSP/ETCM/TCM-ID/BATMAN/	CYP1A2
641298	2-Methoxycinnamaldehyde	C10H10O2	COC1=CC=CC=C1C=CC=O	HERB/TCMSP/ETCM/TCM-ID/BATMAN/	AR
641298	2-Methoxycinnamaldehyde	C10H10O2	COC1=CC=CC=C1C=CC=O	HERB/TCMSP/ETCM/TCM-ID/BATMAN/	GLI3
641298	2-Methoxycinnamaldehyde	C10H10O2	COC1=CC=CC=C1C=CC=O	HERB/TCMSP/ETCM/TCM-ID/BATMAN/	TSHR
641298	2-Methoxycinnamaldehyde	C10H10O2	COC1=CC=CC=C1C=CC=O	HERB/TCMSP/ETCM/TCM-ID/BATMAN/	CYP2C19
641298	2-Methoxycinnamaldehyde	C10H10O2	COC1=CC=CC=C1C=CC=O	HERB/TCMSP/ETCM/TCM-ID/BATMAN/	JUN
641298	2-Methoxycinnamaldehyde	C10H10O2	COC1=CC=CC=C1C=CC=O	HERB/TCMSP/ETCM/TCM-ID/BATMAN/	ESR2
641298	2-Methoxycinnamaldehyde	C10H10O2	COC1=CC=CC=C1C=CC=O	HERB/TCMSP/ETCM/TCM-ID/BATMAN/	TP53
641298	2-Methoxycinnamaldehyde	C10H10O2	COC1=CC=CC=C1C=CC=O	HERB/TCMSP/ETCM/TCM-ID/BATMAN/	ESRRA
641298	2-Methoxycinnamaldehyde	C10H10O2	COC1=CC=CC=C1C=CC=O	HERB/TCMSP/ETCM/TCM-ID/BATMAN/	SMAD2
641298	2-Methoxycinnamaldehyde	C10H10O2	COC1=CC=CC=C1C=CC=O	HERB/TCMSP/ETCM/TCM-ID/BATMAN/	SMAD3
460	Guaiacol	C7H8O2	COC1=CC=CC=C1O	HERB/TCMSP/SYMMAP/	CA2
460	Guaiacol	C7H8O2	COC1=CC=CC=C1O	HERB/TCMSP/SYMMAP/	TP53
460	Guaiacol	C7H8O2	COC1=CC=CC=C1O	HERB/TCMSP/SYMMAP/	CYP1A2
