# Supplementary material for: Cinnamomi ramulus inhibits cancer cells growth by inducing G2/M arrest
Source: Front Pharmacol. 2023 Mar 17;14:1121799. doi: 10.3389/fphar.2023.1121799 (PMC10063822; doi:10.3389/fphar.2023.1121799)
Supplement: Supplementary file 15 [file Table5.xlsx]

## Sheet: Sheet2
Table S5: Top 20 enriched pathways and their normalized enrichment score (NES) from GSEA analysis for each concentration.
L_UP			M_UP			H_UP			L_DOWN			M_DOWN			H_DOWN
CELL LINES	PATHWAYS	NES	CELL LINES	PATHWAYS	NES	CELL LINES	PATHWAYS	NES	CELL LINES	PATHWAYS	NES	CELL LINES	PATHWAYS	NES	CELL LINES	PATHWAYS	NES
L_A549	KEGG_STEROID_BIOSYNTHESIS	1.23	M_A549	KEGG_STEROID_BIOSYNTHESIS	1.41	H_A549	KEGG_ASTHMA	1.3	L_A549	KEGG_BASAL_TRANSCRIPTION_FACTORS	-1.31	M_A549	KEGG_SPLICEOSOME	-1.34	H_A549	KEGG_ASCORBATE_AND_ALDARATE_METABOLISM	-1.31
L_A549	KEGG_ASTHMA	1.08	M_A549	KEGG_PHENYLALANINE_METABOLISM	0.95	H_A549	KEGG_GRAFT_VERSUS_HOST_DISEASE	1.29	L_A549	KEGG_RNA_DEGRADATION	-1.27	M_A549	KEGG_CELL_CYCLE	-1.33	H_A549	KEGG_BASAL_TRANSCRIPTION_FACTORS	-1.3
L_A549	KEGG_GRAFT_VERSUS_HOST_DISEASE	1.06	M_A549	KEGG_CARDIAC_MUSCLE_CONTRACTION	0.9	H_A549	KEGG_FRUCTOSE_AND_MANNOSE_METABOLISM	1.14	L_A549	KEGG_CELL_CYCLE	-1.24	M_A549	KEGG_BASAL_TRANSCRIPTION_FACTORS	-1.31	H_A549	KEGG_CELL_CYCLE	-1.29
L_A549	KEGG_PHENYLALANINE_METABOLISM	0.96	M_A549	KEGG_TYPE_I_DIABETES_MELLITUS	0.9	H_A549	KEGG_AUTOIMMUNE_THYROID_DISEASE	1.01	L_A549	KEGG_MISMATCH_REPAIR	-1.24	M_A549	KEGG_MISMATCH_REPAIR	-1.3	H_A549	KEGG_RNA_DEGRADATION	-1.28
L_A549	KEGG_AUTOIMMUNE_THYROID_DISEASE	0.91	M_A549	KEGG_PENTOSE_PHOSPHATE_PATHWAY	0.87	H_A549	KEGG_PHENYLALANINE_METABOLISM	1	L_A549	KEGG_ASCORBATE_AND_ALDARATE_METABOLISM	-1.23	M_A549	KEGG_RNA_DEGRADATION	-1.28	H_A549	KEGG_TGF_BETA_SIGNALING_PATHWAY	-1.25
L_A549	KEGG_TERPENOID_BACKBONE_BIOSYNTHESIS	0.86	M_A549	KEGG_TERPENOID_BACKBONE_BIOSYNTHESIS	0.85	H_A549	KEGG_ALLOGRAFT_REJECTION	0.99	L_A549	KEGG_TGF_BETA_SIGNALING_PATHWAY	-1.22	M_A549	KEGG_DNA_REPLICATION	-1.27	H_A549	KEGG_OOCYTE_MEIOSIS	-1.21
L_A549	KEGG_PENTOSE_PHOSPHATE_PATHWAY	0.85	M_A549	KEGG_GRAFT_VERSUS_HOST_DISEASE	0.83	H_A549	KEGG_TYPE_I_DIABETES_MELLITUS	0.95	L_A549	KEGG_STARCH_AND_SUCROSE_METABOLISM	-1.2	M_A549	KEGG_PROTEIN_EXPORT	-1.27	H_A549	KEGG_HOMOLOGOUS_RECOMBINATION	-1.2
L_ASPC1	KEGG_HEMATOPOIETIC_CELL_LINEAGE	1.33	M_A549	KEGG_FRUCTOSE_AND_MANNOSE_METABOLISM	0.81	H_A549	KEGG_PENTOSE_PHOSPHATE_PATHWAY	0.94	L_A549	KEGG_SPLICEOSOME	-1.2	M_A549	KEGG_ASCORBATE_AND_ALDARATE_METABOLISM	-1.24	H_A549	KEGG_PROTEIN_EXPORT	-1.2
L_ASPC1	KEGG_TYPE_I_DIABETES_MELLITUS	1.12	M_ASPC1	KEGG_HEMATOPOIETIC_CELL_LINEAGE	1.6	H_A549	KEGG_STEROID_BIOSYNTHESIS	0.9	L_A549	KEGG_PROTEIN_EXPORT	-1.2	M_A549	KEGG_ONE_CARBON_POOL_BY_FOLATE	-1.24	H_A549	KEGG_MISMATCH_REPAIR	-1.19
L_ASPC1	KEGG_AUTOIMMUNE_THYROID_DISEASE	1	M_ASPC1	KEGG_AUTOIMMUNE_THYROID_DISEASE	1.32	H_A549	KEGG_OXIDATIVE_PHOSPHORYLATION	---	L_A549	KEGG_HOMOLOGOUS_RECOMBINATION	-1.19	M_A549	KEGG_NUCLEOTIDE_EXCISION_REPAIR	-1.24	H_A549	KEGG_ADHERENS_JUNCTION	-1.19
L_ASPC1	KEGG_GRAFT_VERSUS_HOST_DISEASE	1	M_ASPC1	KEGG_GRAFT_VERSUS_HOST_DISEASE	1.26	H_ASPC1	KEGG_HEMATOPOIETIC_CELL_LINEAGE	1.41	L_A549	KEGG_NUCLEOTIDE_EXCISION_REPAIR	-1.19	M_A549	KEGG_HOMOLOGOUS_RECOMBINATION	-1.22	H_A549	KEGG_SMALL_CELL_LUNG_CANCER	-1.18
L_ASPC1	KEGG_PHENYLALANINE_METABOLISM	0.97	M_ASPC1	KEGG_TYPE_I_DIABETES_MELLITUS	1.21	H_ASPC1	KEGG_GRAFT_VERSUS_HOST_DISEASE	1.19	L_A549	KEGG_OOCYTE_MEIOSIS	-1.17	M_A549	KEGG_OOCYTE_MEIOSIS	-1.21	H_A549	KEGG_SPLICEOSOME	-1.18
L_ASPC1	KEGG_ALLOGRAFT_REJECTION	0.91	M_ASPC1	KEGG_ALLOGRAFT_REJECTION	1.09	H_ASPC1	KEGG_AUTOIMMUNE_THYROID_DISEASE	1.15	L_A549	KEGG_ONE_CARBON_POOL_BY_FOLATE	-1.17	M_A549	KEGG_NOD_LIKE_RECEPTOR_SIGNALING_PATHWAY	-1.21	H_A549	KEGG_O_GLYCAN_BIOSYNTHESIS	-1.17
L_ASPC1	KEGG_ALPHA_LINOLENIC_ACID_METABOLISM	0.9	M_ASPC1	KEGG_CELL_ADHESION_MOLECULES_CAMS	1.08	H_ASPC1	KEGG_TYPE_I_DIABETES_MELLITUS	1.14	L_A549	KEGG_PROPANOATE_METABOLISM	-1.16	M_A549	KEGG_TGF_BETA_SIGNALING_PATHWAY	-1.2	H_A549	KEGG_LYSINE_DEGRADATION	-1.17
L_ASPC1	KEGG_GLYCOSPHINGOLIPID_BIOSYNTHESIS_GANGLIO_SERIES	0.83	M_ASPC1	KEGG_PHENYLALANINE_METABOLISM	1.07	H_ASPC1	KEGG_ALLOGRAFT_REJECTION	1.07	L_A549	KEGG_REGULATION_OF_AUTOPHAGY	-1.16	M_A549	KEGG_SMALL_CELL_LUNG_CANCER	-1.19	H_A549	KEGG_PROPANOATE_METABOLISM	-1.17
L_HCT116	KEGG_PROTEASOME	1.85	M_ASPC1	KEGG_STEROID_BIOSYNTHESIS	0.99	H_ASPC1	KEGG_ALPHA_LINOLENIC_ACID_METABOLISM	1.02	L_A549	KEGG_P53_SIGNALING_PATHWAY	-1.16	M_A549	KEGG_LYSINE_DEGRADATION	-1.18	H_A549	KEGG_UBIQUITIN_MEDIATED_PROTEOLYSIS	-1.16
L_HCT116	KEGG_TERPENOID_BACKBONE_BIOSYNTHESIS	1.83	M_ASPC1	KEGG_VEGF_SIGNALING_PATHWAY	0.98	H_ASPC1	KEGG_VEGF_SIGNALING_PATHWAY	1.02	L_A549	KEGG_NOD_LIKE_RECEPTOR_SIGNALING_PATHWAY	-1.15	M_A549	KEGG_REGULATION_OF_AUTOPHAGY	-1.17	H_A549	KEGG_ECM_RECEPTOR_INTERACTION	-1.16
L_HCT116	KEGG_STEROID_BIOSYNTHESIS	1.82	M_ASPC1	KEGG_FRUCTOSE_AND_MANNOSE_METABOLISM	0.98	H_ASPC1	KEGG_FRUCTOSE_AND_MANNOSE_METABOLISM	1.01	L_A549	KEGG_O_GLYCAN_BIOSYNTHESIS	-1.14	M_A549	KEGG_PATHOGENIC_ESCHERICHIA_COLI_INFECTION	-1.17	H_A549	KEGG_NUCLEOTIDE_EXCISION_REPAIR	-1.16
L_HCT116	KEGG_PORPHYRIN_AND_CHLOROPHYLL_METABOLISM	1.77	M_ASPC1	KEGG_PPAR_SIGNALING_PATHWAY	0.92	H_ASPC1	KEGG_TYPE_II_DIABETES_MELLITUS	1.01	L_A549	KEGG_DNA_REPLICATION	-1.14	M_A549	KEGG_STARCH_AND_SUCROSE_METABOLISM	-1.17	H_A549	KEGG_COLORECTAL_CANCER	-1.15
L_HCT116	KEGG_GALACTOSE_METABOLISM	1.25	M_ASPC1	KEGG_GLYCOSPHINGOLIPID_BIOSYNTHESIS_GANGLIO_SERIES	0.89	H_ASPC1	KEGG_PPAR_SIGNALING_PATHWAY	0.99	L_A549	KEGG_LYSINE_DEGRADATION	-1.14	M_A549	KEGG_ETHER_LIPID_METABOLISM	-1.16	H_A549	KEGG_DORSO_VENTRAL_AXIS_FORMATION	-1.15
L_HCT116	KEGG_GLYCOLYSIS_GLUCONEOGENESIS	1.25	M_ASPC1	KEGG_TERPENOID_BACKBONE_BIOSYNTHESIS	0.87	H_ASPC1	KEGG_GLYCOSPHINGOLIPID_BIOSYNTHESIS_GANGLIO_SERIES	0.97	L_ASPC1	KEGG_RNA_DEGRADATION	-1.28	M_ASPC1	KEGG_ASCORBATE_AND_ALDARATE_METABOLISM	-1.5	H_ASPC1	KEGG_ASCORBATE_AND_ALDARATE_METABOLISM	-1.4
L_HCT116	KEGG_PENTOSE_PHOSPHATE_PATHWAY	1.2	M_ASPC1	KEGG_LEISHMANIA_INFECTION	0.81	H_ASPC1	KEGG_PHENYLALANINE_METABOLISM	0.9	L_ASPC1	KEGG_VALINE_LEUCINE_AND_ISOLEUCINE_DEGRADATION	-1.27	M_ASPC1	KEGG_HOMOLOGOUS_RECOMBINATION	-1.3	H_ASPC1	KEGG_MISMATCH_REPAIR	-1.35
L_HCT116	KEGG_PYRUVATE_METABOLISM	1.11	M_HCT116	KEGG_STEROID_BIOSYNTHESIS	1.8	H_ASPC1	KEGG_MATURITY_ONSET_DIABETES_OF_THE_YOUNG	0.83	L_ASPC1	KEGG_MISMATCH_REPAIR	-1.27	M_ASPC1	KEGG_DNA_REPLICATION	-1.28	H_ASPC1	KEGG_OLFACTORY_TRANSDUCTION	-1.31
L_HCT116	KEGG_FRUCTOSE_AND_MANNOSE_METABOLISM	1.09	M_HCT116	KEGG_PORPHYRIN_AND_CHLOROPHYLL_METABOLISM	1.8	H_ASPC1	KEGG_STEROID_BIOSYNTHESIS	0.78	L_ASPC1	KEGG_ASCORBATE_AND_ALDARATE_METABOLISM	-1.26	M_ASPC1	KEGG_OLFACTORY_TRANSDUCTION	-1.28	H_ASPC1	KEGG_HOMOLOGOUS_RECOMBINATION	-1.28
L_HCT116	KEGG_GLYCEROLIPID_METABOLISM	1.07	M_HCT116	KEGG_TERPENOID_BACKBONE_BIOSYNTHESIS	1.74	H_ASPC1	KEGG_TERPENOID_BACKBONE_BIOSYNTHESIS	0.7	L_ASPC1	KEGG_PROPANOATE_METABOLISM	-1.25	M_ASPC1	KEGG_MISMATCH_REPAIR	-1.28	H_ASPC1	KEGG_VALINE_LEUCINE_AND_ISOLEUCINE_DEGRADATION	-1.27
L_HCT116	KEGG_BIOSYNTHESIS_OF_UNSATURATED_FATTY_ACIDS	1.06	M_HCT116	KEGG_PROTEASOME	1.53	H_HCT116	KEGG_STEROID_BIOSYNTHESIS	1.8	L_ASPC1	KEGG_HOMOLOGOUS_RECOMBINATION	-1.24	M_ASPC1	KEGG_PROPANOATE_METABOLISM	-1.26	H_ASPC1	KEGG_RNA_DEGRADATION	-1.26
L_HCT116	KEGG_GLUTATHIONE_METABOLISM	1.02	M_HCT116	KEGG_ASCORBATE_AND_ALDARATE_METABOLISM	1.35	H_HCT116	KEGG_TERPENOID_BACKBONE_BIOSYNTHESIS	1.76	L_ASPC1	KEGG_NUCLEOTIDE_EXCISION_REPAIR	-1.23	M_ASPC1	KEGG_CELL_CYCLE	-1.26	H_ASPC1	KEGG_NUCLEOTIDE_EXCISION_REPAIR	-1.25
L_HCT116	KEGG_STEROID_HORMONE_BIOSYNTHESIS	1	M_HCT116	KEGG_GLYCOLYSIS_GLUCONEOGENESIS	1.29	H_HCT116	KEGG_PORPHYRIN_AND_CHLOROPHYLL_METABOLISM	1.38	L_ASPC1	KEGG_PROTEIN_EXPORT	-1.23	M_ASPC1	KEGG_OOCYTE_MEIOSIS	-1.26	H_ASPC1	KEGG_CELL_CYCLE	-1.24
L_HCT116	KEGG_CITRATE_CYCLE_TCA_CYCLE	0.99	M_HCT116	KEGG_PPAR_SIGNALING_PATHWAY	1.23	H_HCT116	KEGG_BIOSYNTHESIS_OF_UNSATURATED_FATTY_ACIDS	1.17	L_ASPC1	KEGG_LYSINE_DEGRADATION	-1.21	M_ASPC1	KEGG_NUCLEOTIDE_EXCISION_REPAIR	-1.26	H_ASPC1	KEGG_PROTEIN_EXPORT	-1.24
L_HCT116	KEGG_TRYPTOPHAN_METABOLISM	0.97	M_HCT116	KEGG_GLYCEROLIPID_METABOLISM	1.21	H_HCT116	KEGG_GLYCEROLIPID_METABOLISM	1.14	L_ASPC1	KEGG_BUTANOATE_METABOLISM	-1.2	M_ASPC1	KEGG_VALINE_LEUCINE_AND_ISOLEUCINE_DEGRADATION	-1.25	H_ASPC1	KEGG_PROPANOATE_METABOLISM	-1.24
L_HCT116	KEGG_ALDOSTERONE_REGULATED_SODIUM_REABSORPTION	0.95	M_HCT116	KEGG_PYRUVATE_METABOLISM	1.21	H_HCT116	KEGG_GALACTOSE_METABOLISM	1.14	L_ASPC1	KEGG_DNA_REPLICATION	-1.2	M_ASPC1	KEGG_PROTEIN_EXPORT	-1.24	H_ASPC1	KEGG_DNA_REPLICATION	-1.23
L_HCT116	KEGG_PENTOSE_AND_GLUCURONATE_INTERCONVERSIONS	0.9	M_HCT116	KEGG_GALACTOSE_METABOLISM	1.16	H_HCT116	KEGG_GLYCOLYSIS_GLUCONEOGENESIS	1.12	L_ASPC1	KEGG_BASAL_TRANSCRIPTION_FACTORS	-1.2	M_ASPC1	KEGG_AMINOACYL_TRNA_BIOSYNTHESIS	-1.24	H_ASPC1	KEGG_BUTANOATE_METABOLISM	-1.22
L_HCT116	KEGG_PARKINSONS_DISEASE	0.86	M_HCT116	KEGG_BIOSYNTHESIS_OF_UNSATURATED_FATTY_ACIDS	1.15	H_HCT116	KEGG_PYRUVATE_METABOLISM	1.1	L_ASPC1	KEGG_CELL_CYCLE	-1.19	M_ASPC1	KEGG_RNA_DEGRADATION	-1.24	H_ASPC1	KEGG_AMINOACYL_TRNA_BIOSYNTHESIS	-1.22
L_HCT116	KEGG_ASCORBATE_AND_ALDARATE_METABOLISM	0.84	M_HCT116	KEGG_FRUCTOSE_AND_MANNOSE_METABOLISM	1.11	H_HCT116	KEGG_GLUTATHIONE_METABOLISM	1.1	L_ASPC1	KEGG_NICOTINATE_AND_NICOTINAMIDE_METABOLISM	-1.19	M_ASPC1	KEGG_LYSINE_DEGRADATION	-1.23	H_ASPC1	KEGG_OOCYTE_MEIOSIS	-1.22
L_HCT116	KEGG_BUTANOATE_METABOLISM	0.82	M_HCT116	KEGG_STEROID_HORMONE_BIOSYNTHESIS	1.1	H_HCT116	KEGG_PROTEASOME	1.07	L_ASPC1	KEGG_SPLICEOSOME	-1.19	M_ASPC1	KEGG_SPLICEOSOME	-1.22	H_ASPC1	KEGG_SPLICEOSOME	-1.22
L_HELA	KEGG_ALLOGRAFT_REJECTION	1.83	M_HCT116	KEGG_GLUTATHIONE_METABOLISM	1.09	H_HCT116	KEGG_PENTOSE_PHOSPHATE_PATHWAY	1.06	L_ASPC1	KEGG_OOCYTE_MEIOSIS	-1.18	M_ASPC1	KEGG_BUTANOATE_METABOLISM	-1.19	H_ASPC1	KEGG_SELENOAMINO_ACID_METABOLISM	-1.2
L_HELA	KEGG_ASTHMA	1.82	M_HCT116	KEGG_GLYCEROPHOSPHOLIPID_METABOLISM	1.05	H_HCT116	KEGG_FRUCTOSE_AND_MANNOSE_METABOLISM	1	L_ASPC1	KEGG_TRYPTOPHAN_METABOLISM	-1.18	M_ASPC1	KEGG_BASAL_TRANSCRIPTION_FACTORS	-1.19	H_ASPC1	KEGG_BASAL_TRANSCRIPTION_FACTORS	-1.2
L_HELA	KEGG_AUTOIMMUNE_THYROID_DISEASE	1.73	M_HCT116	KEGG_PENTOSE_PHOSPHATE_PATHWAY	1.04	H_HCT116	KEGG_PATHOGENIC_ESCHERICHIA_COLI_INFECTION	0.98	L_ASPC1	KEGG_SELENOAMINO_ACID_METABOLISM	-1.17	M_ASPC1	KEGG_SELENOAMINO_ACID_METABOLISM	-1.18	H_ASPC1	KEGG_LYSINE_DEGRADATION	-1.19
L_HELA	KEGG_TYPE_I_DIABETES_MELLITUS	1.42	M_HCT116	KEGG_PROPANOATE_METABOLISM	0.95	H_HCT116	KEGG_AMINOACYL_TRNA_BIOSYNTHESIS	0.88	L_ASPC1	KEGG_PRIMARY_BILE_ACID_BIOSYNTHESIS	-1.17	M_ASPC1	KEGG_PROGESTERONE_MEDIATED_OOCYTE_MATURATION	-1.18	H_ASPC1	KEGG_NICOTINATE_AND_NICOTINAMIDE_METABOLISM	-1.17
L_HELA	KEGG_GRAFT_VERSUS_HOST_DISEASE	1.36	M_HCT116	KEGG_BUTANOATE_METABOLISM	0.95	H_HCT116	KEGG_ENDOCYTOSIS	0.88	L_ASPC1	KEGG_CYSTEINE_AND_METHIONINE_METABOLISM	-1.17	M_ASPC1	KEGG_PRIMARY_BILE_ACID_BIOSYNTHESIS	-1.16	H_ASPC1	KEGG_PROGESTERONE_MEDIATED_OOCYTE_MATURATION	-1.16
L_HELA	KEGG_RETINOL_METABOLISM	1.23	M_HCT116	KEGG_STARCH_AND_SUCROSE_METABOLISM	0.93	H_HCT116	KEGG_GLYCEROPHOSPHOLIPID_METABOLISM	0.85	L_HCT116	KEGG_PRIMARY_BILE_ACID_BIOSYNTHESIS	-1.29	M_HCT116	KEGG_SYSTEMIC_LUPUS_ERYTHEMATOSUS	-1.32	H_HCT116	KEGG_RETINOL_METABOLISM	-1.42
L_HELA	KEGG_CELL_ADHESION_MOLECULES_CAMS	1.09	M_HCT116	KEGG_ENDOCYTOSIS	0.92	H_HCT116	KEGG_MTOR_SIGNALING_PATHWAY	0.85	L_HCT116	KEGG_TGF_BETA_SIGNALING_PATHWAY	-1.27	M_HCT116	KEGG_TASTE_TRANSDUCTION	-1.31	H_HCT116	KEGG_HOMOLOGOUS_RECOMBINATION	-1.39
L_HELA	KEGG_INTESTINAL_IMMUNE_NETWORK_FOR_IGA_PRODUCTION	1.07	M_HELA	KEGG_ALLOGRAFT_REJECTION	1.53	H_HCT116	KEGG_GLYCOSAMINOGLYCAN_BIOSYNTHESIS_KERATAN_SULFATE	0.69	L_HCT116	KEGG_COMPLEMENT_AND_COAGULATION_CASCADES	-1.23	M_HCT116	KEGG_TGF_BETA_SIGNALING_PATHWAY	-1.25	H_HCT116	KEGG_GRAFT_VERSUS_HOST_DISEASE	-1.25
L_HELA	KEGG_FRUCTOSE_AND_MANNOSE_METABOLISM	0.98	M_HELA	KEGG_AUTOIMMUNE_THYROID_DISEASE	1.39	H_HELA	KEGG_TYPE_I_DIABETES_MELLITUS	1.28	L_HCT116	KEGG_HYPERTROPHIC_CARDIOMYOPATHY_HCM	-1.23	M_HCT116	KEGG_RIBOFLAVIN_METABOLISM	-1.23	H_HCT116	KEGG_RIBOSOME	-1.24
L_HELA	KEGG_METABOLISM_OF_XENOBIOTICS_BY_CYTOCHROME_P450	0.97	M_HELA	KEGG_TYPE_I_DIABETES_MELLITUS	1.36	H_HELA	KEGG_ALLOGRAFT_REJECTION	1.25	L_HCT116	KEGG_ARRHYTHMOGENIC_RIGHT_VENTRICULAR_CARDIOMYOPATHY_ARVC	-1.22	M_HCT116	KEGG_HOMOLOGOUS_RECOMBINATION	-1.22	H_HCT116	KEGG_ONE_CARBON_POOL_BY_FOLATE	-1.23
L_HELA	KEGG_STEROID_HORMONE_BIOSYNTHESIS	0.95	M_HELA	KEGG_GRAFT_VERSUS_HOST_DISEASE	1.27	H_HELA	KEGG_AUTOIMMUNE_THYROID_DISEASE	1.18	L_HCT116	KEGG_DILATED_CARDIOMYOPATHY	-1.21	M_HCT116	KEGG_RIBOSOME	-1.19	H_HCT116	KEGG_NUCLEOTIDE_EXCISION_REPAIR	-1.23
L_HELA	KEGG_GLYCOSPHINGOLIPID_BIOSYNTHESIS_GANGLIO_SERIES	0.92	M_HELA	KEGG_GLYCINE_SERINE_AND_THREONINE_METABOLISM	1.15	H_HELA	KEGG_RETINOL_METABOLISM	1.03	L_HCT116	KEGG_NICOTINATE_AND_NICOTINAMIDE_METABOLISM	-1.21	M_HCT116	KEGG_GLYCOSYLPHOSPHATIDYLINOSITOL_GPI_ANCHOR_BIOSYNTHESIS	-1.18	H_HCT116	KEGG_DRUG_METABOLISM_OTHER_ENZYMES	-1.23
L_HELA	KEGG_GLYCINE_SERINE_AND_THREONINE_METABOLISM	0.92	M_HELA	KEGG_RETINOL_METABOLISM	0.96	H_HELA	KEGG_METABOLISM_OF_XENOBIOTICS_BY_CYTOCHROME_P450	0.99	L_HCT116	KEGG_SYSTEMIC_LUPUS_ERYTHEMATOSUS	-1.21	M_HCT116	KEGG_RNA_DEGRADATION	-1.18	H_HCT116	KEGG_TASTE_TRANSDUCTION	-1.23
L_HELA	KEGG_PORPHYRIN_AND_CHLOROPHYLL_METABOLISM	0.88	M_HELA	KEGG_GLYCOSPHINGOLIPID_BIOSYNTHESIS_GANGLIO_SERIES	0.9	H_HELA	KEGG_ASTHMA	0.98	L_HCT116	KEGG_DORSO_VENTRAL_AXIS_FORMATION	-1.21	M_HCT116	KEGG_CELL_CYCLE	-1.17	H_HCT116	KEGG_COMPLEMENT_AND_COAGULATION_CASCADES	-1.21
L_HELA	KEGG_PENTOSE_AND_GLUCURONATE_INTERCONVERSIONS	0.86	M_HELA	KEGG_METABOLISM_OF_XENOBIOTICS_BY_CYTOCHROME_P450	0.88	H_HELA	KEGG_GLYCINE_SERINE_AND_THREONINE_METABOLISM	0.91	L_HCT116	KEGG_RIBOFLAVIN_METABOLISM	-1.2	M_HCT116	KEGG_PRIMARY_BILE_ACID_BIOSYNTHESIS	-1.17	H_HCT116	KEGG_DNA_REPLICATION	-1.21
L_HELA	KEGG_GLYCOSPHINGOLIPID_BIOSYNTHESIS_LACTO_AND_NEOLACTO_SERIES	0.85	M_HELA	KEGG_OTHER_GLYCAN_DEGRADATION	0.84	H_HELA	KEGG_ALANINE_ASPARTATE_AND_GLUTAMATE_METABOLISM	0.87	L_HCT116	KEGG_RENIN_ANGIOTENSIN_SYSTEM	-1.19	M_HCT116	KEGG_LONG_TERM_POTENTIATION	-1.17	H_HCT116	KEGG_MISMATCH_REPAIR	-1.2
L_HELA	KEGG_ALANINE_ASPARTATE_AND_GLUTAMATE_METABOLISM	0.81	M_HELA	KEGG_GLYCOSAMINOGLYCAN_DEGRADATION	0.77	H_HELA	KEGG_GRAFT_VERSUS_HOST_DISEASE	0.85	L_HCT116	KEGG_TASTE_TRANSDUCTION	-1.18	M_HCT116	KEGG_DORSO_VENTRAL_AXIS_FORMATION	-1.16	H_HCT116	KEGG_CELL_CYCLE	-1.18
L_HELA	KEGG_GLYCOSAMINOGLYCAN_DEGRADATION	0.8	M_HELA	KEGG_ASTHMA	0.74	H_HELA	KEGG_GLYCOSPHINGOLIPID_BIOSYNTHESIS_GANGLIO_SERIES	0.76	L_HCT116	KEGG_HOMOLOGOUS_RECOMBINATION	-1.18	M_HCT116	KEGG_OOCYTE_MEIOSIS	-1.16	H_HCT116	KEGG_DRUG_METABOLISM_CYTOCHROME_P450	-1.17
L_HELA	KEGG_OTHER_GLYCAN_DEGRADATION	0.78	M_HEP3B	KEGG_ASTHMA	1.78	H_HELA	KEGG_OTHER_GLYCAN_DEGRADATION	0.73	L_HCT116	KEGG_MELANOGENESIS	-1.17	M_HCT116	KEGG_CARDIAC_MUSCLE_CONTRACTION	-1.15	H_HCT116	KEGG_RIBOFLAVIN_METABOLISM	-1.17
L_HELA	KEGG_PENTOSE_PHOSPHATE_PATHWAY	0.75	M_HEP3B	KEGG_AUTOIMMUNE_THYROID_DISEASE	1.66	H_HELA	KEGG_GLYCOSAMINOGLYCAN_DEGRADATION	0.68	L_HCT116	KEGG_COLORECTAL_CANCER	-1.16	M_HCT116	KEGG_MELANOGENESIS	-1.15	H_HCT116	KEGG_ALZHEIMERS_DISEASE	-1.15
L_HEP3B	KEGG_OLFACTORY_TRANSDUCTION	1.34	M_HEP3B	KEGG_ALLOGRAFT_REJECTION	1.54	H_HEP3B	KEGG_AUTOIMMUNE_THYROID_DISEASE	1.77	L_HCT116	KEGG_CELL_CYCLE	-1.16	M_HCT116	KEGG_PROGESTERONE_MEDIATED_OOCYTE_MATURATION	-1.14	H_HCT116	KEGG_CELL_ADHESION_MOLECULES_CAMS	-1.14
L_HEP3B	KEGG_PENTOSE_PHOSPHATE_PATHWAY	1.26	M_HEP3B	KEGG_INTESTINAL_IMMUNE_NETWORK_FOR_IGA_PRODUCTION	1.46	H_HEP3B	KEGG_INTESTINAL_IMMUNE_NETWORK_FOR_IGA_PRODUCTION	1.38	L_HCT116	KEGG_PROGESTERONE_MEDIATED_OOCYTE_MATURATION	-1.15	M_HCT116	KEGG_VASCULAR_SMOOTH_MUSCLE_CONTRACTION	-1.14	H_HCT116	KEGG_OXIDATIVE_PHOSPHORYLATION	-1.14
L_HEP3B	KEGG_AUTOIMMUNE_THYROID_DISEASE	1.22	M_HEP3B	KEGG_GRAFT_VERSUS_HOST_DISEASE	1.26	H_HEP3B	KEGG_ALLOGRAFT_REJECTION	1.35	L_HCT116	KEGG_NOD_LIKE_RECEPTOR_SIGNALING_PATHWAY	-1.15	M_HCT116	KEGG_DILATED_CARDIOMYOPATHY	-1.14	H_HCT116	KEGG_AUTOIMMUNE_THYROID_DISEASE	-1.14
L_HEP3B	KEGG_ALLOGRAFT_REJECTION	1.16	M_HEP3B	KEGG_PENTOSE_PHOSPHATE_PATHWAY	1.21	H_HEP3B	KEGG_GRAFT_VERSUS_HOST_DISEASE	1.32	L_HCT116	KEGG_OOCYTE_MEIOSIS	-1.14	M_HCT116	KEGG_HYPERTROPHIC_CARDIOMYOPATHY_HCM	-1.14	H_HCT116	KEGG_PURINE_METABOLISM	-1.14
L_HEP3B	KEGG_PROTEASOME	1.14	M_HEP3B	KEGG_NEUROACTIVE_LIGAND_RECEPTOR_INTERACTION	1.15	H_HEP3B	KEGG_ACUTE_MYELOID_LEUKEMIA	1.23	L_HCT116	KEGG_CELL_ADHESION_MOLECULES_CAMS	-1.14	M_HCT116	KEGG_ALLOGRAFT_REJECTION	-1.13	H_HCT116	KEGG_PROXIMAL_TUBULE_BICARBONATE_RECLAMATION	-1.14
L_HEP3B	KEGG_GLYCOLYSIS_GLUCONEOGENESIS	1.12	M_HEP3B	KEGG_ACUTE_MYELOID_LEUKEMIA	1.14	H_HEP3B	KEGG_NEUROACTIVE_LIGAND_RECEPTOR_INTERACTION	1.19	L_HELA	KEGG_PROTEIN_EXPORT	-1.42	M_HELA	KEGG_STARCH_AND_SUCROSE_METABOLISM	-1.34	H_HELA	KEGG_OOCYTE_MEIOSIS	-1.39
L_HEP3B	KEGG_GRAFT_VERSUS_HOST_DISEASE	1.09	M_HEP3B	KEGG_B_CELL_RECEPTOR_SIGNALING_PATHWAY	1.12	H_HEP3B	KEGG_OLFACTORY_TRANSDUCTION	1.13	L_HELA	KEGG_SPLICEOSOME	-1.41	M_HELA	KEGG_SPLICEOSOME	-1.34	H_HELA	KEGG_STARCH_AND_SUCROSE_METABOLISM	-1.37
L_HEP3B	KEGG_ACUTE_MYELOID_LEUKEMIA	1.09	M_HEP3B	KEGG_AMYOTROPHIC_LATERAL_SCLEROSIS_ALS	1.1	H_HEP3B	KEGG_ASTHMA	1.12	L_HELA	KEGG_LYSINE_DEGRADATION	-1.41	M_HELA	KEGG_PRIMARY_BILE_ACID_BIOSYNTHESIS	-1.34	H_HELA	KEGG_BASAL_TRANSCRIPTION_FACTORS	-1.37
L_HEP3B	KEGG_INTESTINAL_IMMUNE_NETWORK_FOR_IGA_PRODUCTION	1.06	M_HEP3B	KEGG_PATHOGENIC_ESCHERICHIA_COLI_INFECTION	1.06	H_HEP3B	KEGG_PENTOSE_PHOSPHATE_PATHWAY	1.12	L_HELA	KEGG_CELL_CYCLE	-1.39	M_HELA	KEGG_PROTEIN_EXPORT	-1.33	H_HELA	KEGG_SPLICEOSOME	-1.35
L_HEP3B	KEGG_CARDIAC_MUSCLE_CONTRACTION	1.06	M_HEP3B	KEGG_T_CELL_RECEPTOR_SIGNALING_PATHWAY	1.06	H_HEP3B	KEGG_BASAL_CELL_CARCINOMA	1.1	L_HELA	KEGG_BASAL_TRANSCRIPTION_FACTORS	-1.38	M_HELA	KEGG_OOCYTE_MEIOSIS	-1.32	H_HELA	KEGG_CELL_CYCLE	-1.34
L_HEP3B	KEGG_HEMATOPOIETIC_CELL_LINEAGE	1.03	M_HEP3B	KEGG_GLYCOLYSIS_GLUCONEOGENESIS	1.05	H_HEP3B	KEGG_HEMATOPOIETIC_CELL_LINEAGE	1.09	L_HELA	KEGG_OOCYTE_MEIOSIS	-1.35	M_HELA	KEGG_CELL_CYCLE	-1.32	H_HELA	KEGG_PRIMARY_BILE_ACID_BIOSYNTHESIS	-1.32
L_HEP3B	KEGG_CALCIUM_SIGNALING_PATHWAY	1.02	M_HEP3B	KEGG_VIRAL_MYOCARDITIS	1.04	H_HEP3B	KEGG_GLYCOLYSIS_GLUCONEOGENESIS	1.08	L_HELA	KEGG_RNA_DEGRADATION	-1.35	M_HELA	KEGG_VALINE_LEUCINE_AND_ISOLEUCINE_DEGRADATION	-1.31	H_HELA	KEGG_UBIQUITIN_MEDIATED_PROTEOLYSIS	-1.32
L_HEP3B	KEGG_DILATED_CARDIOMYOPATHY	1.02	M_HEP3B	KEGG_HEMATOPOIETIC_CELL_LINEAGE	1.04	H_HEP3B	KEGG_CHRONIC_MYELOID_LEUKEMIA	1.04	L_HELA	KEGG_VALINE_LEUCINE_AND_ISOLEUCINE_DEGRADATION	-1.32	M_HELA	KEGG_BASAL_TRANSCRIPTION_FACTORS	-1.3	H_HELA	KEGG_ASCORBATE_AND_ALDARATE_METABOLISM	-1.32
L_HEP3B	KEGG_ERBB_SIGNALING_PATHWAY	1.01	M_HEP3B	KEGG_CHRONIC_MYELOID_LEUKEMIA	1.04	H_HEP3B	KEGG_RNA_POLYMERASE	1.01	L_HELA	KEGG_UBIQUITIN_MEDIATED_PROTEOLYSIS	-1.31	M_HELA	KEGG_TGF_BETA_SIGNALING_PATHWAY	-1.29	H_HELA	KEGG_PROTEIN_EXPORT	-1.31
L_HEP3B	KEGG_CHRONIC_MYELOID_LEUKEMIA	0.97	M_HEP3B	KEGG_FOCAL_ADHESION	1.04	H_HEP3B	KEGG_ARRHYTHMOGENIC_RIGHT_VENTRICULAR_CARDIOMYOPATHY_ARVC	1.01	L_HELA	KEGG_ADHERENS_JUNCTION	-1.31	M_HELA	KEGG_UBIQUITIN_MEDIATED_PROTEOLYSIS	-1.29	H_HELA	KEGG_LYSINE_DEGRADATION	-1.31
L_HEP3B	KEGG_PATHOGENIC_ESCHERICHIA_COLI_INFECTION	0.96	M_HEP3B	KEGG_PRIMARY_IMMUNODEFICIENCY	1.04	H_HEP3B	KEGG_GLYCOSAMINOGLYCAN_DEGRADATION	1	L_HELA	KEGG_ENDOMETRIAL_CANCER	-1.29	M_HELA	KEGG_RNA_DEGRADATION	-1.28	H_HELA	KEGG_NUCLEOTIDE_EXCISION_REPAIR	-1.3
L_HEP3B	KEGG_FOCAL_ADHESION	0.95	M_HEP3B	KEGG_CARDIAC_MUSCLE_CONTRACTION	1.04	H_HEP3B	KEGG_FOCAL_ADHESION	1	L_HELA	KEGG_PROPANOATE_METABOLISM	-1.29	M_HELA	KEGG_PROPANOATE_METABOLISM	-1.27	H_HELA	KEGG_RNA_DEGRADATION	-1.29
L_HEP3B	KEGG_NEUROACTIVE_LIGAND_RECEPTOR_INTERACTION	0.94	M_HEP3B	KEGG_ERBB_SIGNALING_PATHWAY	1.02	H_HEP3B	KEGG_GLYCOSAMINOGLYCAN_BIOSYNTHESIS_CHONDROITIN_SULFATE	0.99	L_HELA	KEGG_TGF_BETA_SIGNALING_PATHWAY	-1.28	M_HELA	KEGG_NUCLEOTIDE_EXCISION_REPAIR	-1.26	H_HELA	KEGG_VALINE_LEUCINE_AND_ISOLEUCINE_DEGRADATION	-1.28
L_HEP3B	KEGG_MELANOGENESIS	0.94	M_HEPG2	KEGG_AMINO_SUGAR_AND_NUCLEOTIDE_SUGAR_METABOLISM	1.63	H_HEP3B	KEGG_HEDGEHOG_SIGNALING_PATHWAY	0.99	L_HELA	KEGG_PROGESTERONE_MEDIATED_OOCYTE_MATURATION	-1.27	M_HELA	KEGG_TASTE_TRANSDUCTION	-1.26	H_HELA	KEGG_TGF_BETA_SIGNALING_PATHWAY	-1.27
L_HEP3B	KEGG_NEUROTROPHIN_SIGNALING_PATHWAY	0.93	M_HEPG2	KEGG_CITRATE_CYCLE_TCA_CYCLE	1.57	H_HEP3B	KEGG_TASTE_TRANSDUCTION	0.99	L_HELA	KEGG_COLORECTAL_CANCER	-1.26	M_HELA	KEGG_ASCORBATE_AND_ALDARATE_METABOLISM	-1.25	H_HELA	KEGG_MISMATCH_REPAIR	-1.27
L_HEPG2	KEGG_TYPE_I_DIABETES_MELLITUS	1.78	M_HEPG2	KEGG_LYSOSOME	1.54	H_HEPG2	KEGG_REGULATION_OF_AUTOPHAGY	1.73	L_HELA	KEGG_FATTY_ACID_METABOLISM	-1.26	M_HELA	KEGG_PATHOGENIC_ESCHERICHIA_COLI_INFECTION	-1.25	H_HELA	KEGG_ALPHA_LINOLENIC_ACID_METABOLISM	-1.25
L_HEPG2	KEGG_AUTOIMMUNE_THYROID_DISEASE	1.77	M_HEPG2	KEGG_PROTEASOME	1.52	H_HEPG2	KEGG_RIBOSOME	1.71	L_HELA	KEGG_NUCLEOTIDE_EXCISION_REPAIR	-1.25	M_HELA	KEGG_PROGESTERONE_MEDIATED_OOCYTE_MATURATION	-1.24	H_HELA	KEGG_PROPANOATE_METABOLISM	-1.25
L_HEPG2	KEGG_ALLOGRAFT_REJECTION	1.65	M_HEPG2	KEGG_PPAR_SIGNALING_PATHWAY	1.5	H_HEPG2	KEGG_TYPE_I_DIABETES_MELLITUS	1.7	L_HELA	KEGG_MISMATCH_REPAIR	-1.24	M_HELA	KEGG_MISMATCH_REPAIR	-1.24	H_HELA	KEGG_BETA_ALANINE_METABOLISM	-1.25
L_HEPG2	KEGG_GRAFT_VERSUS_HOST_DISEASE	1.61	M_HEPG2	KEGG_GLYCEROLIPID_METABOLISM	1.49	H_HEPG2	KEGG_EPITHELIAL_CELL_SIGNALING_IN_HELICOBACTER_PYLORI_INFECTION	1.65	L_HELA	KEGG_THYROID_CANCER	-1.23	M_HELA	KEGG_BETA_ALANINE_METABOLISM	-1.24	H_HELA	KEGG_DNA_REPLICATION	-1.24
L_HEPG2	KEGG_GLYCEROLIPID_METABOLISM	1.47	M_HEPG2	KEGG_PENTOSE_PHOSPHATE_PATHWAY	1.48	H_HEPG2	KEGG_PROTEASOME	1.62	L_HELA	KEGG_PROSTATE_CANCER	-1.22	M_HELA	KEGG_LYSINE_DEGRADATION	-1.23	H_HELA	KEGG_PROGESTERONE_MEDIATED_OOCYTE_MATURATION	-1.24
L_HEPG2	KEGG_LYSOSOME	1.46	M_HEPG2	KEGG_EPITHELIAL_CELL_SIGNALING_IN_HELICOBACTER_PYLORI_INFECTION	1.48	H_HEPG2	KEGG_GRAFT_VERSUS_HOST_DISEASE	1.61	L_HEP3B	KEGG_COMPLEMENT_AND_COAGULATION_CASCADES	-1.68	M_HEP3B	KEGG_DRUG_METABOLISM_CYTOCHROME_P450	-1.51	H_HEP3B	KEGG_VALINE_LEUCINE_AND_ISOLEUCINE_DEGRADATION	-1.56
L_HEPG2	KEGG_PROTEASOME	1.45	M_HEPG2	KEGG_GALACTOSE_METABOLISM	1.48	H_HEPG2	KEGG_VIBRIO_CHOLERAE_INFECTION	1.6	L_HEP3B	KEGG_VALINE_LEUCINE_AND_ISOLEUCINE_DEGRADATION	-1.49	M_HEP3B	KEGG_VALINE_LEUCINE_AND_ISOLEUCINE_DEGRADATION	-1.46	H_HEP3B	KEGG_SYSTEMIC_LUPUS_ERYTHEMATOSUS	-1.54
L_HEPG2	KEGG_DORSO_VENTRAL_AXIS_FORMATION	1.43	M_HEPG2	KEGG_FRUCTOSE_AND_MANNOSE_METABOLISM	1.43	H_HEPG2	KEGG_ERBB_SIGNALING_PATHWAY	1.59	L_HEP3B	KEGG_PROTEIN_EXPORT	-1.46	M_HEP3B	KEGG_COMPLEMENT_AND_COAGULATION_CASCADES	-1.45	H_HEP3B	KEGG_COMPLEMENT_AND_COAGULATION_CASCADES	-1.53
L_HEPG2	KEGG_INTESTINAL_IMMUNE_NETWORK_FOR_IGA_PRODUCTION	1.4	M_HEPG2	KEGG_DORSO_VENTRAL_AXIS_FORMATION	1.43	H_HEPG2	KEGG_AMINO_SUGAR_AND_NUCLEOTIDE_SUGAR_METABOLISM	1.56	L_HEP3B	KEGG_DRUG_METABOLISM_CYTOCHROME_P450	-1.45	M_HEP3B	KEGG_PROTEIN_EXPORT	-1.43	H_HEP3B	KEGG_BUTANOATE_METABOLISM	-1.51
L_HEPG2	KEGG_PYRUVATE_METABOLISM	1.39	M_HEPG2	KEGG_GLYCOLYSIS_GLUCONEOGENESIS	1.43	H_HEPG2	KEGG_LYSOSOME	1.56	L_HEP3B	KEGG_LINOLEIC_ACID_METABOLISM	-1.39	M_HEP3B	KEGG_BUTANOATE_METABOLISM	-1.4	H_HEP3B	KEGG_PROTEIN_EXPORT	-1.49
L_HEPG2	KEGG_PENTOSE_PHOSPHATE_PATHWAY	1.37	M_HEPG2	KEGG_PYRUVATE_METABOLISM	1.41	H_HEPG2	KEGG_CITRATE_CYCLE_TCA_CYCLE	1.53	L_HEP3B	KEGG_ALPHA_LINOLENIC_ACID_METABOLISM	-1.38	M_HEP3B	KEGG_STEROID_BIOSYNTHESIS	-1.39	H_HEP3B	KEGG_DRUG_METABOLISM_CYTOCHROME_P450	-1.48
L_HEPG2	KEGG_STEROID_BIOSYNTHESIS	1.37	M_HEPG2	KEGG_REGULATION_OF_AUTOPHAGY	1.41	H_HEPG2	KEGG_PPAR_SIGNALING_PATHWAY	1.52	L_HEP3B	KEGG_RETINOL_METABOLISM	-1.38	M_HEP3B	KEGG_PEROXISOME	-1.39	H_HEP3B	KEGG_OOCYTE_MEIOSIS	-1.44
L_HEPG2	KEGG_GLYCOLYSIS_GLUCONEOGENESIS	1.36	M_HEPG2	KEGG_TYPE_I_DIABETES_MELLITUS	1.4	H_HEPG2	KEGG_DORSO_VENTRAL_AXIS_FORMATION	1.51	L_HEP3B	KEGG_BUTANOATE_METABOLISM	-1.38	M_HEP3B	KEGG_LYSINE_DEGRADATION	-1.38	H_HEP3B	KEGG_FATTY_ACID_METABOLISM	-1.43
L_HEPG2	KEGG_ERBB_SIGNALING_PATHWAY	1.36	M_HEPG2	KEGG_ERBB_SIGNALING_PATHWAY	1.39	H_HEPG2	KEGG_ENDOCYTOSIS	1.49	L_HEP3B	KEGG_SYSTEMIC_LUPUS_ERYTHEMATOSUS	-1.37	M_HEP3B	KEGG_OOCYTE_MEIOSIS	-1.37	H_HEP3B	KEGG_RIBOSOME	-1.43
L_HEPG2	KEGG_PHENYLALANINE_METABOLISM	1.36	M_HEPG2	KEGG_GLYCOSAMINOGLYCAN_BIOSYNTHESIS_CHONDROITIN_SULFATE	1.38	H_HEPG2	KEGG_AUTOIMMUNE_THYROID_DISEASE	1.47	L_HEP3B	KEGG_FATTY_ACID_METABOLISM	-1.35	M_HEP3B	KEGG_RETINOL_METABOLISM	-1.37	H_HEP3B	KEGG_ETHER_LIPID_METABOLISM	-1.4
L_HEPG2	KEGG_CITRATE_CYCLE_TCA_CYCLE	1.34	M_HEPG2	KEGG_SPHINGOLIPID_METABOLISM	1.37	H_HEPG2	KEGG_RENAL_CELL_CARCINOMA	1.47	L_HEP3B	KEGG_PANTOTHENATE_AND_COA_BIOSYNTHESIS	-1.34	M_HEP3B	KEGG_SYSTEMIC_LUPUS_ERYTHEMATOSUS	-1.36	H_HEP3B	KEGG_PANTOTHENATE_AND_COA_BIOSYNTHESIS	-1.39
L_HEPG2	KEGG_TRYPTOPHAN_METABOLISM	1.34	M_HEPG2	KEGG_VIBRIO_CHOLERAE_INFECTION	1.37	H_HEPG2	KEGG_GLYCEROLIPID_METABOLISM	1.45	L_HEP3B	KEGG_TGF_BETA_SIGNALING_PATHWAY	-1.34	M_HEP3B	KEGG_NICOTINATE_AND_NICOTINAMIDE_METABOLISM	-1.36	H_HEP3B	KEGG_PEROXISOME	-1.37
L_HEPG2	KEGG_FRUCTOSE_AND_MANNOSE_METABOLISM	1.34	M_HEPG2	KEGG_INTESTINAL_IMMUNE_NETWORK_FOR_IGA_PRODUCTION	1.36	H_HEPG2	KEGG_NON_SMALL_CELL_LUNG_CANCER	1.45	L_HEP3B	KEGG_BASAL_TRANSCRIPTION_FACTORS	-1.31	M_HEP3B	KEGG_FATTY_ACID_METABOLISM	-1.35	H_HEP3B	KEGG_TGF_BETA_SIGNALING_PATHWAY	-1.35
L_HEPG2	KEGG_ALANINE_ASPARTATE_AND_GLUTAMATE_METABOLISM	1.33	M_MCF7	KEGG_METABOLISM_OF_XENOBIOTICS_BY_CYTOCHROME_P450	1.46	H_HEPG2	KEGG_B_CELL_RECEPTOR_SIGNALING_PATHWAY	1.42	L_HEP3B	KEGG_PEROXISOME	-1.3	M_HEP3B	KEGG_RIBOSOME	-1.34	H_HEP3B	KEGG_UBIQUITIN_MEDIATED_PROTEOLYSIS	-1.35
L_HEPG2	KEGG_LEISHMANIA_INFECTION	1.32	M_MCF7	KEGG_GLYCOLYSIS_GLUCONEOGENESIS	1.42	H_HEPG2	KEGG_NEUROACTIVE_LIGAND_RECEPTOR_INTERACTION	1.41	L_HEP3B	KEGG_UBIQUITIN_MEDIATED_PROTEOLYSIS	-1.3	M_HEP3B	KEGG_CITRATE_CYCLE_TCA_CYCLE	-1.33	H_HEP3B	KEGG_CELL_CYCLE	-1.34
L_MCF7	KEGG_METABOLISM_OF_XENOBIOTICS_BY_CYTOCHROME_P450	1.7	M_MCF7	KEGG_PENTOSE_PHOSPHATE_PATHWAY	1.36	H_MCF7	KEGG_METABOLISM_OF_XENOBIOTICS_BY_CYTOCHROME_P450	1.72	L_HEP3B	KEGG_CELL_CYCLE	-1.29	M_HEP3B	KEGG_TERPENOID_BACKBONE_BIOSYNTHESIS	-1.32	H_HEP3B	KEGG_CITRATE_CYCLE_TCA_CYCLE	-1.31
L_MCF7	KEGG_STEROID_HORMONE_BIOSYNTHESIS	1.47	M_MCF7	KEGG_FRUCTOSE_AND_MANNOSE_METABOLISM	1.29	H_MCF7	KEGG_ASTHMA	1.71	L_HEP3B	KEGG_OOCYTE_MEIOSIS	-1.27	M_HEP3B	KEGG_PANTOTHENATE_AND_COA_BIOSYNTHESIS	-1.29	H_HEP3B	KEGG_PRIMARY_BILE_ACID_BIOSYNTHESIS	-1.3
L_MCF7	KEGG_FRUCTOSE_AND_MANNOSE_METABOLISM	1.44	M_MCF7	KEGG_PHENYLALANINE_METABOLISM	1.29	H_MCF7	KEGG_GRAFT_VERSUS_HOST_DISEASE	1.47	L_HEP3B	KEGG_TERPENOID_BACKBONE_BIOSYNTHESIS	-1.27	M_HEP3B	KEGG_CELL_CYCLE	-1.27	H_HEP3B	KEGG_ONE_CARBON_POOL_BY_FOLATE	-1.29
L_MCF7	KEGG_PHENYLALANINE_METABOLISM	1.4	M_MCF7	KEGG_GLUTATHIONE_METABOLISM	1.28	H_MCF7	KEGG_PENTOSE_PHOSPHATE_PATHWAY	1.43	L_HEP3B	KEGG_ETHER_LIPID_METABOLISM	-1.26	M_HEP3B	KEGG_TGF_BETA_SIGNALING_PATHWAY	-1.27	H_HEP3B	KEGG_BASAL_TRANSCRIPTION_FACTORS	-1.29
L_MCF7	KEGG_GRAFT_VERSUS_HOST_DISEASE	1.32	M_MCF7	KEGG_ASTHMA	1.25	H_MCF7	KEGG_STEROID_HORMONE_BIOSYNTHESIS	1.39	L_HEP3B	KEGG_RIBOSOME	-1.24	M_HEP3B	KEGG_PRION_DISEASES	-1.27	H_HEP3B	KEGG_HISTIDINE_METABOLISM	-1.28
L_MCF7	KEGG_PENTOSE_PHOSPHATE_PATHWAY	1.31	M_MCF7	KEGG_STEROID_HORMONE_BIOSYNTHESIS	1.24	H_MCF7	KEGG_GLUTATHIONE_METABOLISM	1.3	L_HEPG2	KEGG_BASAL_TRANSCRIPTION_FACTORS	-1.38	M_HEPG2	KEGG_CELL_CYCLE	-1.37	H_HEPG2	KEGG_DNA_REPLICATION	-1.4
L_MCF7	KEGG_TYPE_I_DIABETES_MELLITUS	1.25	M_MCF7	KEGG_GRAFT_VERSUS_HOST_DISEASE	1.15	H_MCF7	KEGG_GLYCOLYSIS_GLUCONEOGENESIS	1.3	L_HEPG2	KEGG_OLFACTORY_TRANSDUCTION	-1.35	M_HEPG2	KEGG_SYSTEMIC_LUPUS_ERYTHEMATOSUS	-1.33	H_HEPG2	KEGG_CELL_CYCLE	-1.4
L_MCF7	KEGG_PORPHYRIN_AND_CHLOROPHYLL_METABOLISM	1.21	M_MCF7	KEGG_PORPHYRIN_AND_CHLOROPHYLL_METABOLISM	1.14	H_MCF7	KEGG_TYPE_I_DIABETES_MELLITUS	1.29	L_HEPG2	KEGG_CELL_CYCLE	-1.32	M_HEPG2	KEGG_DNA_REPLICATION	-1.33	H_HEPG2	KEGG_HOMOLOGOUS_RECOMBINATION	-1.39
L_MCF7	KEGG_ALLOGRAFT_REJECTION	1.21	M_MCF7	KEGG_ALLOGRAFT_REJECTION	1.12	H_MCF7	KEGG_FRUCTOSE_AND_MANNOSE_METABOLISM	1.28	L_HEPG2	KEGG_ASCORBATE_AND_ALDARATE_METABOLISM	-1.31	M_HEPG2	KEGG_HOMOLOGOUS_RECOMBINATION	-1.3	H_HEPG2	KEGG_TASTE_TRANSDUCTION	-1.28
L_MCF7	KEGG_GLUTATHIONE_METABOLISM	1.17	M_MCF7	KEGG_DRUG_METABOLISM_CYTOCHROME_P450	1.05	H_MCF7	KEGG_PORPHYRIN_AND_CHLOROPHYLL_METABOLISM	1.25	L_HEPG2	KEGG_DNA_REPLICATION	-1.26	M_HEPG2	KEGG_MISMATCH_REPAIR	-1.23	H_HEPG2	KEGG_SYSTEMIC_LUPUS_ERYTHEMATOSUS	-1.28
L_MCF7	KEGG_GLYCOLYSIS_GLUCONEOGENESIS	1.1	M_MCF7	KEGG_ARACHIDONIC_ACID_METABOLISM	1.02	H_MCF7	KEGG_ALLOGRAFT_REJECTION	1.25	L_HEPG2	KEGG_SPLICEOSOME	-1.23	M_HEPG2	KEGG_BASAL_TRANSCRIPTION_FACTORS	-1.22	H_HEPG2	KEGG_MISMATCH_REPAIR	-1.26
L_MCF7	KEGG_ASTHMA	1.04	M_MCF7	KEGG_TYPE_I_DIABETES_MELLITUS	1.01	H_MCF7	KEGG_GALACTOSE_METABOLISM	1.1	L_HEPG2	KEGG_HOMOLOGOUS_RECOMBINATION	-1.23	M_HEPG2	KEGG_RETINOL_METABOLISM	-1.17	H_HEPG2	KEGG_NUCLEOTIDE_EXCISION_REPAIR	-1.2
L_MCF7	KEGG_PENTOSE_AND_GLUCURONATE_INTERCONVERSIONS	1.02	M_MCF7	KEGG_GALACTOSE_METABOLISM	0.95	H_MCF7	KEGG_DRUG_METABOLISM_CYTOCHROME_P450	1.09	L_HEPG2	KEGG_MISMATCH_REPAIR	-1.23	M_HEPG2	KEGG_NUCLEOTIDE_EXCISION_REPAIR	-1.17	H_HEPG2	KEGG_GLYCOSYLPHOSPHATIDYLINOSITOL_GPI_ANCHOR_BIOSYNTHESIS	-1.15
L_MCF7	KEGG_TYROSINE_METABOLISM	1	M_MCF7	KEGG_TYROSINE_METABOLISM	0.95	H_MCF7	KEGG_PHENYLALANINE_METABOLISM	1.09	L_HEPG2	KEGG_PROTEIN_EXPORT	-1.23	M_HEPG2	KEGG_ASCORBATE_AND_ALDARATE_METABOLISM	-1.14	H_HEPG2	KEGG_BASE_EXCISION_REPAIR	-1.15
L_MCF7	KEGG_GALACTOSE_METABOLISM	1	M_RBE	KEGG_PHENYLALANINE_METABOLISM	1.69	H_MCF7	KEGG_ARACHIDONIC_ACID_METABOLISM	1.08	L_HEPG2	KEGG_SYSTEMIC_LUPUS_ERYTHEMATOSUS	-1.21	M_HEPG2	KEGG_TASTE_TRANSDUCTION	-1.13	H_HEPG2	KEGG_BASAL_TRANSCRIPTION_FACTORS	-1.12
L_MCF7	KEGG_DRUG_METABOLISM_CYTOCHROME_P450	0.99	M_RBE	KEGG_STEROID_BIOSYNTHESIS	1.58	H_MCF7	KEGG_PENTOSE_AND_GLUCURONATE_INTERCONVERSIONS	0.97	L_HEPG2	KEGG_NUCLEOTIDE_EXCISION_REPAIR	-1.21	M_HEPG2	KEGG_P53_SIGNALING_PATHWAY	-1.09	H_HEPG2	KEGG_P53_SIGNALING_PATHWAY	-1.12
L_MCF7	KEGG_ARACHIDONIC_ACID_METABOLISM	0.9	M_RBE	KEGG_METABOLISM_OF_XENOBIOTICS_BY_CYTOCHROME_P450	1.32	H_MCF7	KEGG_LINOLEIC_ACID_METABOLISM	0.95	L_HEPG2	KEGG_PRIMARY_BILE_ACID_BIOSYNTHESIS	-1.14	M_HEPG2	KEGG_BASE_EXCISION_REPAIR	-1.08	H_HEPG2	KEGG_RETINOL_METABOLISM	-1.11
L_MCF7	KEGG_AUTOIMMUNE_THYROID_DISEASE	0.89	M_RBE	KEGG_PENTOSE_PHOSPHATE_PATHWAY	1.23	H_MCF7	KEGG_AUTOIMMUNE_THYROID_DISEASE	0.93	L_HEPG2	KEGG_PENTOSE_AND_GLUCURONATE_INTERCONVERSIONS	-1.13	M_HEPG2	KEGG_OOCYTE_MEIOSIS	-1.06	H_HEPG2	KEGG_ASCORBATE_AND_ALDARATE_METABOLISM	-1.09
L_RBE	KEGG_STEROID_BIOSYNTHESIS	1.95	M_RBE	KEGG_FRUCTOSE_AND_MANNOSE_METABOLISM	1.22	H_MCF7	KEGG_GLYCOSPHINGOLIPID_BIOSYNTHESIS_GANGLIO_SERIES	0.87	L_HEPG2	KEGG_DRUG_METABOLISM_OTHER_ENZYMES	-1.11	M_HEPG2	KEGG_SPLICEOSOME	-1.06	H_HEPG2	KEGG_OOCYTE_MEIOSIS	-1.07
L_RBE	KEGG_PHENYLALANINE_METABOLISM	1.65	M_RBE	KEGG_PORPHYRIN_AND_CHLOROPHYLL_METABOLISM	1.2	H_MCF7	KEGG_INTESTINAL_IMMUNE_NETWORK_FOR_IGA_PRODUCTION	0.86	L_HEPG2	KEGG_RETINOL_METABOLISM	-1.11	M_HEPG2	KEGG_DRUG_METABOLISM_CYTOCHROME_P450	-1.04	H_HEPG2	KEGG_PENTOSE_AND_GLUCURONATE_INTERCONVERSIONS	-1.06
L_RBE	KEGG_PENTOSE_PHOSPHATE_PATHWAY	1.36	M_RBE	KEGG_STEROID_HORMONE_BIOSYNTHESIS	1.19	H_RBE	KEGG_STEROID_BIOSYNTHESIS	1.48	L_HEPG2	KEGG_OOCYTE_MEIOSIS	-1.1	M_HEPG2	KEGG_GLYCOSYLPHOSPHATIDYLINOSITOL_GPI_ANCHOR_BIOSYNTHESIS	-1.03	H_HEPG2	KEGG_ECM_RECEPTOR_INTERACTION	-1.02
L_RBE	KEGG_TYROSINE_METABOLISM	1.32	M_RBE	KEGG_AUTOIMMUNE_THYROID_DISEASE	1.1	H_RBE	KEGG_PENTOSE_PHOSPHATE_PATHWAY	1.21	L_HEPG2	KEGG_DRUG_METABOLISM_CYTOCHROME_P450	-1.1	M_HEPG2	KEGG_DRUG_METABOLISM_OTHER_ENZYMES	-1.01	H_HEPG2	KEGG_DRUG_METABOLISM_OTHER_ENZYMES	-0.99
L_RBE	KEGG_TERPENOID_BACKBONE_BIOSYNTHESIS	1.19	M_RBE	KEGG_TERPENOID_BACKBONE_BIOSYNTHESIS	1.07	H_RBE	KEGG_STEROID_HORMONE_BIOSYNTHESIS	1.2	L_HEPG2	KEGG_RNA_DEGRADATION	-1.08	M_HEPG2	KEGG_LYSINE_DEGRADATION	-1.01	H_HEPG2	KEGG_LYSINE_DEGRADATION	-0.99
L_RBE	KEGG_STEROID_HORMONE_BIOSYNTHESIS	1.19	M_RBE	KEGG_GLYCINE_SERINE_AND_THREONINE_METABOLISM	1	H_RBE	KEGG_PHENYLALANINE_METABOLISM	1.2	L_HEPG2	KEGG_P53_SIGNALING_PATHWAY	-1.08	M_HEPG2	KEGG_ASTHMA	-1.01	H_HEPG2	KEGG_PYRIMIDINE_METABOLISM	-0.96
L_RBE	KEGG_FRUCTOSE_AND_MANNOSE_METABOLISM	1.02	M_RBE	KEGG_GLUTATHIONE_METABOLISM	0.98	H_RBE	KEGG_FRUCTOSE_AND_MANNOSE_METABOLISM	1.16	L_HEPG2	KEGG_TASTE_TRANSDUCTION	-1.08	M_HEPG2	KEGG_OLFACTORY_TRANSDUCTION	-1	H_HEPG2	KEGG_DRUG_METABOLISM_CYTOCHROME_P450	-0.95
L_RBE	KEGG_GLUTATHIONE_METABOLISM	0.98	M_RBE	KEGG_TYROSINE_METABOLISM	0.97	H_RBE	KEGG_GLUTATHIONE_METABOLISM	0.88	L_MCF7	KEGG_BASAL_TRANSCRIPTION_FACTORS	-1.34	M_MCF7	KEGG_TGF_BETA_SIGNALING_PATHWAY	-1.26	H_MCF7	KEGG_BASAL_TRANSCRIPTION_FACTORS	-1.27
L_RBE	KEGG_PORPHYRIN_AND_CHLOROPHYLL_METABOLISM	0.97	M_RBE	KEGG_GLYCOLYSIS_GLUCONEOGENESIS	0.91	H_RBE	KEGG_TERPENOID_BACKBONE_BIOSYNTHESIS	0.87	L_MCF7	KEGG_TGF_BETA_SIGNALING_PATHWAY	-1.26	M_MCF7	KEGG_PANTOTHENATE_AND_COA_BIOSYNTHESIS	-1.24	H_MCF7	KEGG_TGF_BETA_SIGNALING_PATHWAY	-1.25
L_RBE	KEGG_GLYCOLYSIS_GLUCONEOGENESIS	0.9	M_RBE	KEGG_GALACTOSE_METABOLISM	0.82	H_RBE	KEGG_GLYCOSPHINGOLIPID_BIOSYNTHESIS_GANGLIO_SERIES	0.8	L_MCF7	KEGG_O_GLYCAN_BIOSYNTHESIS	-1.25	M_MCF7	KEGG_BASAL_TRANSCRIPTION_FACTORS	-1.24	H_MCF7	KEGG_TASTE_TRANSDUCTION	-1.22
L_RBE	KEGG_GLYCINE_SERINE_AND_THREONINE_METABOLISM	0.81	M_RBE	KEGG_GRAFT_VERSUS_HOST_DISEASE	0.74	H_RBE	KEGG_GALACTOSE_METABOLISM	0.8	L_MCF7	KEGG_HEDGEHOG_SIGNALING_PATHWAY	-1.24	M_MCF7	KEGG_O_GLYCAN_BIOSYNTHESIS	-1.22	H_MCF7	KEGG_O_GLYCAN_BIOSYNTHESIS	-1.22
L_RBE	KEGG_HISTIDINE_METABOLISM	0.81	M_SKBR3	KEGG_AUTOIMMUNE_THYROID_DISEASE	1.88	H_RBE	KEGG_ASTHMA	0.79	L_MCF7	KEGG_CELL_CYCLE	-1.22	M_MCF7	KEGG_OLFACTORY_TRANSDUCTION	-1.2	H_MCF7	KEGG_CELL_CYCLE	-1.19
L_RBE	KEGG_METABOLISM_OF_XENOBIOTICS_BY_CYTOCHROME_P450	---	M_SKBR3	KEGG_TYPE_I_DIABETES_MELLITUS	1.74	H_RBE	KEGG_PORPHYRIN_AND_CHLOROPHYLL_METABOLISM	0.76	L_MCF7	KEGG_OLFACTORY_TRANSDUCTION	-1.22	M_MCF7	KEGG_P53_SIGNALING_PATHWAY	-1.17	H_MCF7	KEGG_NICOTINATE_AND_NICOTINAMIDE_METABOLISM	-1.17
L_SKBR3	KEGG_AUTOIMMUNE_THYROID_DISEASE	2.09	M_SKBR3	KEGG_GRAFT_VERSUS_HOST_DISEASE	1.64	H_RBE	KEGG_ARACHIDONIC_ACID_METABOLISM	---	L_MCF7	KEGG_P53_SIGNALING_PATHWAY	-1.18	M_MCF7	KEGG_CELL_CYCLE	-1.17	H_MCF7	KEGG_VALINE_LEUCINE_AND_ISOLEUCINE_DEGRADATION	-1.16
L_SKBR3	KEGG_ASTHMA	1.77	M_SKBR3	KEGG_ALLOGRAFT_REJECTION	1.58	H_RBE	KEGG_METABOLISM_OF_XENOBIOTICS_BY_CYTOCHROME_P450	---	L_MCF7	KEGG_MATURITY_ONSET_DIABETES_OF_THE_YOUNG	-1.18	M_MCF7	KEGG_HEDGEHOG_SIGNALING_PATHWAY	-1.17	H_MCF7	KEGG_P53_SIGNALING_PATHWAY	-1.15
L_SKBR3	KEGG_GRAFT_VERSUS_HOST_DISEASE	1.76	M_SKBR3	KEGG_ASTHMA	1.58	H_SKBR3	KEGG_AUTOIMMUNE_THYROID_DISEASE	1.46	L_MCF7	KEGG_PROPANOATE_METABOLISM	-1.17	M_MCF7	KEGG_ARRHYTHMOGENIC_RIGHT_VENTRICULAR_CARDIOMYOPATHY_ARVC	-1.16	H_MCF7	KEGG_PANTOTHENATE_AND_COA_BIOSYNTHESIS	-1.15
L_SKBR3	KEGG_ALLOGRAFT_REJECTION	1.68	M_SKBR3	KEGG_METABOLISM_OF_XENOBIOTICS_BY_CYTOCHROME_P450	1.49	H_SKBR3	KEGG_METABOLISM_OF_XENOBIOTICS_BY_CYTOCHROME_P450	1.45	L_MCF7	KEGG_PANTOTHENATE_AND_COA_BIOSYNTHESIS	-1.16	M_MCF7	KEGG_NICOTINATE_AND_NICOTINAMIDE_METABOLISM	-1.15	H_MCF7	KEGG_RNA_DEGRADATION	-1.14
L_SKBR3	KEGG_PHENYLALANINE_METABOLISM	1.6	M_SKBR3	KEGG_PHENYLALANINE_METABOLISM	1.36	H_SKBR3	KEGG_ARACHIDONIC_ACID_METABOLISM	1.45	L_MCF7	KEGG_JAK_STAT_SIGNALING_PATHWAY	-1.16	M_MCF7	KEGG_PROTEIN_EXPORT	-1.14	H_MCF7	KEGG_JAK_STAT_SIGNALING_PATHWAY	-1.14
L_SKBR3	KEGG_METABOLISM_OF_XENOBIOTICS_BY_CYTOCHROME_P450	1.6	M_SKBR3	KEGG_RIBOSOME	1.34	H_SKBR3	KEGG_GLYCEROLIPID_METABOLISM	1.42	L_MCF7	KEGG_OOCYTE_MEIOSIS	-1.16	M_MCF7	KEGG_RNA_DEGRADATION	-1.14	H_MCF7	KEGG_HEDGEHOG_SIGNALING_PATHWAY	-1.13
L_SKBR3	KEGG_TYROSINE_METABOLISM	1.54	M_SKBR3	KEGG_GLYCOSAMINOGLYCAN_DEGRADATION	1.27	H_SKBR3	KEGG_TYPE_I_DIABETES_MELLITUS	1.34	L_MCF7	KEGG_SNARE_INTERACTIONS_IN_VESICULAR_TRANSPORT	-1.15	M_MCF7	KEGG_VALINE_LEUCINE_AND_ISOLEUCINE_DEGRADATION	-1.13	H_MCF7	KEGG_WNT_SIGNALING_PATHWAY	-1.12
L_SKBR3	KEGG_TYPE_I_DIABETES_MELLITUS	1.39	M_SKBR3	KEGG_GLUTATHIONE_METABOLISM	1.26	H_SKBR3	KEGG_RETINOL_METABOLISM	1.34	L_MCF7	KEGG_UBIQUITIN_MEDIATED_PROTEOLYSIS	-1.15	M_MCF7	KEGG_MELANOGENESIS	-1.12	H_MCF7	KEGG_HOMOLOGOUS_RECOMBINATION	-1.12
L_SKBR3	KEGG_RETINOL_METABOLISM	1.36	M_SKBR3	KEGG_PORPHYRIN_AND_CHLOROPHYLL_METABOLISM	1.25	H_SKBR3	KEGG_VIRAL_MYOCARDITIS	1.3	L_MCF7	KEGG_PROTEIN_EXPORT	-1.15	M_MCF7	KEGG_OOCYTE_MEIOSIS	-1.12	H_MCF7	KEGG_UBIQUITIN_MEDIATED_PROTEOLYSIS	-1.11
L_SKBR3	KEGG_GLUTATHIONE_METABOLISM	1.29	M_SKBR3	KEGG_PENTOSE_PHOSPHATE_PATHWAY	1.23	H_SKBR3	KEGG_NATURAL_KILLER_CELL_MEDIATED_CYTOTOXICITY	1.27	L_MCF7	KEGG_RNA_DEGRADATION	-1.15	M_MCF7	KEGG_JAK_STAT_SIGNALING_PATHWAY	-1.11	H_MCF7	KEGG_PROTEIN_EXPORT	-1.11
L_SKBR3	KEGG_HISTIDINE_METABOLISM	1.29	M_SKBR3	KEGG_LYSOSOME	1.22	H_SKBR3	KEGG_ALLOGRAFT_REJECTION	1.25	L_MCF7	KEGG_NICOTINATE_AND_NICOTINAMIDE_METABOLISM	-1.15	M_MCF7	KEGG_WNT_SIGNALING_PATHWAY	-1.11	H_MCF7	KEGG_COLORECTAL_CANCER	-1.1
L_SKBR3	KEGG_PENTOSE_PHOSPHATE_PATHWAY	1.28	M_SKBR3	KEGG_TYROSINE_METABOLISM	1.19	H_SKBR3	KEGG_GRAFT_VERSUS_HOST_DISEASE	1.24	L_MCF7	KEGG_VALINE_LEUCINE_AND_ISOLEUCINE_DEGRADATION	-1.14	M_MCF7	KEGG_BASAL_CELL_CARCINOMA	-1.1	H_MCF7	KEGG_GLYCOSAMINOGLYCAN_BIOSYNTHESIS_HEPARAN_SULFATE	-1.1
L_SKBR3	KEGG_LYSOSOME	1.27	M_SKBR3	KEGG_RETINOL_METABOLISM	1.17	H_SKBR3	KEGG_HISTIDINE_METABOLISM	1.23	L_MCF7	KEGG_WNT_SIGNALING_PATHWAY	-1.14	M_MCF7	KEGG_LONG_TERM_DEPRESSION	-1.1	H_MCF7	KEGG_OOCYTE_MEIOSIS	-1.1
L_SKBR3	KEGG_RIBOSOME	1.27	M_SKBR3	KEGG_GLYCEROLIPID_METABOLISM	1.16	H_SKBR3	KEGG_PORPHYRIN_AND_CHLOROPHYLL_METABOLISM	1.23	L_MCF7	KEGG_SPLICEOSOME	-1.14	M_MCF7	KEGG_UBIQUITIN_MEDIATED_PROTEOLYSIS	-1.09	H_MCF7	KEGG_SMALL_CELL_LUNG_CANCER	-1.1
L_SKBR3	KEGG_VIRAL_MYOCARDITIS	1.25	M_SKBR3	KEGG_OTHER_GLYCAN_DEGRADATION	1.15	H_SKBR3	KEGG_OTHER_GLYCAN_DEGRADATION	1.22	L_RBE	KEGG_BASAL_TRANSCRIPTION_FACTORS	-1.21	M_RBE	KEGG_HOMOLOGOUS_RECOMBINATION	-1.23	H_RBE	KEGG_CELL_CYCLE	-1.19
L_SKBR3	KEGG_STEROID_HORMONE_BIOSYNTHESIS	1.25	M_SKBR3	KEGG_STEROID_HORMONE_BIOSYNTHESIS	1.14	H_SKBR3	KEGG_GLYCOSAMINOGLYCAN_BIOSYNTHESIS_CHONDROITIN_SULFATE	1.18	L_RBE	KEGG_CELL_CYCLE	-1.21	M_RBE	KEGG_RENIN_ANGIOTENSIN_SYSTEM	-1.19	H_RBE	KEGG_BASAL_TRANSCRIPTION_FACTORS	-1.18
L_SKBR3	KEGG_INTESTINAL_IMMUNE_NETWORK_FOR_IGA_PRODUCTION	1.25	M_SKBR3	KEGG_INTESTINAL_IMMUNE_NETWORK_FOR_IGA_PRODUCTION	1.13	H_SKBR3	KEGG_PRIMARY_IMMUNODEFICIENCY	1.17	L_RBE	KEGG_RNA_DEGRADATION	-1.21	M_RBE	KEGG_CELL_CYCLE	-1.19	H_RBE	KEGG_RNA_DEGRADATION	-1.18
L_SKBR3	KEGG_ARGININE_AND_PROLINE_METABOLISM	1.24	M_SKBR3	KEGG_ARGININE_AND_PROLINE_METABOLISM	1.1	H_SKBR3	KEGG_DRUG_METABOLISM_CYTOCHROME_P450	1.16	L_RBE	KEGG_HOMOLOGOUS_RECOMBINATION	-1.18	M_RBE	KEGG_BASAL_TRANSCRIPTION_FACTORS	-1.19	H_RBE	KEGG_TGF_BETA_SIGNALING_PATHWAY	-1.15
L_SKBR3	KEGG_GLYCOSAMINOGLYCAN_DEGRADATION	1.23	M_SKOV3	KEGG_PHENYLALANINE_METABOLISM	1.6	H_SKBR3	KEGG_ASTHMA	1.13	L_RBE	KEGG_NUCLEOTIDE_EXCISION_REPAIR	-1.18	M_RBE	KEGG_RNA_DEGRADATION	-1.18	H_RBE	KEGG_HOMOLOGOUS_RECOMBINATION	-1.15
L_SKBR3	KEGG_GLYCEROLIPID_METABOLISM	1.21	M_SKOV3	KEGG_ARACHIDONIC_ACID_METABOLISM	1.47	H_SKBR3	KEGG_BUTANOATE_METABOLISM	1.13	L_RBE	KEGG_SPLICEOSOME	-1.17	M_RBE	KEGG_OOCYTE_MEIOSIS	-1.17	H_RBE	KEGG_OOCYTE_MEIOSIS	-1.14
L_SKOV3	KEGG_PHENYLALANINE_METABOLISM	1.62	M_SKOV3	KEGG_GRAFT_VERSUS_HOST_DISEASE	1.35	H_SKBR3	KEGG_GALACTOSE_METABOLISM	1.13	L_RBE	KEGG_DNA_REPLICATION	-1.16	M_RBE	KEGG_DNA_REPLICATION	-1.16	H_RBE	KEGG_SPLICEOSOME	-1.14
L_SKOV3	KEGG_ARACHIDONIC_ACID_METABOLISM	1.35	M_SKOV3	KEGG_ALLOGRAFT_REJECTION	1.32	H_SKBR3	KEGG_PENTOSE_PHOSPHATE_PATHWAY	1.12	L_RBE	KEGG_RIBOFLAVIN_METABOLISM	-1.16	M_RBE	KEGG_SPLICEOSOME	-1.16	H_RBE	KEGG_COLORECTAL_CANCER	-1.13
L_SKOV3	KEGG_TYROSINE_METABOLISM	1.34	M_SKOV3	KEGG_ASTHMA	1.3	H_SKOV3	KEGG_ASTHMA	1.7	L_RBE	KEGG_RENIN_ANGIOTENSIN_SYSTEM	-1.15	M_RBE	KEGG_PANTOTHENATE_AND_COA_BIOSYNTHESIS	-1.16	H_RBE	KEGG_DNA_REPLICATION	-1.13
L_SKOV3	KEGG_GLYCINE_SERINE_AND_THREONINE_METABOLISM	1.12	M_SKOV3	KEGG_TYROSINE_METABOLISM	1.3	H_SKOV3	KEGG_AUTOIMMUNE_THYROID_DISEASE	1.66	L_RBE	KEGG_O_GLYCAN_BIOSYNTHESIS	-1.15	M_RBE	KEGG_NUCLEOTIDE_EXCISION_REPAIR	-1.16	H_RBE	KEGG_OLFACTORY_TRANSDUCTION	-1.13
L_SKOV3	KEGG_PENTOSE_PHOSPHATE_PATHWAY	1.09	M_SKOV3	KEGG_INTESTINAL_IMMUNE_NETWORK_FOR_IGA_PRODUCTION	1.21	H_SKOV3	KEGG_PHENYLALANINE_METABOLISM	1.54	L_RBE	KEGG_MISMATCH_REPAIR	-1.14	M_RBE	KEGG_MISMATCH_REPAIR	-1.15	H_RBE	KEGG_PANTOTHENATE_AND_COA_BIOSYNTHESIS	-1.13
L_SKOV3	KEGG_PRIMARY_IMMUNODEFICIENCY	1.08	M_SKOV3	KEGG_PENTOSE_PHOSPHATE_PATHWAY	1.2	H_SKOV3	KEGG_ALLOGRAFT_REJECTION	1.42	L_RBE	KEGG_UBIQUITIN_MEDIATED_PROTEOLYSIS	-1.14	M_RBE	KEGG_O_GLYCAN_BIOSYNTHESIS	-1.13	H_RBE	KEGG_DORSO_VENTRAL_AXIS_FORMATION	-1.12
L_SKOV3	KEGG_METABOLISM_OF_XENOBIOTICS_BY_CYTOCHROME_P450	1.04	M_SKOV3	KEGG_FRUCTOSE_AND_MANNOSE_METABOLISM	1.19	H_SKOV3	KEGG_GRAFT_VERSUS_HOST_DISEASE	1.39	L_RBE	KEGG_OOCYTE_MEIOSIS	-1.14	M_RBE	KEGG_COLORECTAL_CANCER	-1.13	H_RBE	KEGG_NUCLEOTIDE_EXCISION_REPAIR	-1.12
L_SKOV3	KEGG_GLYCOLYSIS_GLUCONEOGENESIS	1.03	M_SKOV3	KEGG_GLYCINE_SERINE_AND_THREONINE_METABOLISM	1.18	H_SKOV3	KEGG_METABOLISM_OF_XENOBIOTICS_BY_CYTOCHROME_P450	1.24	L_RBE	KEGG_PANTOTHENATE_AND_COA_BIOSYNTHESIS	-1.14	M_RBE	KEGG_PROTEIN_EXPORT	-1.13	H_RBE	KEGG_SMALL_CELL_LUNG_CANCER	-1.11
L_SKOV3	KEGG_FRUCTOSE_AND_MANNOSE_METABOLISM	1.03	M_SKOV3	KEGG_TYPE_I_DIABETES_MELLITUS	1.13	H_SKOV3	KEGG_INTESTINAL_IMMUNE_NETWORK_FOR_IGA_PRODUCTION	1.23	L_RBE	KEGG_P53_SIGNALING_PATHWAY	-1.12	M_RBE	KEGG_REGULATION_OF_AUTOPHAGY	-1.11	H_RBE	KEGG_PROGESTERONE_MEDIATED_OOCYTE_MATURATION	-1.11
L_SKOV3	KEGG_GLYCOSPHINGOLIPID_BIOSYNTHESIS_GANGLIO_SERIES	0.95	M_SKOV3	KEGG_METABOLISM_OF_XENOBIOTICS_BY_CYTOCHROME_P450	1.12	H_SKOV3	KEGG_ARACHIDONIC_ACID_METABOLISM	1.22	L_RBE	KEGG_PROTEIN_EXPORT	-1.12	M_RBE	KEGG_TGF_BETA_SIGNALING_PATHWAY	-1.11	H_RBE	KEGG_REGULATION_OF_AUTOPHAGY	-1.11
L_SKOV3	KEGG_ALLOGRAFT_REJECTION	0.88	M_SKOV3	KEGG_GLYCOLYSIS_GLUCONEOGENESIS	1.03	H_SKOV3	KEGG_TYROSINE_METABOLISM	1.16	L_RBE	KEGG_COLORECTAL_CANCER	-1.12	M_RBE	KEGG_UBIQUITIN_MEDIATED_PROTEOLYSIS	-1.11	H_RBE	KEGG_PROTEIN_EXPORT	-1.1
L_SKOV3	KEGG_INTESTINAL_IMMUNE_NETWORK_FOR_IGA_PRODUCTION	0.86	M_SKOV3	KEGG_PRIMARY_IMMUNODEFICIENCY	0.97	H_SKOV3	KEGG_PENTOSE_PHOSPHATE_PATHWAY	1.13	L_RBE	KEGG_SMALL_CELL_LUNG_CANCER	-1.12	M_RBE	KEGG_PROGESTERONE_MEDIATED_OOCYTE_MATURATION	-1.1	H_RBE	KEGG_RENIN_ANGIOTENSIN_SYSTEM	-1.09
L_SKOV3	KEGG_GLUTATHIONE_METABOLISM	0.86	M_SKOV3	KEGG_GLYCOSPHINGOLIPID_BIOSYNTHESIS_GANGLIO_SERIES	0.97	H_SKOV3	KEGG_FRUCTOSE_AND_MANNOSE_METABOLISM	1.1	L_RBE	KEGG_TASTE_TRANSDUCTION	-1.11	M_RBE	KEGG_DORSO_VENTRAL_AXIS_FORMATION	-1.1	H_RBE	KEGG_UBIQUITIN_MEDIATED_PROTEOLYSIS	-1.09
L_SKOV3	KEGG_GALACTOSE_METABOLISM	0.85	M_SKOV3	KEGG_ALPHA_LINOLENIC_ACID_METABOLISM	0.97	H_SKOV3	KEGG_GLYCOLYSIS_GLUCONEOGENESIS	1.07	L_SKBR3	KEGG_TGF_BETA_SIGNALING_PATHWAY	-1.42	M_RBE	KEGG_PATHOGENIC_ESCHERICHIA_COLI_INFECTION	-1.1	H_RBE	KEGG_MISMATCH_REPAIR	-1.08
L_SKOV3	KEGG_AUTOIMMUNE_THYROID_DISEASE	0.81	M_SKOV3	KEGG_AUTOIMMUNE_THYROID_DISEASE	0.96	H_SKOV3	KEGG_PRIMARY_IMMUNODEFICIENCY	0.93	L_SKBR3	KEGG_CELL_CYCLE	-1.4	M_SKBR3	KEGG_CELL_CYCLE	-1.44	H_SKBR3	KEGG_SPLICEOSOME	-1.79
			M_SKOV3	KEGG_PROXIMAL_TUBULE_BICARBONATE_RECLAMATION	0.89	H_SKOV3	KEGG_GALACTOSE_METABOLISM	0.9	L_SKBR3	KEGG_SPLICEOSOME	-1.34	M_SKBR3	KEGG_SPLICEOSOME	-1.4	H_SKBR3	KEGG_CELL_CYCLE	-1.62
			M_SKOV3	KEGG_GLUTATHIONE_METABOLISM	0.86	H_SKOV3	KEGG_GLYCINE_SERINE_AND_THREONINE_METABOLISM	0.87	L_SKBR3	KEGG_BASAL_TRANSCRIPTION_FACTORS	-1.33	M_SKBR3	KEGG_BASAL_TRANSCRIPTION_FACTORS	-1.38	H_SKBR3	KEGG_PROTEASOME	-1.61
			M_SKOV3	KEGG_GALACTOSE_METABOLISM	0.82	H_SKOV3	KEGG_GLYCOSPHINGOLIPID_BIOSYNTHESIS_GANGLIO_SERIES	0.81	L_SKBR3	KEGG_P53_SIGNALING_PATHWAY	-1.26	M_SKBR3	KEGG_TGF_BETA_SIGNALING_PATHWAY	-1.34	H_SKBR3	KEGG_RNA_DEGRADATION	-1.58
									L_SKBR3	KEGG_RNA_DEGRADATION	-1.25	M_SKBR3	KEGG_OOCYTE_MEIOSIS	-1.31	H_SKBR3	KEGG_SYSTEMIC_LUPUS_ERYTHEMATOSUS	-1.55
									L_SKBR3	KEGG_OOCYTE_MEIOSIS	-1.22	M_SKBR3	KEGG_RNA_DEGRADATION	-1.29	H_SKBR3	KEGG_BASAL_TRANSCRIPTION_FACTORS	-1.46
									L_SKBR3	KEGG_ALPHA_LINOLENIC_ACID_METABOLISM	-1.2	M_SKBR3	KEGG_PATHOGENIC_ESCHERICHIA_COLI_INFECTION	-1.23	H_SKBR3	KEGG_NUCLEOTIDE_EXCISION_REPAIR	-1.45
									L_SKBR3	KEGG_SYSTEMIC_LUPUS_ERYTHEMATOSUS	-1.19	M_SKBR3	KEGG_P53_SIGNALING_PATHWAY	-1.22	H_SKBR3	KEGG_HUNTINGTONS_DISEASE	-1.44
									L_SKBR3	KEGG_HEDGEHOG_SIGNALING_PATHWAY	-1.18	M_SKBR3	KEGG_VASCULAR_SMOOTH_MUSCLE_CONTRACTION	-1.2	H_SKBR3	KEGG_OOCYTE_MEIOSIS	-1.44
									L_SKBR3	KEGG_HOMOLOGOUS_RECOMBINATION	-1.16	M_SKBR3	KEGG_VALINE_LEUCINE_AND_ISOLEUCINE_DEGRADATION	-1.2	H_SKBR3	KEGG_TGF_BETA_SIGNALING_PATHWAY	-1.42
									L_SKBR3	KEGG_VASCULAR_SMOOTH_MUSCLE_CONTRACTION	-1.15	M_SKBR3	KEGG_MISMATCH_REPAIR	-1.19	H_SKBR3	KEGG_DNA_REPLICATION	-1.38
									L_SKBR3	KEGG_DORSO_VENTRAL_AXIS_FORMATION	-1.14	M_SKBR3	KEGG_PANTOTHENATE_AND_COA_BIOSYNTHESIS	-1.19	H_SKBR3	KEGG_CITRATE_CYCLE_TCA_CYCLE	-1.35
									L_SKBR3	KEGG_PROTEIN_EXPORT	-1.12	M_SKBR3	KEGG_NUCLEOTIDE_EXCISION_REPAIR	-1.18	H_SKBR3	KEGG_MISMATCH_REPAIR	-1.34
									L_SKBR3	KEGG_NUCLEOTIDE_EXCISION_REPAIR	-1.12	M_SKBR3	KEGG_PROTEASOME	-1.16	H_SKBR3	KEGG_HEDGEHOG_SIGNALING_PATHWAY	-1.33
									L_SKBR3	KEGG_LINOLEIC_ACID_METABOLISM	-1.12	M_SKBR3	KEGG_HOMOLOGOUS_RECOMBINATION	-1.16	H_SKBR3	KEGG_ALZHEIMERS_DISEASE	-1.31
									L_SKBR3	KEGG_ADHERENS_JUNCTION	-1.1	M_SKBR3	KEGG_UBIQUITIN_MEDIATED_PROTEOLYSIS	-1.15	H_SKBR3	KEGG_OXIDATIVE_PHOSPHORYLATION	-1.3
									L_SKBR3	KEGG_UBIQUITIN_MEDIATED_PROTEOLYSIS	-1.09	M_SKBR3	KEGG_PROTEIN_EXPORT	-1.14	H_SKBR3	KEGG_HOMOLOGOUS_RECOMBINATION	-1.3
									L_SKBR3	KEGG_BASAL_CELL_CARCINOMA	-1.06	M_SKBR3	KEGG_DORSO_VENTRAL_AXIS_FORMATION	-1.12	H_SKBR3	KEGG_VALINE_LEUCINE_AND_ISOLEUCINE_DEGRADATION	-1.29
									L_SKBR3	KEGG_MISMATCH_REPAIR	-1.06	M_SKBR3	KEGG_VASOPRESSIN_REGULATED_WATER_REABSORPTION	-1.12	H_SKBR3	KEGG_PATHOGENIC_ESCHERICHIA_COLI_INFECTION	-1.27
									L_SKOV3	KEGG_BASAL_TRANSCRIPTION_FACTORS	-1.34	M_SKBR3	KEGG_ALPHA_LINOLENIC_ACID_METABOLISM	-1.1	H_SKBR3	KEGG_P53_SIGNALING_PATHWAY	-1.25
									L_SKOV3	KEGG_CELL_CYCLE	-1.28	M_SKOV3	KEGG_OOCYTE_MEIOSIS	-1.37	H_SKOV3	KEGG_BASAL_TRANSCRIPTION_FACTORS	-1.41
									L_SKOV3	KEGG_PROTEIN_EXPORT	-1.27	M_SKOV3	KEGG_RNA_DEGRADATION	-1.36	H_SKOV3	KEGG_CELL_CYCLE	-1.36
									L_SKOV3	KEGG_OOCYTE_MEIOSIS	-1.27	M_SKOV3	KEGG_TGF_BETA_SIGNALING_PATHWAY	-1.35	H_SKOV3	KEGG_RNA_DEGRADATION	-1.34
									L_SKOV3	KEGG_RNA_DEGRADATION	-1.26	M_SKOV3	KEGG_NUCLEOTIDE_EXCISION_REPAIR	-1.33	H_SKOV3	KEGG_TGF_BETA_SIGNALING_PATHWAY	-1.33
									L_SKOV3	KEGG_TGF_BETA_SIGNALING_PATHWAY	-1.26	M_SKOV3	KEGG_MISMATCH_REPAIR	-1.31	H_SKOV3	KEGG_OOCYTE_MEIOSIS	-1.31
									L_SKOV3	KEGG_SPLICEOSOME	-1.25	M_SKOV3	KEGG_BASAL_TRANSCRIPTION_FACTORS	-1.31	H_SKOV3	KEGG_NUCLEOTIDE_EXCISION_REPAIR	-1.31
									L_SKOV3	KEGG_ADHERENS_JUNCTION	-1.24	M_SKOV3	KEGG_CELL_CYCLE	-1.3	H_SKOV3	KEGG_ADHERENS_JUNCTION	-1.31
									L_SKOV3	KEGG_NUCLEOTIDE_EXCISION_REPAIR	-1.24	M_SKOV3	KEGG_PROGESTERONE_MEDIATED_OOCYTE_MATURATION	-1.28	H_SKOV3	KEGG_PROTEIN_EXPORT	-1.29
									L_SKOV3	KEGG_UBIQUITIN_MEDIATED_PROTEOLYSIS	-1.23	M_SKOV3	KEGG_O_GLYCAN_BIOSYNTHESIS	-1.28	H_SKOV3	KEGG_UBIQUITIN_MEDIATED_PROTEOLYSIS	-1.29
									L_SKOV3	KEGG_ECM_RECEPTOR_INTERACTION	-1.22	M_SKOV3	KEGG_SMALL_CELL_LUNG_CANCER	-1.27	H_SKOV3	KEGG_SPLICEOSOME	-1.29
									L_SKOV3	KEGG_LYSINE_DEGRADATION	-1.19	M_SKOV3	KEGG_ADHERENS_JUNCTION	-1.26	H_SKOV3	KEGG_SMALL_CELL_LUNG_CANCER	-1.27
									L_SKOV3	KEGG_MISMATCH_REPAIR	-1.18	M_SKOV3	KEGG_SPLICEOSOME	-1.25	H_SKOV3	KEGG_COLORECTAL_CANCER	-1.26
									L_SKOV3	KEGG_PROGESTERONE_MEDIATED_OOCYTE_MATURATION	-1.17	M_SKOV3	KEGG_PROPANOATE_METABOLISM	-1.25	H_SKOV3	KEGG_PROGESTERONE_MEDIATED_OOCYTE_MATURATION	-1.26
									L_SKOV3	KEGG_SMALL_CELL_LUNG_CANCER	-1.17	M_SKOV3	KEGG_HOMOLOGOUS_RECOMBINATION	-1.24	H_SKOV3	KEGG_DNA_REPLICATION	-1.25
									L_SKOV3	KEGG_O_GLYCAN_BIOSYNTHESIS	-1.16	M_SKOV3	KEGG_PROTEIN_EXPORT	-1.24	H_SKOV3	KEGG_LYSINE_DEGRADATION	-1.22
									L_SKOV3	KEGG_VALINE_LEUCINE_AND_ISOLEUCINE_DEGRADATION	-1.16	M_SKOV3	KEGG_ECM_RECEPTOR_INTERACTION	-1.24	H_SKOV3	KEGG_PROSTATE_CANCER	-1.22
									L_SKOV3	KEGG_NICOTINATE_AND_NICOTINAMIDE_METABOLISM	-1.14	M_SKOV3	KEGG_DNA_REPLICATION	-1.23	H_SKOV3	KEGG_MISMATCH_REPAIR	-1.21
									L_SKOV3	KEGG_PROPANOATE_METABOLISM	-1.13	M_SKOV3	KEGG_UBIQUITIN_MEDIATED_PROTEOLYSIS	-1.23	H_SKOV3	KEGG_PANCREATIC_CANCER	-1.21
									L_SKOV3	KEGG_FOCAL_ADHESION	-1.13	M_SKOV3	KEGG_LYSINE_DEGRADATION	-1.23	H_SKOV3	KEGG_WNT_SIGNALING_PATHWAY	-1.21
												M_SKOV3	KEGG_LONG_TERM_POTENTIATION	-1.2	H_SKOV3	KEGG_PATHWAYS_IN_CANCER	-1.2
